# Supplementary material for: Population-specific long-range linkage disequilibrium in the human genome and its influence on identifying common disease variants
Source: Sci Rep. 2019 Aug 6;9:11380. doi: 10.1038/s41598-019-47832-y (PMC6684625; doi:10.1038/s41598-019-47832-y)
Supplement: Supplementary file 2 — Supplementary Dataset 1 [file 41598_2019_47832_MOESM2_ESM.xlsx]

## Sheet: A. esv_unique_info
	chr	pos	esv	end	length	ref	alt	info	afr_af	eur_af	eas_af	LRLD Freq	allele	gindex	stableID	hgnc
1	1	44059290	esv3585870	44059950	660	A	<INV>	AC=3575;AF=0.713858;AN=5008;CIEND=-61,61;CIPOS=-61,61;CS=INV_delly;END=44059950;NS=2504;SVTYPE=INV;IMPRECISE;DP=14700;EAS_AF=0.8552;AMR_AF=0.6441;AFR_AF=0.6407;EUR_AF=0.8012;SAS_AF=0.6268;VT=SV	0.630952	0.801193	0.855159	2	1	5	;ENSG00000142949;	;PTPRF;
2	1	144468090	esv3587388	144480623	12533	T	<CN0>	AC=1930;AF=0.385383;AN=5008;CIEND=0,500;CIPOS=-500,0;CS=DEL_union;END=144480623;NS=2504;SVTYPE=DEL;DP=8464;EAS_AF=0.3839;AMR_AF=0.4712;AFR_AF=0.1944;EUR_AF=0.3956;SAS_AF=0.5736;VT=SV	0.183532	0.395626	0.383929	414	1	10
3	1	144691202	esv3587391;esv3587392	144710622	19420	G	<CN2>,<CN3>	AC=3434,2;AF=0.685703,0.000399361;AN=5008;CS=DUP_gs;END=144710622;NS=2504;SVTYPE=CNV;DP=26413;EAS_AF=0.8859,0;AMR_AF=0.7147,0;AFR_AF=0.4387,0;EUR_AF=0.7396,0;SAS_AF=0.7372,0.002;VT=SV	0.424603	0.739563	0.885913	325	1	10
4	1	243782747	esv3589393	243783759	1012	A	<CN0>	AC=2169;AF=0.433107;AN=5008;CIEND=0,0;CIPOS=0,0;CS=DEL_union;END=243783759;MC=YL_CN_IBS_254,YL_CN_KHV_355,YL_CN_JPT_335,SI_BD_1310,EM_DL_DEL1089702,YL_CN_STU_304,YL_CN_PUR_387,UW_VH_159;NS=2504;SVTYPE=DEL;DP=11761;EAS_AF=0.5;AMR_AF=0.5605;AFR_AF=0.1233;EUR_AF=0.665;SAS_AF=0.454;VT=SV	0.10119	0.66501	0.5	2	1	5	;ENSG00000117020;	;AKT3;
5	2	87407707	esv3591561	NA	315	G	<INS:ME:LINE1>	AC=1403;AF=0.280152;AN=5008;CS=L1_umary;MEINFO=LINE1,5577,5892,+;NS=2504;SVLEN=315;SVTYPE=LINE1;TSD=ATTG;DP=18689;EAS_AF=0.3532;AMR_AF=0.1657;AFR_AF=0.3797;EUR_AF=0.2256;SAS_AF=0.2076;VT=SV	0.378968	0.225646	0.353175	11	1	5	;ENSG00000204745;	;AC083899.3;
6	2	96584387	esv3591678	96586824	2437	A	<CN0>	AC=1527;AF=0.304912;AN=5008;CIEND=-500,1000;CIPOS=-1000,500;CS=DEL_union;END=96586824;NS=2504;SVTYPE=DEL;DP=21661;EAS_AF=0.4663;AMR_AF=0.3977;AFR_AF=0.1952;EUR_AF=0.3121;SAS_AF=0.2137;VT=SV	0.181548	0.312127	0.46627	90	1	5	;ENSG00000174501;	;ANKRD36C;
7	2	112447436	esv3591995	NA	NA	C	<INS:ME:ALU>	AC=2108;AF=0.420927;AN=5008;CS=ALU_umary;MEINFO=AluUndef,1,281,-;NS=2504;SVLEN=280;SVTYPE=ALU;TSD=CCCAAATGATTTTC;DP=16191;EAS_AF=0.372;AMR_AF=0.4107;AFR_AF=0.4213;EUR_AF=0.4841;SAS_AF=0.4131;VT=SV	0.411706	0.484095	0.372024	1	1	10
8	5	44795008	esv3604930	44795583	575	G	<CN0>	AC=2008;AF=0.400958;AN=5008;CIEND=0,0;CIPOS=0,0;CS=DEL_union;END=44795583;MC=BI_GS_DEL1_B3_P0930_28,SI_BD_5536;NS=2504;SVTYPE=DEL;DP=10043;EAS_AF=0.5367;AMR_AF=0.4582;AFR_AF=0.2511;EUR_AF=0.3748;SAS_AF=0.4499;VT=SV	0.239087	0.374751	0.536706	262	1	5	;ENSG00000251141;	;RP11-53O19.1;
9	5	44795282	esv3604931	44795589	307	A	<CN0>	AC=2008;AF=0.400958;AN=5008;CIEND=-27,28;CIPOS=-27,28;CS=DEL_union;END=44795589;NS=2504;SVTYPE=DEL;DP=9975;EAS_AF=0.5367;AMR_AF=0.4582;AFR_AF=0.2511;EUR_AF=0.3748;SAS_AF=0.4499;VT=SV	0.239087	0.374751	0.536706	262	1	5	;ENSG00000251141;	;RP11-53O19.1;
10	5	45527000	esv3604950	45527509	509	G	<CN0>	AC=1296;AF=0.258786;AN=5008;CIEND=-37,37;CIPOS=-37,37;CS=DEL_union;END=45527509;NS=2504;SVTYPE=DEL;DP=20144;EAS_AF=0.3204;AMR_AF=0.1974;AFR_AF=0.2572;EUR_AF=0.2266;SAS_AF=0.274;VT=SV	0.252976	0.22664	0.320437	9	1	5	;ENSG00000164588;	;HCN1;
11	6	32676558	esv3608610	32677026	468	C	<CN0>	AC=3649;AF=0.728634;AN=5008;CIEND=0,435;CIPOS=-460,0;CS=DEL_union;END=32677026;NS=2504;SVTYPE=DEL;DP=10849;EAS_AF=0.8135;AMR_AF=0.7911;AFR_AF=0.671;EUR_AF=0.6521;SAS_AF=0.7536;VT=SV	0.683532	0.652087	0.813492	6	1	5	;ENSG00000235040;	;MTCO3P1;
12	6	57444977	esv3609137	NA	NA	G	<INS:ME:ALU>	AC=1606;AF=0.320687;AN=5008;CS=ALU_umary;MEINFO=AluYc1,1,281,-;NS=2504;SVLEN=280;SVTYPE=ALU;TSD=CACCTCCTTCCTTCTTTTG;DP=25431;EAS_AF=0.3442;AMR_AF=0.2781;AFR_AF=0.3064;EUR_AF=0.34;SAS_AF=0.3262;VT=SV	0.30754	0.33996	0.344246	15	1	10
13	6	57622956	esv3609147	57627965	5009	G	<CN0>	AC=1207;AF=0.241014;AN=5008;CIEND=-50,234;CIPOS=-234,50;CS=DEL_union;END=57627965;NS=2504;SVTYPE=DEL;DP=18254;EAS_AF=0.2956;AMR_AF=0.183;AFR_AF=0.2927;EUR_AF=0.1571;SAS_AF=0.2423;VT=SV	0.292659	0.157058	0.295635	1649	1	10
14	6	61901253	esv3609189	61904726	3473	C	<CN0>	AC=1053;AF=0.210264;AN=5008;CIEND=-500,1000;CIPOS=-1000,500;CS=DEL_union;END=61904726;NS=2504;SVTYPE=DEL;DP=19118;EAS_AF=0.2738;AMR_AF=0.1383;AFR_AF=0.2602;EUR_AF=0.1262;SAS_AF=0.2147;VT=SV	0.264881	0.126243	0.27381	1	1	10
15	6	161270904	esv3611450	NA	NA	C	<INS:ME:SVA>	AC=1713;AF=0.342053;AN=5008;CS=SVA_umary;MEINFO=SVA,1233,1542,-;NS=2504;SVLEN=309;SVTYPE=SVA;TSD=TACGCC;DP=19092;EAS_AF=0.4613;AMR_AF=0.3069;AFR_AF=0.3041;EUR_AF=0.2992;SAS_AF=0.3395;VT=SV	0.316468	0.299205	0.46131	1	1	10
16	6	165724643	esv3611617	165732122	7479	G	<CN0>	AC=2744;AF=0.547923;AN=5008;CIEND=-1,2;CIPOS=-1,2;CS=DEL_union;END=165732122;NS=2504;SVTYPE=DEL;DP=12068;EAS_AF=0.4216;AMR_AF=0.5447;AFR_AF=0.7905;EUR_AF=0.4791;SAS_AF=0.4233;VT=SV	0.800595	0.479125	0.421627	1	1	5	;ENSG00000112539;	;C6orf118;
17	7	57346970	esv3613297	NA	280	G	<INS:ME:ALU>	AC=1114;AF=0.222444;AN=5008;CS=ALU_umary;MEINFO=AluYa5,1,281,+;NS=2504;SVLEN=280;SVTYPE=ALU;TSD=AAAGAGTTGGTCATGG;DP=18738;EAS_AF=0.1815;AMR_AF=0.2478;AFR_AF=0.1664;EUR_AF=0.2545;SAS_AF=0.2894;VT=SV	0.15873	0.254473	0.181548	14	1	5	;ENSG00000274299;	;RP11-114G11.3;
18	7	57957715	esv3613318	57959407	1692	A	<CN0>	AC=2294;AF=0.458067;AN=5008;CIEND=-150,150;CIPOS=-150,150;CS=DEL_union;END=57959407;NS=2504;SVTYPE=DEL;DP=12555;EAS_AF=0.2927;AMR_AF=0.6513;AFR_AF=0.3971;EUR_AF=0.5268;SAS_AF=0.5031;VT=SV	0.402778	0.526839	0.292659	124	1	10
19	8	7212582	esv3616116;esv3616117;esv3616118;esv3616119	7227421	14839	G	<CN0>,<CN2>,<CN3>,<CN4>	AC=293,1489,35,28;AF=0.0585064,0.297324,0.00698882,0.00559105;AN=5008;CS=DUP_gs;END=7227421;NS=2504;SVTYPE=CNV;DP=16096;EAS_AF=0.0139,0.2609,0.003,0.0069;AMR_AF=0.0101,0.4207,0.0216,0.0173;AFR_AF=0.1815,0.1218,0.003,0.0023;EUR_AF=0.008,0.4414,0.006,0.003;SAS_AF=0.0245,0.3364,0.0072,0.0031;VT=SV;EX_TARGET	0.118056	0.441352	0.260913	4	2	4	;ENSG00000215374;;ENSG00000215372;	;FAM66B;;ZNF705G;
20	9	40808943	esv3620459	40814640	5697	T	<CN0>	AC=1044;AF=0.208466;AN=5008;CIEND=-50,128;CIPOS=-128,50;CS=DEL_union;END=40814640;NS=2504;SVTYPE=DEL;DP=10843;EAS_AF=0.1071;AMR_AF=0.1066;AFR_AF=0.4826;EUR_AF=0.1243;SAS_AF=0.1012;VT=SV	0.503968	0.124254	0.107143	7	1	10
21	9	41971191	esv3620460;esv3620461;esv3620462	41985717	14526	G	<CN0>,<CN2>,<CN3>	AC=2025,242,40;AF=0.404353,0.0483227,0.00798722;AN=5008;CS=DUP_gs;END=41985717;NS=2504;SVTYPE=CNV;DP=10334;EAS_AF=0.5516,0.0109,0.006;AMR_AF=0.4222,0.0432,0.0029;AFR_AF=0.27,0.0877,0.0038;EUR_AF=0.4294,0.0398,0.008;SAS_AF=0.3957,0.046,0.0194;VT=SV	0.259921	0.429423	0.551587	27	1	10
22	9	43392405	esv3620464;esv3620465;esv3620466	43404180	11775	T	<CN0>,<CN2>,<CN3>	AC=905,1807,19;AF=0.180711,0.360823,0.00379393;AN=5008;CS=DUP_gs;END=43404180;NS=2504;SVTYPE=CNV;DP=15356;EAS_AF=0.1855,0.379,0.006;AMR_AF=0.1441,0.4395,0.0014;AFR_AF=0.2352,0.1793,0.0038;EUR_AF=0.1461,0.4771,0.003;SAS_AF=0.1636,0.4121,0.0041;VT=SV	0.173611	0.477137	0.378968	25	2	10
23	9	43450178	esv3620467;esv3620468;esv3620469	43463455	13277	A	<CN0>,<CN2>,<CN3>	AC=1228,128,9;AF=0.245208,0.0255591,0.00179712;AN=5008;CS=DUP_gs;END=43463455;NS=2504;SVTYPE=CNV;DP=14222;EAS_AF=0.251,0.0179,0.002;AMR_AF=0.2219,0.0202,0.0014;AFR_AF=0.2814,0.0136,0;EUR_AF=0.2177,0.0586,0.003;SAS_AF=0.2352,0.0194,0.0031;VT=SV	0.287698	0.217694	0.250992	712	1	10
24	9	43495449	esv3620470;esv3620471;esv3620472	43520900	25451	G	<CN0>,<CN2>,<CN3>	AC=1159,375,13;AF=0.23143,0.0748802,0.00259585;AN=5008;CS=DUP_gs;END=43520900;NS=2504;SVTYPE=CNV;DP=11787;EAS_AF=0.248,0.0337,0.004;AMR_AF=0.2061,0.0749,0;AFR_AF=0.2829,0.0265,0.0008;EUR_AF=0.1938,0.1233,0.004;SAS_AF=0.2014,0.1329,0.0041;VT=SV	0.28869	0.193837	0.248016	693	1	10
25	9	43580844	esv3620473;esv3620474	43606160	25316	A	<CN0>,<CN2>	AC=1222,222;AF=0.24401,0.0443291;AN=5008;CS=DUP_gs;END=43606160;NS=2504;SVTYPE=CNV;DP=10135;EAS_AF=0.2619,0.0317;AMR_AF=0.2075,0.0259;AFR_AF=0.2905,0.0507;EUR_AF=0.2068,0.0726;SAS_AF=0.227,0.0327;VT=SV	0.300595	0.206759	0.261905	670	1	10
26	9	43612172	esv3620475;esv3620476	43623150	10978	G	<CN0>,<CN2>	AC=2966,35;AF=0.592252,0.00698882;AN=5008;CS=DUP_gs;END=43623150;NS=2504;SVTYPE=CNV;DP=8138;EAS_AF=0.7579,0.005;AMR_AF=0.5706,0.0043;AFR_AF=0.556,0.0144;EUR_AF=0.5636,0.005;SAS_AF=0.5153,0.0031;VT=SV	0.559524	0.563618	0.757937	733	1	5	;ENSG00000277260;	;FAM74A7;
27	9	43652217	esv3620477;esv3620478;esv3620479	43676146	23929	T	<CN0>,<CN2>,<CN3>	AC=1257,135,14;AF=0.250998,0.0269569,0.00279553;AN=5008;CS=DUP_gs;END=43676146;NS=2504;SVTYPE=CNV;DP=13452;EAS_AF=0.2758,0.0288,0.002;AMR_AF=0.2061,0.0187,0.0043;AFR_AF=0.3238,0.0182,0.0008;EUR_AF=0.1859,0.0447,0.004;SAS_AF=0.226,0.0245,0.0041;VT=SV	0.331349	0.185885	0.275794	434	1	10
28	9	44235869	esv3620488;esv3620489	44252311	16442	A	<CN0>,<CN2>	AC=1819,1536;AF=0.363219,0.306709;AN=5008;CS=DUP_gs;END=44252311;NS=2504;SVTYPE=CNV;DP=9056;EAS_AF=0.2679,0.4206;AMR_AF=0.4755,0.1787;AFR_AF=0.2557,0.4236;EUR_AF=0.4642,0.2127;SAS_AF=0.4233,0.2188;VT=SV	0.240079	0.464215	0.267857	647	1	10
29	9	44255190	esv3620490;esv3620491	44276471	21281	A	<CN0>,<CN2>	AC=2803,10;AF=0.559704,0.00199681;AN=5008;CS=DUP_gs;END=44276471;NS=2504;SVTYPE=CNV;DP=8799;EAS_AF=0.3581,0.001;AMR_AF=0.7954,0.0014;AFR_AF=0.329,0.0053;EUR_AF=0.7465,0;SAS_AF=0.7198,0.001;VT=SV	0.301587	0.746521	0.358135	821	1	5	;ENSG00000233424;	;RP11-175I6.5;
30	9	44726698	esv3620492;esv3620493	44739394	12696	T	<CN0>,<CN2>	AC=1616,50;AF=0.322684,0.00998403;AN=5008;CS=DUP_gs;END=44739394;NS=2504;SVTYPE=CNV;DP=3942;EAS_AF=0.1984,0.003;AMR_AF=0.5058,0.0101;AFR_AF=0.1868,0.0083;EUR_AF=0.4722,0.0139;SAS_AF=0.3507,0.0153;VT=SV	0.170635	0.472167	0.198413	653	1	10
31	9	44779267	esv3620494;esv3620495	44790258	10991	T	<CN0>,<CN2>	AC=1618,48;AF=0.323083,0.00958466;AN=5008;CS=DUP_gs;END=44790258;NS=2504;SVTYPE=CNV;DP=9670;EAS_AF=0.2004,0.005;AMR_AF=0.5086,0.0072;AFR_AF=0.1755,0.0113;EUR_AF=0.4791,0.0129;SAS_AF=0.3569,0.0102;VT=SV	0.15873	0.479125	0.200397	652	1	10
32	9	44812410	esv3620496;esv3620497	44830472	18062	T	<CN0>,<CN2>	AC=1511,29;AF=0.301717,0.00579073;AN=5008;CS=DUP_gs;END=44830472;NS=2504;SVTYPE=CNV;DP=16096;EAS_AF=0.1915,0.002;AMR_AF=0.4741,0.0043;AFR_AF=0.1467,0.0068;EUR_AF=0.4543,0.0099;SAS_AF=0.3456,0.0051;VT=SV	0.128968	0.454274	0.191468	667	1	10
33	9	45700960	esv3620503;esv3620504;esv3620505	45715411	14451	G	<CN0>,<CN2>,<CN3>	AC=668,1247,83;AF=0.133387,0.249002,0.0165735;AN=5008;CS=DUP_gs;END=45715411;NS=2504;SVTYPE=CNV;DP=35877;EAS_AF=0.1379,0.2312,0.004;AMR_AF=0.1801,0.1816,0.0086;AFR_AF=0.1664,0.2587,0.0325;EUR_AF=0.0616,0.3062,0.0239;SAS_AF=0.1247,0.2434,0.0061;VT=SV	0.259921	0.306163	0.231151	92	2	10
34	9	67070085	esv3620523	NA	NA	T	<INS:ME:ALU>	AC=1529;AF=0.305312;AN=5008;CS=ALU_umary;MEINFO=AluUndef,1,260,-;NS=2504;SVLEN=259;SVTYPE=ALU;TSD=null;DP=9435;EAS_AF=0.3353;AMR_AF=0.2032;AFR_AF=0.3646;EUR_AF=0.2326;SAS_AF=0.3415;VT=SV	0.360119	0.232604	0.335317	292	1	10
35	9	92443415	esv3621033	NA	NA	N	<INS:ME:ALU>	AC=2308;AF=0.460863;AN=5008;CS=ALU_umary;MEINFO=AluYd2,22,220,-;NS=2504;SVLEN=198;SVTYPE=ALU;TSD=null;DP=6190;EAS_AF=0.5873;AMR_AF=0.4323;AFR_AF=0.4054;EUR_AF=0.4622;SAS_AF=0.4243;VT=SV	0.384921	0.462227	0.587302	2	1	10
36	10	42701553	esv3623000	42716791	15238	T	<CN0>	AC=2744;AF=0.547923;AN=5008;CIEND=0,0;CIPOS=0,0;CS=DEL_union;END=42716791;NS=2504;SVTYPE=DEL;DP=11065;EAS_AF=0.5615;AMR_AF=0.5115;AFR_AF=0.5968;EUR_AF=0.4443;SAS_AF=0.6002;VT=SV	0.594246	0.444334	0.561508	237	1	5	;ENSG00000271650;	;AL031601.4;
37	10	130162293	esv3624900	NA	NA	CAAGGTGGAGCAACCAGAGAGGTACTACCAGGAGGGGTCTGCCTTGATGCCA	C	AC=1585;AF=0.316494;AN=5008;NS=2504;DP=26699;EAS_AF=0.4891;AMR_AF=0.3602;AFR_AF=0.2542;EUR_AF=0.1948;SAS_AF=0.317;VT=INDEL	0.253968	0.194831	0.489087	1	1	10
38	11	48600857	esv3626247	48604286	3429	T	<CN0>	AC=2240;AF=0.447284;AN=5008;CIEND=0,0;CIPOS=0,0;CS=DEL_union;END=48604286;NS=2504;SVTYPE=DEL;DP=13339;EAS_AF=0.4395;AMR_AF=0.585;AFR_AF=0.2617;EUR_AF=0.6441;SAS_AF=0.4059;VT=SV	0.240079	0.644135	0.439484	1821	1	5	;ENSG00000213607;	;OR4A45P;
39	11	48695819	esv3626253	48696340	521	T	<CN0>	AC=1350;AF=0.269569;AN=5008;CIEND=-8,8;CIPOS=-8,8;CS=DEL_union;END=48696340;NS=2504;SVTYPE=DEL;DP=17647;EAS_AF=0.3948;AMR_AF=0.2363;AFR_AF=0.1188;EUR_AF=0.1779;SAS_AF=0.4622;VT=SV	0.105159	0.177932	0.394841	1465	1	10
40	11	48714039	esv3626255	48715072	1033	G	<CN0>	AC=2332;AF=0.465655;AN=5008;CIEND=0,1;CIPOS=0,1;CS=DEL_union;END=48715072;NS=2504;SVTYPE=DEL;DP=16074;EAS_AF=0.5595;AMR_AF=0.3905;AFR_AF=0.4153;EUR_AF=0.3559;SAS_AF=0.6033;VT=SV	0.418651	0.355865	0.559524	1766	1	10
41	11	48734744	esv3626258	48736963	2219	C	<CN0>	AC=2038;AF=0.406949;AN=5008;CIEND=-1,1;CIPOS=-1,1;CS=DEL_union;END=48736963;NS=2504;SVTYPE=DEL;DP=15970;EAS_AF=0.4395;AMR_AF=0.5735;AFR_AF=0.1513;EUR_AF=0.6093;SAS_AF=0.3926;VT=SV	0.126984	0.609344	0.439484	1814	1	10
42	11	48809959	esv3626265	48811335	1376	T	<CN0>	AC=1429;AF=0.285343;AN=5008;CIEND=-11,11;CIPOS=-11,11;CS=DEL_union;END=48811335;NS=2504;SVTYPE=DEL;DP=19233;EAS_AF=0.3948;AMR_AF=0.2637;AFR_AF=0.1286;EUR_AF=0.2147;SAS_AF=0.4724;VT=SV	0.111111	0.214712	0.394841	1472	1	10
43	11	48928943	esv3626276	48929253	310	T	<CN0>	AC=2184;AF=0.436102;AN=5008;CIEND=0,0;CIPOS=0,0;CS=DEL_union;END=48929253;NS=2504;SVTYPE=DEL;DP=14383;EAS_AF=0.4315;AMR_AF=0.5836;AFR_AF=0.2292;EUR_AF=0.6431;SAS_AF=0.4029;VT=SV	0.203373	0.643141	0.431548	1941	1	5	;ENSG00000255527;	;RP11-56P9.4;
44	11	48933125	esv3626278	NA	NA	T	<INS:ME:ALU>	AC=2898;AF=0.578674;AN=5008;CS=ALU_umary;MEINFO=AluYb6_2,1,255,-;NS=2504;SVLEN=254;SVTYPE=ALU;TSD=CTTCAGTCTAGATTTT;DP=16176;EAS_AF=0.5853;AMR_AF=0.562;AFR_AF=0.562;EUR_AF=0.5964;SAS_AF=0.5879;VT=SV	0.564484	0.596421	0.585317	33	1	5	;ENSG00000255527;	;RP11-56P9.4;
45	11	49282683	esv3626297	NA	NA	C	<INS:ME:ALU>	AC=716;AF=0.142971;AN=5008;CS=ALU_umary;MEINFO=AluUndef,1,281,-;NS=2504;SVLEN=280;SVTYPE=ALU;TSD=AATTTACATATCTTC;DP=12489;EAS_AF=0.126;AMR_AF=0.0965;AFR_AF=0.2428;EUR_AF=0.1133;SAS_AF=0.089;VT=SV	0.252976	0.11332	0.125992	2280	1	10
46	11	49655824	esv3626309	NA	NA	T	<INS:ME:ALU>	AC=1624;AF=0.324281;AN=5008;CS=ALU_umary;MEINFO=AluYa5,14,281,-;NS=2504;SVLEN=267;SVTYPE=ALU;TSD=CAGGTGTGTGTTCTT;DP=12790;EAS_AF=0.3929;AMR_AF=0.4366;AFR_AF=0.1316;EUR_AF=0.4274;SAS_AF=0.3282;VT=SV;EX_TARGET	0.109127	0.427435	0.392857	1977	1	5	;ENSG00000205035;	;RP11-707M1.1;
47	11	49883571	esv3626324	49883575	4	T	<INS:MT>	AC=2383;AF=0.475839;AN=5008;CIEND=-5,0;CIPOS=0,5;CS=NUMT_umich;END=49883575;NS=2504;SVTYPE=INS;DP=15265;EAS_AF=0.5476;AMR_AF=0.6081;AFR_AF=0.2784;EUR_AF=0.5726;SAS_AF=0.4755;VT=SV	0.247024	0.572565	0.547619	2060	1	5	;ENSG00000254714;;ENSG00000255550;	;RP11-163O19.1;;RP11-163O19.11;
48	11	50640269	esv3626359	50641124	855	A	<CN0>	AC=2125;AF=0.424321;AN=5008;CIEND=0,1;CIPOS=0,1;CS=DEL_union;END=50641124;NS=2504;SVTYPE=DEL;DP=12901;EAS_AF=0.5407;AMR_AF=0.5692;AFR_AF=0.2209;EUR_AF=0.492;SAS_AF=0.407;VT=SV	0.195437	0.492048	0.540675	1198	1	10
49	11	51341174	esv3626381	51362976	21802	T	<CN0>	AC=2159;AF=0.43111;AN=5008;CIEND=0,1;CIPOS=0,1;CS=DEL_union;END=51362976;NS=2504;SVTYPE=DEL;DP=15378;EAS_AF=0.5397;AMR_AF=0.5821;AFR_AF=0.2027;EUR_AF=0.5457;SAS_AF=0.4029;VT=SV	0.173611	0.545726	0.539683	513	1	10
50	11	51346696	esv3626383	51348982	2286	C	<CN0>	AC=2360;AF=0.471246;AN=5008;CIEND=-500,1000;CIPOS=-1000,500;CS=DEL_union;END=51348982;NS=2504;SVTYPE=DEL;DP=10312;EAS_AF=0.5407;AMR_AF=0.6124;AFR_AF=0.2685;EUR_AF=0.6064;SAS_AF=0.4346;VT=SV	0.237103	0.606362	0.540675	471	1	10
51	11	51353224	esv3626384;esv3626385	51367675	14451	T	<CN0>,<CN2>	AC=2160,4;AF=0.43131,0.000798722;AN=5008;CS=DUP_gs;END=51367675;NS=2504;SVTYPE=CNV;DP=10296;EAS_AF=0.5397,0.001;AMR_AF=0.5821,0;AFR_AF=0.2027,0.0008;EUR_AF=0.5447,0;SAS_AF=0.4049,0.002;VT=SV	0.173611	0.544732	0.539683	497	1	10
52	11	54956860	esv3626415	54972888	16028	T	<CN0>	AC=1081;AF=0.215855;AN=5008;CIEND=-150,150;CIPOS=-150,150;CS=DEL_union;END=54972888;NS=2504;SVTYPE=DEL;DP=14778;EAS_AF=0.2371;AMR_AF=0.2089;AFR_AF=0.1256;EUR_AF=0.1789;SAS_AF=0.3589;VT=SV	0.125992	0.178926	0.237103	3209	1	10
53	11	55434292	esv3626449;esv3626450	55443935	9643	T	<CN0>,<CN2>	AC=1285,1;AF=0.256589,0.000199681;AN=5008;CS=DUP_gs;END=55443935;NS=2504;SVTYPE=CNV;DP=13097;EAS_AF=0.3909,0;AMR_AF=0.3256,0;AFR_AF=0.1165,0.0008;EUR_AF=0.2833,0;SAS_AF=0.2311,0;VT=SV	0.112103	0.2833	0.390873	4581	1	5	;ENSG00000181903;	;OR4C6;
54	11	55445715	esv3626451;esv3626452	55457586	11871	A	<CN0>,<CN2>	AC=1286,2;AF=0.256789,0.000399361;AN=5008;CS=DUP_gs;END=55457586;MC=UW_VH_3129,EM_DL_DEL15255;NS=2504;SVTYPE=CNV;DP=14510;EAS_AF=0.3909,0.001;AMR_AF=0.3271,0;AFR_AF=0.1165,0.0008;EUR_AF=0.2833,0;SAS_AF=0.2311,0;VT=SV	0.112103	0.2833	0.390873	4609	1	5	;ENSG00000254841;;ENSG00000188439;	;OR4V1P;;OR4P1P;
55	11	56303363	esv3626480	NA	258	G	<INS:ME:ALU>	AC=2598;AF=0.51877;AN=5008;CS=ALU_umary;MEINFO=AluUndef,23,281,+;NS=2504;SVLEN=258;SVTYPE=ALU;TSD=AAATAAAAACTTTTACTATAG;DP=14846;EAS_AF=0.6458;AMR_AF=0.5634;AFR_AF=0.2912;EUR_AF=0.5517;SAS_AF=0.6299;VT=SV	0.275794	0.55169	0.645833	4556	1	10
56	11	58587133	esv3626522	58587988	855	C	<CN0>	AC=1225;AF=0.244609;AN=5008;CIEND=0,0;CIPOS=0,0;CS=DEL_union;END=58587988;NS=2504;SVTYPE=DEL;DP=15671;EAS_AF=0.1706;AMR_AF=0.2738;AFR_AF=0.2345;EUR_AF=0.2813;SAS_AF=0.2761;VT=SV	0.234127	0.281312	0.170635	2	1	10
57	11	61145214	esv3626579	NA	NA	T	<INS:ME:ALU>	AC=2525;AF=0.504193;AN=5008;CS=ALU_umary;MEINFO=AluUndef,1,278,-;NS=2504;SVLEN=277;SVTYPE=ALU;TSD=CATTCAGTCTTTT;DP=15668;EAS_AF=0.5962;AMR_AF=0.5821;AFR_AF=0.2882;EUR_AF=0.6113;SAS_AF=0.5358;VT=SV	0.291667	0.611332	0.59623	3	1	10
58	12	9635128	esv3628506	9688881	53753	A	<CN0>	AC=2504;AF=0.5;AN=5008;CIEND=0,500;CIPOS=-500,0;CS=DEL_union;END=9688881;NS=2504;SVTYPE=DEL;DP=10788;EAS_AF=0.4405;AMR_AF=0.4568;AFR_AF=0.4811;EUR_AF=0.5775;SAS_AF=0.5378;VT=SV;EX_TARGET	0.469246	0.577535	0.440476	2	1	5	;ENSG00000214776;	;RP11-726G1.1;
59	12	33385209	esv3629103	33397640	12431	A	<CN0>	AC=2442;AF=0.48762;AN=5008;CIEND=0,500;CIPOS=-500,0;CS=DEL_union;END=33397640;NS=2504;SVTYPE=DEL;DP=9609;EAS_AF=0.7659;AMR_AF=0.4222;AFR_AF=0.6747;EUR_AF=0.1402;SAS_AF=0.3517;VT=SV	0.696429	0.140159	0.765873	44	1	10
60	16	32328771	esv3638416;esv3638417;esv3638418;esv3638419;esv3638420	32370968	42197	A	<CN0>,<CN2>,<CN3>,<CN4>,<CN5>	AC=27,84,3220,20,26;AF=0.00539137,0.0167732,0.642971,0.00399361,0.00519169;AN=5008;CS=DUP_gs;END=32370968;NS=2504;SVTYPE=CNV;DP=26381;EAS_AF=0.0099,0.0188,0.5427,0.004,0.0089;AMR_AF=0.0101,0.0058,0.4063,0,0.0014;AFR_AF=0.0015,0.0371,0.8374,0.003,0.003;EUR_AF=0.003,0.0089,0.5189,0.005,0.005;SAS_AF=0.0051,0.0031,0.7791,0.0072,0.0072;VT=SV	0.850198	0.518887	0.542659	84	3	10
61	16	32366481	esv3638422;esv3638423;esv3638424;esv3638425	32410672	44191	C	<CN0>,<CN2>,<CN3>,<CN4>	AC=16,3134,109,8;AF=0.00319489,0.625799,0.0217652,0.00159744;AN=5008;CS=DUP_gs;END=32410672;NS=2504;SVTYPE=CNV;DP=42602;EAS_AF=0.0069,0.5317,0.0228,0.003;AMR_AF=0.0058,0.3991,0.0043,0.0014;AFR_AF=0,0.8033,0.0477,0.0008;EUR_AF=0.002,0.5219,0.008,0.002;SAS_AF=0.0031,0.7505,0.0123,0.001;VT=SV	0.813492	0.521869	0.531746	76	2	5	;ENSG00000260516;	;RP11-17M15.4;
62	16	32418983	esv3638427;esv3638428;esv3638429;esv3638430	32469917	50934	A	<CN0>,<CN2>,<CN3>,<CN4>	AC=13,3159,55,6;AF=0.00259585,0.630791,0.0109824,0.00119808;AN=5008;CS=DUP_gs;END=32469917;NS=2504;SVTYPE=CNV;DP=28715;EAS_AF=0.005,0.5446,0.006,0.002;AMR_AF=0.0043,0.402,0.0014,0.0014;AFR_AF=0.0008,0.8116,0.028,0.0008;EUR_AF=0.002,0.5129,0.005,0.001;SAS_AF=0.002,0.7587,0.0061,0.001;VT=SV	0.825397	0.512922	0.544643	84	2	5	;ENSG00000260866;	;RP11-626K17.5;
63	16	32611029	esv3638438;esv3638439;esv3638440;esv3638441	32642738	31709	A	<CN0>,<CN2>,<CN3>,<CN4>	AC=8,3124,126,9;AF=0.00159744,0.623802,0.0251597,0.00179712;AN=5008;CS=DUP_gs;END=32642738;NS=2504;SVTYPE=CNV;DP=25173;EAS_AF=0.003,0.5258,0.0248,0.004;AMR_AF=0.0029,0.3991,0.0029,0.0014;AFR_AF=0,0.8086,0.0545,0.0008;EUR_AF=0.003,0.5149,0.0139,0.002;SAS_AF=0,0.7464,0.0133,0.001;VT=SV	0.814484	0.514911	0.525794	80	2	5	;ENSG00000259966;	;RP11-652G5.1;
64	16	32831659	esv3638443;esv3638444;esv3638445;esv3638446;esv3638447	32863935	32276	A	<CN0>,<CN2>,<CN3>,<CN4>,<CN5>	AC=38,3012,28,61,8;AF=0.00758786,0.601438,0.00559105,0.0121805,0.00159744;AN=5008;CS=DUP_gs;END=32863935;NS=2504;SVTYPE=CNV;DP=23604;EAS_AF=0.0099,0.504,0.0099,0.0079,0.004;AMR_AF=0.0101,0.3977,0.0014,0.0014,0;AFR_AF=0.0053,0.7799,0.0023,0.034,0.0008;EUR_AF=0.006,0.494,0.003,0.004,0.002;SAS_AF=0.0082,0.7157,0.0112,0.0031,0.001;VT=SV	0.786706	0.494036	0.503968	82	2	5	;ENSG00000260158;	;RP11-67H24.2;
65	16	33446163	esv3638453;esv3638454;esv3638455;esv3638456	33480261	34098	C	<CN0>,<CN2>,<CN3>,<CN4>	AC=12,3153,82,14;AF=0.00239617,0.629593,0.0163738,0.00279553;AN=5008;CS=DUP_gs;END=33480261;NS=2504;SVTYPE=CNV;DP=36550;EAS_AF=0.005,0.5456,0.0139,0.003;AMR_AF=0.0029,0.4063,0.0014,0.0014;AFR_AF=0.0008,0.8154,0.0356,0.0015;EUR_AF=0.002,0.5099,0.0099,0.003;SAS_AF=0.002,0.7464,0.0102,0.0051;VT=SV	0.822421	0.50994	0.545635	90	2	10
66	16	33470755	esv3638458;esv3638459;esv3638460;esv3638461	33495606	24851	A	<CN0>,<CN2>,<CN3>,<CN4>	AC=12,3160,76,13;AF=0.00239617,0.63099,0.0151757,0.00259585;AN=5008;CS=DUP_gs;END=33495606;NS=2504;SVTYPE=CNV;DP=29544;EAS_AF=0.004,0.5466,0.0119,0.003;AMR_AF=0.0043,0.4092,0.0014,0.0014;AFR_AF=0.0008,0.8139,0.0348,0.0008;EUR_AF=0.002,0.5109,0.0089,0.003;SAS_AF=0.002,0.7515,0.0082,0.0051;VT=SV	0.823413	0.510934	0.546627	89	2	10
67	16	33484521	esv3638462;esv3638463;esv3638464;esv3638465	33543753	59232	A	<CN0>,<CN2>,<CN3>,<CN4>	AC=16,3155,83,10;AF=0.00319489,0.629992,0.0165735,0.00199681;AN=5008;CS=DUP_gs;END=33543753;NS=2504;SVTYPE=CNV;DP=27425;EAS_AF=0.005,0.5456,0.0109,0.003;AMR_AF=0.0029,0.4049,0.0014,0.0014;AFR_AF=0.0015,0.8132,0.0378,0.0008;EUR_AF=0.004,0.5129,0.0089,0.004;SAS_AF=0.0031,0.7495,0.0123,0.001;VT=SV;EX_TARGET	0.822421	0.512922	0.545635	89	2	5	;ENSG00000260518;	;BMS1P8;
68	16	33524565	esv3638466;esv3638467;esv3638468;esv3638469	33570784	46219	A	<CN0>,<CN2>,<CN3>,<CN4>	AC=15,3154,88,11;AF=0.00299521,0.629792,0.0175719,0.00219649;AN=5008;CS=DUP_gs;END=33570784;NS=2504;SVTYPE=CNV;DP=21930;EAS_AF=0.004,0.5427,0.0129,0.003;AMR_AF=0.0058,0.4063,0.0014,0.0014;AFR_AF=0.0015,0.8185,0.0378,0.0015;EUR_AF=0.002,0.507,0.0109,0.004;SAS_AF=0.0031,0.7495,0.0133,0.001;VT=SV	0.826389	0.506958	0.542659	86	2	5	;ENSG00000282924;	;RP11-104C4.6;
69	16	33588532	esv3638473;esv3638474;esv3638475;esv3638476	33626594	38062	C	<CN0>,<CN2>,<CN3>,<CN4>	AC=11,3142,101,13;AF=0.00219649,0.627396,0.0201677,0.00259585;AN=5008;CS=DUP_gs;END=33626594;NS=2504;SVTYPE=CNV;DP=29266;EAS_AF=0.004,0.5417,0.0179,0.004;AMR_AF=0.0029,0.402,0.0014,0.0014;AFR_AF=0.0008,0.8215,0.0393,0.0015;EUR_AF=0.001,0.507,0.0119,0.004;SAS_AF=0.0031,0.7372,0.0184,0.002;VT=SV	0.831349	0.506958	0.541667	85	2	10
70	16	71131364	esv3638965	NA	280	T	<INS:ME:ALU>	AC=1391;AF=0.277756;AN=5008;CS=ALU_umary;MEINFO=AluYa4_4,1,281,+;NS=2504;SVLEN=280;SVTYPE=ALU;TSD=AAAAAACAGACTCT;DP=13834;EAS_AF=0.2867;AMR_AF=0.2291;AFR_AF=0.447;EUR_AF=0.1312;SAS_AF=0.2249;VT=SV	0.464286	0.131213	0.286706	1	1	5	;ENSG00000157423;;ENSG00000259833;	;HYDIN;;RP11-23E19.1;
71	21	9495848	esv3646347	NA	336	A	<INS:ME:LINE1>	AC=1543;AF=0.308107;AN=5008;CS=L1_umary;MEINFO=LINE1,5669,6005,+;NS=2504;SVLEN=336;SVTYPE=LINE1;TSD=null;DP=20015;EAS_AF=0.3125;AMR_AF=0.2911;AFR_AF=0.3026;EUR_AF=0.2922;SAS_AF=0.3395;VT=SV	0.320437	0.292247	0.3125	1	1	5	;ENSG00000279990;	;RPSAP68;
72	21	14415002	esv3646375	NA	NA	A	<INS:ME:ALU>	AC=2141;AF=0.427516;AN=5008;CS=ALU_umary;MEINFO=AluYc1,1,281,-;NS=2504;SVLEN=280;SVTYPE=ALU;TSD=null;DP=18892;EAS_AF=0.4107;AMR_AF=0.3689;AFR_AF=0.5325;EUR_AF=0.3658;SAS_AF=0.408;VT=SV	0.549603	0.365805	0.410714	1	1	5	;ENSG00000224309;;ENSG00000207097;	;ANKRD30BP2;;RNU6-614P;
73	21	14742955	esv3646386	NA	NA	C	<INS:ME:ALU>	AC=1586;AF=0.316693;AN=5008;CS=ALU_umary;MEINFO=AluY,26,270,-;NS=2504;SVLEN=244;SVTYPE=ALU;TSD=null;DP=21902;EAS_AF=0.373;AMR_AF=0.2406;AFR_AF=0.3154;EUR_AF=0.329;SAS_AF=0.3016;VT=SV	0.320437	0.329026	0.373016	8	1	10
74	21	14981354	esv3646398	15016529	35175	T	<CN0>	AC=3443;AF=0.6875;AN=5008;CIEND=0,500;CIPOS=-500,0;CS=DEL_union;END=15016529;NS=2504;SVTYPE=DEL;DP=6092;EAS_AF=0.8333;AMR_AF=0.4755;AFR_AF=0.8782;EUR_AF=0.5885;SAS_AF=0.5317;VT=SV;EX_TARGET	0.876984	0.588469	0.833333	5	1	5	;ENSG00000166351;	;POTED;

## Sheet: B
B. The numbers of esv LRLD by populations
index	chr	total	AFR	EUR	EAS	AFR&EUR	AFR&EAS	EUR&EAS	all
1	1	743	51	694	366	28	17	340	17
2	2	102	61	3	39	1	0	0	0
3	5	533	151	394	0	12	0	0	0
4	6	1673	1217	648	523	227	302	322	136
5	7	138	38	2	98	0	0	0	0
6	8	4	0	0	4	0	0	0	0
7	9	7127	3192	3099	5137	1337	1922	2354	1312
8	10	238	76	193	83	38	20	72	16
9	11	36238	15765	24005	27840	9182	11761	18168	7739
10	12	46	11	36	2	1	2	1	1
11	16	846	2	641	331	0	2	126	0
12	21	15	7	5	5	0	0	2	0
	sum	47703	20571	29720	34428	10826	14026	21385	9221
	expected					13845.5	16299.5	23712.8	5689.95
