# Supplementary material for: Population-specific long-range linkage disequilibrium in the human genome and its influence on identifying common disease variants
Source: Sci Rep. 2019 Aug 6;9:11380. doi: 10.1038/s41598-019-47832-y (PMC6684625; doi:10.1038/s41598-019-47832-y)
Supplement: Supplementary file 3 — Supplementary Dataset 2 [file 41598_2019_47832_MOESM3_ESM.xlsx]

## Sheet: SupplTable4
	rs1	rs2	chr.x	pos1	pos2	a1	a2	af1af	"af2af"	"pAB1"	"af1eu"	"af2eu"	"pAB2"	"af1ea"	"af2ea"	"pAB3"	"Dprime_af"	"Dprime_eu"	"Dprime_ea"	"r2af"	"r2eu"	"r2ea"	"p1"	"p2"	p3	"totalNo"	"p1f"	"p2f"	"p3f"	totalFunctional.x	w/oNMD.x	chr.x	pos.x	allele.x	gindex.x	stableid.x	hgnc.x	hotspots.x	sum.x	nonsyn.x	frameshift.x	type.x	function.x	totalFunctional.y	w/oNMD.y	chr.y	pos.y	allele.y	gindex.y
1	rs530029122	rs540958048	1	28527842	118501942	1	1	0.138889	0.123016	0.0436508	0.137177	0.16998	0.0308151	0.110119	0.262897	0.0367063	0.25078	0.0658509	0.0955585	0.0546951	0.00336646	0.0031682	1.13e-13	0.0657261	0.0739295	24487675	0.0006123	1	1	1	1	1	28527842	1	1	;ENSG00000126698;	;DNAJC8;	198	1	1	0	0	missense_variant:non_coding_transcript_variant:non_coding_transcript_exon_variant:downstream_gene_variant	1	1	1	118501942	1	1
2	rs28550408	rs10211258	2	90025275	96523096	1	1	0.603175	0.569444	0.389881	0.11829	0.687873	0.0864811	0.387897	0.618056	0.218254	0.205366	0.138468	0.091911	0.0366974	0.0011672	0.00823789	1.19e-09	0.278539	0.00395623	33930501	0.0119514	1	1	1	1	2	90025275	1	1	;ENSG00000211623;;ENSG00000254097;	;IGKV2D-26;;IGKV3D-25;	1	1	1	0	0	missense_variant:upstream_gene_variant	0	0	2	96523096	1	1
3	rs28550408	rs11164112	2	90025275	95537622	1	1	0.603175	0.513889	0.302579	0.11829	0.341948	0.100398	0.387897	0.488095	0.246032	0.0382857	0.770139	0.285553	0.000912213	0.15313	0.0541937	0.337603	2.26e-35	1.46e-13	33930264	1	1.68e-28	1.22e-06	1	1	2	90025275	1	1	;ENSG00000211623;;ENSG00000254097;	;IGKV2D-26;;IGKV3D-25;	1	1	1	0	0	missense_variant:upstream_gene_variant	1	1	2	95537622	1	1
4	rs147109427	rs11164112	2	89309554	95537622	1	1	0.193452	0.513889	0.105159	0.163022	0.341948	0.0984095	0.40377	0.488095	0.232143	0.0610989	0.397705	0.169647	0.000846988	0.0592861	0.0204409	0.35549	1.14e-14	5.65e-06	109330704	1	1.24e-07	1	1	1	2	89309554	1	1	;ENSG00000241755;	;IGKV1-9;	105	1	1	0	0	missense_variant:synonymous_variant:intron_variant	1	1	2	95537622	1	1
5	rs1852249	rs11164112	2	90121926	95537622	1	1	0.347222	0.513889	0.19246	0.105368	0.341948	0.082505	0.257937	0.488095	0.188492	0.083102	0.670267	0.474061	0.00347482	0.101826	0.0819265	0.061272	4.45e-24	1.01e-19	38028114	1	1.86e-17	1.65e-12	1	1	2	90121926	1	1	;ENSG00000242766;	;IGKV1D-17;	38	1	1	0	0	missense_variant:synonymous_variant	1	1	2	95537622	1	1
6	rs6712880	rs11164112	2	89278489	95537622	1	1	0.574405	0.513889	0.31746	0.245527	0.341948	0.141153	0.40873	0.488095	0.235119	0.101871	0.354	0.170242	0.00812857	0.0784805	0.021012	0.00420383	6.37e-19	4.18e-06	95070186	1	6.05e-11	1	0	0	2	89278489	1	1	;ENSG00000243063;	;IGKV3-7;	115	0	0	0	0	synonymous_variant:intron_variant	1	1	2	95537622	1	1
7	rs77800356	rs11164112	2	89309762	95537622	1	1	0.269841	0.513889	0.157738	0.166004	0.341948	0.100398	0.411706	0.488095	0.233135	0.145378	0.399425	0.152704	0.00738849	0.0611116	0.017115	0.00635212	4.48e-15	3.27e-05	109658532	1	5.62e-08	1	1	1	2	89309762	1	1	;ENSG00000241755;	;IGKV1-9;	203	1	1	0	0	missense_variant:intron_variant	1	1	2	95537622	1	1
8	rs80322626	rs11164112	2	89309735	95537622	1	1	0.198413	0.513889	0.108135	0.16501	0.341948	0.100398	0.410714	0.488095	0.232143	0.064	0.404961	0.150657	0.000959058	0.0623671	0.0165912	0.325497	2.36e-15	4.32e-05	109494618	1	3.27e-08	1	1	1	2	89309735	1	1	;ENSG00000241755;	;IGKV1-9;	106	1	1	0	0	missense_variant:intron_variant	1	1	2	95537622	1	1
9	rs55661410	rs11164112	2	89197190	95537622	1	1	0.231151	0.513889	0.104167	0.219682	0.341948	0.125249	0.502976	0.488095	0.255952	0.123072	0.346762	0.0430846	0.00481397	0.0651457	0.00174899	0.0276064	5.7e-16	0.184252	85399260	1	1.43e-08	1	1	1	2	89197190	1	1	;ENSG00000211599;	;IGKV5-2;	163	1	1	0	0	missense_variant:intron_variant	1	1	2	95537622	1	1
10	rs150068501	rs11164112	2	89309542	95537622	1	1	0.195437	0.513889	0.106151	0.163022	0.341948	0.0994036	0.404762	0.488095	0.232143	0.0601885	0.406971	0.166895	0.000832414	0.0620809	0.0198645	0.359662	2.73e-15	7.65e-06	109166790	1	3.73e-08	1	0	0	2	89309542	1	1	;ENSG00000241755;	;IGKV1-9;	206	0	0	0	0	synonymous_variant:intron_variant	1	1	2	95537622	1	1
11	rs144594870	rs11164112	2	89278103	95537622	1	1	0.127976	0.513889	0.0704365	0.198807	0.341948	0.120278	0.422619	0.488095	0.241071	0.0750831	0.399743	0.160825	0.00078262	0.0763056	0.0198555	0.374439	1.93e-18	7.69e-06	94906272	1	1.49e-10	1	1	1	2	89278103	1	1	;ENSG00000243063;	;IGKV3-7;	129	1	1	0	0	missense_variant:intron_variant	1	1	2	95537622	1	1
12	rs28550408	rs4854235	2	90025275	95537572	1	1	0.603175	0.507937	0.299603	0.11829	0.274354	0.0467197	0.387897	0.483135	0.242063	0.0346774	0.166202	0.272617	0.000766411	0.00980193	0.0503854	0.379432	0.00168843	1.03e-12	33930263	1	1	7.69e-06	1	1	2	90025275	1	1	;ENSG00000211623;;ENSG00000254097;	;IGKV2D-26;;IGKV3D-25;	1	1	1	0	0	missense_variant:upstream_gene_variant	1	1	2	95537572	1	1
13	rs1852249	rs4854235	2	90121926	95537572	1	1	0.347222	0.507937	0.191468	0.105368	0.274354	0.0477137	0.257937	0.483135	0.185516	0.0883871	0.245955	0.456784	0.00402561	0.0188447	0.0775895	0.0439674	1.34e-05	9.26e-19	38028113	1	1	1.36e-11	1	1	2	90121926	1	1	;ENSG00000242766;	;IGKV1D-17;	38	1	1	0	0	missense_variant:synonymous_variant	1	1	2	95537572	1	1
14	rs3747479	rs282547	5	44809162	50057729	1	1	0.236111	0.144841	0.0327381	0.373757	0.627237	0.183897	0.535714	0.668651	0.342262	0.0427075	0.216491	0.103639	9.55e-05	0.0466696	0.00461301	0.756377	7.28e-12	0.0310552	18976148	1	2.45e-05	1	1	1	5	44809162	1	1	;ENSG00000251141;;ENSG00000112996;	;RP11-53O19.1;;MRPS30;	1	1	1	0	0	missense_variant:upstream_gene_variant:regulatory_region_variant	1	0	5	50057729	1	1
15	rs3734544	rs1003878	6	26468660	32299822	1	1	0.21627	0.308532	0.0734127	0.175944	0.205765	0.0636183	0.116071	0.134921	0.0119048	0.0447133	0.196184	0.239819	0.00123644	0.0317194	0.00117787	0.264254	1.62e-08	0.275876	43091609	1	0.0480621	1	1	0	6	26468660	1	1	;ENSG00000112763;	;BTN2A1;	19	0	0	0	0	synonymous_variant:NMD_transcript_variant:3_prime_UTR_variant:intron_variant	1	1	6	32299822	1	1
16	rs3734544	rs1048381	6	26468660	32610445	1	1	0.21627	0.167659	0.031746	0.175944	0.166998	0.05666	0.116071	0.161706	0.0178571	0.124477	0.198216	0.0486078	0.000861263	0.0368915	5.98e-05	0.351467	1.11e-09	0.80598	43099672	1	0.00471999	1	1	0	6	26468660	1	1	;ENSG00000112763;	;BTN2A1;	19	0	0	0	0	synonymous_variant:NMD_transcript_variant:3_prime_UTR_variant:intron_variant	0	0	6	32610445	1	1
17	rs3734544	rs3134605	6	26468660	32159956	1	1	0.21627	0.197421	0.0396825	0.175944	0.191849	0.0656064	0.116071	0.268849	0.0297619	0.0705823	0.224008	0.0462674	0.000338162	0.0451315	0.000103362	0.559329	1.6e-11	0.74686	43090878	1	0.000177234	1	1	0	6	26468660	1	1	;ENSG00000112763;	;BTN2A1;	19	0	0	0	0	synonymous_variant:NMD_transcript_variant:3_prime_UTR_variant:intron_variant	1	1	6	32159956	1	1
18	rs3734544	rs9268142	6	26468660	32256418	1	1	0.21627	0.237103	0.0426587	0.175944	0.232604	0.0695825	0.116071	0.21627	0.0208333	0.168093	0.212245	0.170078	0.00242327	0.0317318	0.00104817	0.118076	1.6e-08	0.304002	43091378	1	0.0480621	1	1	0	6	26468660	1	1	;ENSG00000112763;	;BTN2A1;	19	0	0	0	0	synonymous_variant:NMD_transcript_variant:3_prime_UTR_variant:intron_variant	0	0	6	32256418	1	1
19	rs143826416	rs2633889	9	43625382	69416170	1	1	0.314484	0.399802	0.0615079	0.5	0.295229	0.0695825	0.645833	0.321429	0.121032	0.510798	0.52862	0.416965	0.0797315	0.117057	0.150176	3.11e-19	1.96e-27	8.67e-35	10760220	2.48e-13	1.58e-21	8.27e-28	1	1	9	43625382	1	1	;ENSG00000185775;	;SPATA31A6;	637	1	1	0	0	missense_variant:downstream_gene_variant	1	1	9	69416170	1	1
20	rs574727392	rs2633889	9	43626759	69416170	1	1	0.227183	0.399802	0.0505952	0.305169	0.295229	0.0318091	0.551587	0.321429	0.105159	0.442955	0.646936	0.406875	0.0384209	0.0770006	0.0964598	4.87e-10	1.35e-18	6.17e-23	10846291	6.72e-05	5.3e-13	4.53e-17	1	1	9	43626759	1	1	;ENSG00000185775;	;SPATA31A6;	581	1	1	0	0	missense_variant:downstream_gene_variant:regulatory_region_variant	1	1	9	69416170	1	1
21	rs199884594	rs2633889	9	43628235	69416170	1	1	0.104167	0.399802	0.0218254	0.147117	0.295229	0.0168986	0.198413	0.321429	0.0297619	0.475931	0.610929	0.533333	0.0175444	0.0269691	0.0333507	2.61e-05	1.9e-07	6.71e-09	11018433	1	0.0323282	0.00120733	1	1	9	43628235	1	1	;ENSG00000185775;	;SPATA31A6;	419	1	1	0	0	missense_variant:non_coding_transcript_variant:non_coding_transcript_exon_variant	1	1	9	69416170	1	1
22	rs11261835	rs2633889	9	43627428	69416170	1	1	0.363095	0.399802	0.0873016	0.489066	0.295229	0.0675944	0.650794	0.321429	0.125992	0.398609	0.53185	0.397696	0.0603378	0.11342	0.139622	6.25e-15	1.24e-26	1.84e-32	10932362	2.08e-09	9.33e-21	9.66e-26	1	1	9	43627428	1	1	;ENSG00000185775;	;SPATA31A6;	572	1	1	0	0	missense_variant:downstream_gene_variant	1	1	9	69416170	1	1
23	rs2180706	rs210280	10	37890955	43089965	1	1	0.62004	0.529762	0.374008	0.637177	0.83499	0.486083	0.603175	0.873016	0.516865	0.226215	0.767552	0.192812	0.0353285	0.0662948	0.00355758	2.41e-09	3.17e-16	0.0582671	2616263	0.00596631	1.61e-09	1	0	0	10	37890955	1	1	;ENSG00000225276;;ENSG00000256892;	;MTND1P18;;MTRNR2L7;	1	0	0	0	0	synonymous_variant:upstream_gene_variant	1	1	10	43089965	1	1
24	rs7120775	rs10791961	11	48266736	56143434	1	1	0.30754	0.566468	0.210317	0.125249	0.419483	0.00994036	0.162698	0.137897	0.0109127	0.270805	0.810803	0.513599	0.0249268	0.0680171	0.00819869	5.37e-07	1.32e-16	0.00404327	16996070	0.0542847	4.87e-11	1	1	1	11	48266736	1	1	;ENSG00000172208;;ENSG00000279556;	;OR4X2;;OR4X2;	455	0	0	0	0	stop_gained:synonymous_variant	1	1	11	56143434	1	1
25	rs202680	rs10791961	11	49221885	56143434	1	1	0.661706	0.566468	0.371032	0.275348	0.419483	0.0675944	0.316468	0.137897	0.0287698	0.0259366	0.414786	0.340746	0.000263209	0.0472389	0.00859858	0.606492	5.44e-12	0.00323958	37450634	1	3.94e-07	1	1	0	11	49221885	1	1	;ENSG00000086205;	;FOLH1;	2223	0	0	0	0	synonymous_variant:non_coding_transcript_variant:non_coding_transcript_exon_variant:NMD_transcript_variant:3_prime_UTR_variant:intron_variant:downstream_gene_variant	1	1	11	56143434	1	1
26	rs2167079	rs10791961	11	47270255	56143434	1	1	0.635913	0.566468	0.357143	0.300199	0.419483	0.0725646	0.776786	0.137897	0.102183	0.0195225	0.423763	0.0460597	0.000167003	0.0556646	0.00118091	0.681592	7.25e-14	0.275258	63445051	1	1.61e-08	1	1	1	11	47270255	1	1	;ENSG00000134575;;ENSG00000025434;	;ACP2;;NR1H3;	1121	1	1	0	0	missense_variant:non_coding_transcript_variant:non_coding_transcript_exon_variant:NMD_transcript_variant:5_prime_UTR_variant:upstream_gene_variant:regulatory_region_variant	1	1	11	56143434	1	1
27	rs7932199	rs10791961	11	49076898	56143434	1	1	0.318452	0.566468	0.218254	0.135189	0.419483	0.00596421	0.160714	0.137897	0.00694444	0.274236	0.894829	0.686651	0.0268932	0.090448	0.0144415	1.92e-07	1.44e-21	0.000135982	18013710	0.0310245	3.48e-16	1	1	1	11	49076898	1	1	;ENSG00000214891;	;TRIM64C;	2206	1	1	0	0	missense_variant	1	1	11	56143434	1	1
28	rs7932738	rs10791961	11	49080565	56143434	1	1	0.33631	0.566468	0.239087	0.135189	0.419483	0.00596421	0.160714	0.137897	0.00694444	0.333185	0.894829	0.686651	0.0430516	0.090448	0.0144415	4.47e-11	1.44e-21	0.000135982	18624294	1.21e-05	3.48e-16	1	1	1	11	49080565	1	1	;ENSG00000214891;	;TRIM64C;	1671	1	1	0	0	missense_variant	1	1	11	56143434	1	1
29	rs10838852	rs10791961	11	48286256	56143434	1	1	0.146825	0.566468	0.0515873	0.569583	0.419483	0.27336	0.382937	0.137897	0.078373	0.379751	0.19069	0.30047	0.0324277	0.0198558	0.0232701	1.08e-08	7.85e-06	1.28e-06	21575450	0.00149342	0.737575	0.13571	1	1	11	48286256	1	1	;ENSG00000176567;;ENSG00000279260;	;OR4X1;;OR4X1;	404	1	1	0	0	missense_variant	1	1	11	56143434	1	1
30	rs7103557	rs10791961	11	48510654	56143434	1	1	0.364087	0.566468	0.233135	0.645129	0.419483	0.311133	0.447421	0.137897	0.0892857	0.170365	0.272147	0.36205	0.0127179	0.0294394	0.0258947	0.000343001	5.27e-08	3.24e-07	64825150	1	0.00435708	0.0237726	1	1	11	48510654	1	1	;ENSG00000255215;;ENSG00000237388;;ENSG00000255113;	;OR4R1P;;OR4A47;;OR4A48P;	1	1	1	0	0	missense_variant:upstream_gene_variant	1	1	11	56143434	1	1
31	rs326217	rs10791961	11	47303275	56143434	1	1	0.247024	0.566468	0.133929	0.304175	0.419483	0.163022	0.251984	0.137897	0.0615079	0.0428966	0.200622	0.259432	0.000788785	0.024349	0.0319579	0.372564	7.45e-07	1.38e-08	67515611	1	0.075645	0.00815865	0	0	11	47303275	1	1	;ENSG00000110514;	;MADD;	1155	0	0	0	0	synonymous_variant:non_coding_transcript_variant:non_coding_transcript_exon_variant:downstream_gene_variant:upstream_gene_variant	1	1	11	56143434	1	1
32	rs1994140	rs10791961	11	48387186	56143434	1	1	0.144841	0.566468	0.0496032	0.570577	0.419483	0.27336	0.37996	0.137897	0.0793651	0.395437	0.188816	0.31543	0.0346063	0.0193888	0.0259707	3.5e-09	1e-05	3.11e-07	44879406	0.00039696	0.597484	0.0215176	1	1	11	48387186	1	1	;ENSG00000176540;	;OR4C5;	128	1	1	0	0	missense_variant	1	1	11	56143434	1	1
33	rs182169	rs10791961	11	49207315	56143434	1	1	0.631944	0.566468	0.342262	0.275348	0.419483	0.0675944	0.31746	0.137897	0.0287698	0.0984845	0.414786	0.342806	0.0043233	0.0472389	0.00874284	0.0368379	5.44e-12	0.00299127	34601242	1	3.94e-07	1	1	1	11	49207315	1	1	;ENSG00000086205;	;FOLH1;	930	1	1	0	0	missense_variant:synonymous_variant:non_coding_transcript_variant:non_coding_transcript_exon_variant:NMD_transcript_variant:intron_variant	1	1	11	56143434	1	1
34	rs2242261	rs10791961	11	47266808	56143434	1	1	0.478175	0.566468	0.263889	0.153082	0.419483	0.0357853	0.675595	0.137897	0.0843254	0.030862	0.442728	0.0948563	0.000795485	0.0256009	0.00299727	0.370541	3.88e-07	0.08218	63037995	1	0.0380885	1	1	1	11	47266808	1	1	;ENSG00000134575;;ENSG00000025434;	;ACP2;;NR1H3;	1125	1	1	0	0	missense_variant:non_coding_transcript_variant:non_coding_transcript_exon_variant:NMD_transcript_variant:intron_variant:splice_region_variant:downstream_gene_variant:upstream_gene_variant:regulatory_region_variant	1	1	11	56143434	1	1
35	rs7103992	rs10791961	11	48510777	56143434	1	1	0.364087	0.566468	0.233135	0.645129	0.419483	0.311133	0.447421	0.137897	0.0892857	0.170365	0.272147	0.36205	0.0127179	0.0294394	0.0258947	0.000343001	5.27e-08	3.24e-07	64926914	1	0.00435708	0.0237726	1	1	11	48510777	1	1	;ENSG00000255215;;ENSG00000237388;;ENSG00000255113;	;OR4R1P;;OR4A47;;OR4A48P;	1	1	1	0	0	missense_variant:upstream_gene_variant	1	1	11	56143434	1	1
36	rs4598671	rs10791961	11	50003191	56143434	1	1	0.256944	0.566468	0.160714	0.592445	0.419483	0.300199	0.556548	0.137897	0.124008	0.136125	0.302277	0.772874	0.00490385	0.0454201	0.0761303	0.0261953	1.38e-11	1.95e-18	42334363	1	1.26e-06	1.62e-13	1	1	11	50003191	1	1	;ENSG00000221954;	;OR4C12;	1502	1	1	0	0	missense_variant	1	1	11	56143434	1	1
37	rs10838881	rs10791961	11	48387275	56143434	1	1	0.308532	0.566468	0.21131	0.125249	0.419483	0.00994036	0.162698	0.137897	0.0109127	0.27315	0.810803	0.513599	0.0254786	0.0680171	0.00819869	4.02e-07	1.32e-16	0.00404327	44981170	0.035954	1.75e-11	1	1	1	11	48387275	1	1	;ENSG00000176540;	;OR4C5;	158	1	1	0	0	missense_variant	1	1	11	56143434	1	1
38	rs16905753	rs10791961	11	48285906	56143434	1	1	0.338294	0.566468	0.241071	0.125249	0.419483	0.00994036	0.162698	0.137897	0.0109127	0.337096	0.810803	0.513599	0.0444611	0.0680171	0.00819869	2.16e-11	1.32e-16	0.00404327	21270158	4.51e-06	4.87e-11	1	1	1	11	48285906	1	1	;ENSG00000176567;;ENSG00000279260;	;OR4X1;;OR4X1;	434	1	1	0	0	missense_variant	1	1	11	56143434	1	1
39	rs202716	rs10791961	11	49196490	56143434	1	1	0.674603	0.566468	0.359127	0.274354	0.419483	0.0675944	0.31746	0.137897	0.0287698	0.163141	0.412666	0.342806	0.00982511	0.0465246	0.00874284	0.00164946	7.85e-12	0.00299127	32464198	1	5.64e-07	1	1	0	11	49196490	1	1	;ENSG00000086205;	;FOLH1;	1837	0	0	0	0	synonymous_variant:non_coding_transcript_variant:non_coding_transcript_exon_variant:NMD_transcript_variant:3_prime_UTR_variant	1	1	11	56143434	1	1
40	rs1052373	rs10791961	11	47354787	56143434	1	1	0.52877	0.566468	0.28869	0.307157	0.419483	0.0735586	0.720238	0.137897	0.0753968	0.0530652	0.429102	0.240859	0.00192057	0.0589856	0.0238895	0.16411	1.33e-14	9.24e-07	5700266	1	3.71e-09	0.256677	0	0	11	47354787	1	1	;ENSG00000110514;;ENSG00000134571;	;MADD;;MYBPC3;	1139	0	0	0	0	synonymous_variant:downstream_gene_variant	1	1	11	56143434	1	1
41	rs1051006	rs10791961	11	47306585	56143434	1	1	0.40377	0.566468	0.229167	0.162028	0.419483	0.0367793	0.622024	0.137897	0.0575397	0.00253572	0.458872	0.32918	3.33e-06	0.0294201	0.0285236	0.953782	5.32e-08	8.23e-08	67922667	1	0.00622565	0.0366521	1	1	11	47306585	1	1	;ENSG00000110514;	;MADD;	1306	1	1	0	0	missense_variant:non_coding_transcript_variant:non_coding_transcript_exon_variant:downstream_gene_variant:upstream_gene_variant	1	1	11	56143434	1	1
42	rs2727042	rs10791961	11	49055751	56143434	1	1	0.348214	0.566468	0.181548	0.688867	0.419483	0.354871	0.441468	0.137897	0.0902778	0.0796174	0.504944	0.381729	0.00442499	0.0832141	0.0294886	0.0346895	5.72e-20	4.98e-08	11704342	1	1.23e-14	0.00380904	0	0	11	49055751	1	1	;ENSG00000182053;	;TRIM49B;	1860	0	0	0	0	synonymous_variant	1	1	11	56143434	1	1
43	rs10838833	rs10791961	11	48238880	56143434	1	1	0.304563	0.566468	0.210317	0.12326	0.419483	0.0109344	0.16369	0.137897	0.0109127	0.28622	0.788526	0.516547	0.0274578	0.0631662	0.00835354	1.43e-07	1.57e-15	0.0037104	9567298	0.026615	7.23e-10	1	0	0	11	48238880	1	1	;ENSG00000175619;	;OR4B1;	1450	0	0	0	0	synonymous_variant	1	1	11	56143434	1	1
44	rs2290148	rs10791961	11	47346145	56143434	1	1	0.492063	0.566468	0.267857	0.162028	0.419483	0.0367793	0.622024	0.137897	0.0565476	0.0494136	0.458872	0.340746	0.00192898	0.0294201	0.0305631	0.163191	5.32e-08	2.85e-08	4173806	1	0.00622565	0.0159396	1	1	11	47346145	1	1	;ENSG00000110514;	;MADD;	1147	1	1	0	0	missense_variant:non_coding_transcript_variant:intron_variant:upstream_gene_variant	1	1	11	56143434	1	1
45	rs528033493	rs10791961	11	47380276	56143434	1	1	0.347222	0.566468	0.210317	0.148111	0.419483	0.0208748	0.316468	0.137897	0.0228175	0.0905263	0.664016	0.477143	0.00333609	0.0553939	0.0168602	0.0666856	8.33e-14	3.75e-05	9363770	1	2.09e-08	1	1	1	11	47380276	1	1	;ENSG00000066336;	;SPI1;	1369	1	0	0	1	frameshift_variant:intron_variant	1	1	11	56143434	1	1
46	rs326214	rs10791961	11	47298360	56143434	1	1	0.292659	0.566468	0.164683	0.689861	0.419483	0.34493	0.27381	0.137897	0.0625	0.00663124	0.42695	0.247081	2.38e-05	0.0592174	0.0258986	0.87698	1.18e-14	3.23e-07	67108555	1	3.31e-09	0.104811	0	0	11	47298360	1	1	;ENSG00000110514;;ENSG00000256746;	;MADD;;RP11-17G12.3;	1415	0	0	0	0	synonymous_variant:non_coding_transcript_variant:non_coding_transcript_exon_variant:downstream_gene_variant:upstream_gene_variant:regulatory_region_variant	1	1	11	56143434	1	1
47	rs2279238	rs10791961	11	47282024	56143434	1	1	0.443452	0.566468	0.25	0.152087	0.419483	0.0347913	0.672619	0.137897	0.0843254	0.00498048	0.454667	0.0908512	2.38e-05	0.0267934	0.00271252	0.876844	2.08e-07	0.0982197	65073275	1	0.0211566	1	1	1	11	47282024	1	1	;ENSG00000025434;	;NR1H3;	1308	1	1	0	0	missense_variant:synonymous_variant:non_coding_transcript_variant:non_coding_transcript_exon_variant:NMD_transcript_variant:intron_variant:downstream_gene_variant	1	1	11	56143434	1	1
48	rs3740688	rs10791961	11	47380340	56143434	1	1	0.78869	0.566468	0.436508	0.542744	0.419483	0.224652	0.686508	0.137897	0.0575397	0.111999	0.0132632	0.39219	0.0025721	0.00015088	0.0538775	0.107359	0.696835	1.71e-13	9465534	1	1	1.27e-06	1	1	11	47380340	1	1	;ENSG00000066336;	;SPI1;	1158	1	1	0	0	missense_variant:intron_variant	1	1	11	56143434	1	1
49	rs2727042	rs10792043	11	49055751	56344993	1	1	0.348214	0.338294	0.15873	0.688867	0.650099	0.492048	0.441468	0.874008	0.426587	0.185635	0.218601	0.73246	0.0329765	0.0401005	0.0611291	8.14e-09	2.13e-10	4.17e-15	11704687	0.00168206	2.12e-05	5.32e-10	0	0	11	49055751	1	1	;ENSG00000182053;	;TRIM49B;	1860	0	0	0	0	synonymous_variant	1	1	11	56344993	1	1
50	rs7932738	rs10792043	11	49080565	56344993	1	1	0.33631	0.338294	0.0674603	0.135189	0.650099	0.0248509	0.160714	0.874008	0.0664683	0.407054	0.717238	0.699782	0.0429245	0.14941	0.368646	4.77e-11	1.49e-34	8.41e-83	18624639	1.28e-05	5.84e-29	2e-76	1	1	11	49080565	1	1	;ENSG00000214891;	;TRIM64C;	1671	1	1	0	0	missense_variant	1	1	11	56344993	1	1
51	rs182169	rs10792043	11	49207315	56344993	1	1	0.631944	0.338294	0.184524	0.275348	0.650099	0.102386	0.31746	0.874008	0.217262	0.136863	0.428024	0.700055	0.0164425	0.129337	0.15189	4.68e-05	3.87e-30	3.63e-35	34601587	1	6.73e-25	6.33e-30	1	1	11	49207315	1	1	;ENSG00000086205;	;FOLH1;	930	1	1	0	0	missense_variant:synonymous_variant:non_coding_transcript_variant:non_coding_transcript_exon_variant:NMD_transcript_variant:intron_variant	1	1	11	56344993	1	1
52	rs202680	rs10792043	11	49221885	56344993	1	1	0.661706	0.338294	0.185516	0.275348	0.650099	0.102386	0.316468	0.874008	0.21627	0.171253	0.428024	0.70049	0.0293276	0.129337	0.152778	5.41e-08	3.87e-30	2.32e-35	37450979	0.00581047	6.73e-25	4.1e-30	1	0	11	49221885	1	1	;ENSG00000086205;	;FOLH1;	2223	0	0	0	0	synonymous_variant:non_coding_transcript_variant:non_coding_transcript_exon_variant:NMD_transcript_variant:3_prime_UTR_variant:intron_variant:downstream_gene_variant	1	1	11	56344993	1	1
53	rs2696914	rs10792043	11	49059362	56344993	1	1	0.894841	0.338294	0.287698	0.822068	0.650099	0.515905	0.602183	0.874008	0.494048	0.215864	0.297486	0.643725	0.010711	0.0103097	0.0394625	0.00101681	0.00127972	2.85e-10	13332911	1	1	2.51e-05	1	1	11	49059362	1	1	;ENSG00000182053;	;TRIM49B;	1867	1	1	0	0	missense_variant	1	1	11	56344993	1	1
54	rs10838833	rs10792043	11	48238880	56344993	1	1	0.304563	0.338294	0.0555556	0.12326	0.650099	0.0298211	0.16369	0.874008	0.0753968	0.460793	0.627848	0.642223	0.0475401	0.102967	0.303768	4.44e-12	2.49e-24	1.47e-68	9567643	1.63e-06	2.23e-18	6.01e-62	0	0	11	48238880	1	1	;ENSG00000175619;	;OR4B1;	1450	0	0	0	0	synonymous_variant	1	1	11	56344993	1	1
55	rs2851535	rs10792043	11	49075605	56344993	1	1	0.864087	0.338294	0.287698	0.823062	0.650099	0.515905	0.603175	0.874008	0.494048	0.0513356	0.309595	0.662677	0.000810797	0.0110903	0.0416474	0.365976	0.000837225	9.22e-11	17708763	1	1	8.54e-06	0	0	11	49075605	1	1	;ENSG00000214891;	;TRIM64C;	1665	0	0	0	0	synonymous_variant	1	1	11	56344993	1	1
56	rs10838851	rs10792043	11	48286231	56344993	1	1	0.547619	0.338294	0.125	0.744533	0.650099	0.449304	0.547619	0.874008	0.438492	0.325258	0.388375	0.704103	0.0654726	0.0278561	0.0590372	4.52e-16	1.2e-07	1.22e-14	21474031	1.67e-10	0.013085	3.09e-09	1	1	11	48286231	1	1	;ENSG00000176567;;ENSG00000279260;	;OR4X1;;OR4X1;	422	0	0	0	0	stop_gained:synonymous_variant	1	1	11	56344993	1	1
57	rs11606506	rs10792043	11	48238549	56344993	1	1	0.16369	0.338294	0.0843254	0.173956	0.650099	0.129225	0.386905	0.874008	0.371032	0.267275	0.265097	0.674379	0.0273493	0.0079655	0.0413725	1.52e-07	0.00464353	1.06e-10	9465879	0.0280232	1	1.95e-05	1	1	11	48238549	1	1	;ENSG00000175619;	;OR4B1;	1327	1	1	0	0	missense_variant	1	1	11	56344993	1	1
58	rs7932199	rs10792043	11	49076898	56344993	1	1	0.318452	0.338294	0.0565476	0.135189	0.650099	0.0248509	0.160714	0.874008	0.0664683	0.475101	0.717238	0.699782	0.0539198	0.14941	0.368646	1.68e-13	1.49e-34	8.41e-83	18014055	6.25e-08	5.84e-29	2e-76	1	1	11	49076898	1	1	;ENSG00000214891;	;TRIM64C;	2206	1	1	0	0	missense_variant	1	1	11	56344993	1	1
59	rs1503185	rs10792043	11	48146622	56344993	1	1	0.306548	0.338294	0.0982143	0.162028	0.650099	0.126243	0.316468	0.874008	0.304563	0.0529283	0.368795	0.701429	0.000633119	0.0141545	0.0328373	0.424369	0.000160959	8.75e-09	63299035	1	1	0.00126785	1	1	11	48146622	1	1	;ENSG00000149177;	;PTPRJ;	385	1	1	0	0	missense_variant:downstream_gene_variant	1	1	11	56344993	1	1
60	rs7130086	rs10792043	11	48239182	56344993	1	1	0.119048	0.338294	0.0565476	0.173956	0.650099	0.129225	0.386905	0.874008	0.371032	0.206597	0.265097	0.674379	0.011282	0.0079655	0.0413725	0.000745488	0.00464353	1.06e-10	9669407	1	1	1.95e-05	1	1	11	48239182	1	1	;ENSG00000175619;	;OR4B1;	1450	1	1	0	0	missense_variant	1	1	11	56344993	1	1
61	rs10838852	rs10792043	11	48286256	56344993	1	1	0.146825	0.338294	0.0357143	0.569583	0.650099	0.409543	0.382937	0.874008	0.364087	0.28097	0.19698	0.609318	0.00694564	0.0276359	0.0332134	0.0081455	1.34e-07	7.2e-09	21575795	1	0.014575	0.000928972	1	1	11	48286256	1	1	;ENSG00000176567;;ENSG00000279260;	;OR4X1;;OR4X1;	404	1	1	0	0	missense_variant	1	1	11	56344993	1	1
62	rs753095	rs10792043	11	48328644	56344993	1	1	0.509921	0.338294	0.240079	0.304175	0.650099	0.210736	0.454365	0.874008	0.435516	0.407601	0.122066	0.670735	0.0816324	0.00350574	0.0540049	1.18e-19	0.0603852	1.61e-13	34398059	5.93e-14	1	3.01e-08	0	0	11	48328644	1	1	;ENSG00000176555;	;OR4S1;	251	0	0	0	0	synonymous_variant	1	1	11	56344993	1	1
63	rs7120775	rs10792043	11	48266736	56344993	1	1	0.30754	0.338294	0.0585317	0.125249	0.650099	0.028827	0.162698	0.874008	0.0744048	0.437404	0.645964	0.642647	0.0434411	0.111004	0.306387	3.66e-11	4.22e-26	3.91e-69	16996415	7.34e-06	4.98e-20	2.6e-62	1	1	11	48266736	1	1	;ENSG00000172208;;ENSG00000279556;	;OR4X2;;OR4X2;	455	0	0	0	0	stop_gained:synonymous_variant	1	1	11	56344993	1	1
64	rs2290148	rs10792043	11	47346145	56344993	1	1	0.492063	0.338294	0.189484	0.162028	0.650099	0.0596421	0.622024	0.874008	0.527778	0.133981	0.433782	0.333375	0.00947333	0.0675986	0.00973532	0.00200045	1.63e-16	0.00173263	4174151	1	5.46e-11	1	1	1	11	47346145	1	1	;ENSG00000110514;	;MADD;	1147	1	1	0	0	missense_variant:non_coding_transcript_variant:intron_variant:upstream_gene_variant	1	1	11	56344993	1	1
65	rs10838850	rs10792043	11	48285856	56344993	1	1	0.546627	0.338294	0.124008	0.744533	0.650099	0.449304	0.547619	0.874008	0.438492	0.329398	0.388375	0.704103	0.0668817	0.0278561	0.0590372	2.2e-16	1.2e-07	1.22e-14	21168739	8.46e-11	0.013085	3.09e-09	0	0	11	48285856	1	1	;ENSG00000176567;;ENSG00000279260;	;OR4X1;;OR4X1;	407	0	0	0	0	synonymous_variant	1	1	11	56344993	1	1
66	rs7103557	rs10792043	11	48510654	56344993	1	1	0.364087	0.338294	0.144841	0.645129	0.650099	0.477137	0.447421	0.874008	0.424603	0.100745	0.255787	0.59523	0.00906295	0.0640174	0.0413541	0.00250703	1.01e-15	1.07e-10	64825495	1	1.51e-10	1.09e-05	1	1	11	48510654	1	1	;ENSG00000255215;;ENSG00000237388;;ENSG00000255113;	;OR4R1P;;OR4A47;;OR4A48P;	1	1	1	0	0	missense_variant:upstream_gene_variant	1	1	11	56344993	1	1
67	rs2279238	rs10792043	11	47282024	56344993	1	1	0.443452	0.338294	0.168651	0.152087	0.650099	0.0576541	0.672619	0.874008	0.577381	0.0989697	0.416882	0.254402	0.00628475	0.0579166	0.00454103	0.0118376	2.29e-14	0.0323972	65073620	1	5.46e-09	1	1	1	11	47282024	1	1	;ENSG00000025434;	;NR1H3;	1308	1	1	0	0	missense_variant:synonymous_variant:non_coding_transcript_variant:non_coding_transcript_exon_variant:NMD_transcript_variant:intron_variant:downstream_gene_variant	1	1	11	56344993	1	1
68	rs1994140	rs10792043	11	48387186	56344993	1	1	0.144841	0.338294	0.0337302	0.570577	0.650099	0.411531	0.37996	0.874008	0.359127	0.311614	0.203358	0.564812	0.00840828	0.0295743	0.0281808	0.00359952	4.91e-08	9.83e-08	44879751	1	0.00340765	0.0071386	1	1	11	48387186	1	1	;ENSG00000176540;	;OR4C5;	128	1	1	0	0	missense_variant	1	1	11	56344993	1	1
69	rs2242261	rs10792043	11	47266808	56344993	1	1	0.478175	0.338294	0.183532	0.153082	0.650099	0.0586481	0.675595	0.874008	0.580357	0.123312	0.41068	0.247562	0.00848357	0.0566399	0.00424225	0.00345249	4.4e-14	0.0386499	63038340	1	1.01e-08	1	1	1	11	47266808	1	1	;ENSG00000134575;;ENSG00000025434;	;ACP2;;NR1H3;	1125	1	1	0	0	missense_variant:non_coding_transcript_variant:non_coding_transcript_exon_variant:NMD_transcript_variant:intron_variant:splice_region_variant:downstream_gene_variant:upstream_gene_variant:regulatory_region_variant	1	1	11	56344993	1	1
70	rs528033493	rs10792043	11	47380276	56344993	1	1	0.347222	0.338294	0.123016	0.148111	0.650099	0.0467197	0.316468	0.874008	0.279762	0.0251451	0.514788	0.0794066	0.000607704	0.0856045	0.000420836	0.433823	1.69e-20	0.514848	9364115	1	7.35e-15	1	1	1	11	47380276	1	1	;ENSG00000066336;	;SPI1;	1369	1	0	0	1	frameshift_variant:intron_variant	1	1	11	56344993	1	1
71	rs16905753	rs10792043	11	48285906	56344993	1	1	0.338294	0.338294	0.0585317	0.125249	0.650099	0.028827	0.162698	0.874008	0.0744048	0.488549	0.645964	0.642647	0.0623841	0.111004	0.306387	2.19e-15	4.22e-26	3.91e-69	21270503	7.26e-10	4.98e-20	2.6e-62	1	1	11	48285906	1	1	;ENSG00000176567;;ENSG00000279260;	;OR4X1;;OR4X1;	434	1	1	0	0	missense_variant	1	1	11	56344993	1	1
72	rs202716	rs10792043	11	49196490	56344993	1	1	0.674603	0.338294	0.220238	0.274354	0.650099	0.101392	0.31746	0.874008	0.217262	0.0370425	0.431525	0.700055	0.0012946	0.130808	0.15189	0.25331	1.84e-30	3.63e-35	32464543	1	3.24e-25	6.33e-30	1	0	11	49196490	1	1	;ENSG00000086205;	;FOLH1;	1837	0	0	0	0	synonymous_variant:non_coding_transcript_variant:non_coding_transcript_exon_variant:NMD_transcript_variant:3_prime_UTR_variant	1	1	11	56344993	1	1
73	rs4598671	rs10792043	11	50003191	56344993	1	1	0.256944	0.338294	0.146825	0.592445	0.650099	0.395626	0.556548	0.874008	0.548611	0.352324	0.0505453	0.886816	0.0839602	0.00199889	0.142282	3.59e-20	0.156174	4.76e-33	42334708	4.75e-15	1	5.56e-28	1	1	11	50003191	1	1	;ENSG00000221954;	;OR4C12;	1502	1	1	0	0	missense_variant	1	1	11	56344993	1	1
74	rs10838874	rs10792043	11	48347140	56344993	1	1	0.452381	0.338294	0.213294	0.255467	0.650099	0.200795	0.458333	0.874008	0.441468	0.325258	0.388375	0.707946	0.0654726	0.0278561	0.0611332	4.52e-16	1.2e-07	4.16e-15	38773911	1.58e-10	0.0125968	1.09e-09	0	0	11	48347140	1	1	;ENSG00000176547;	;OR4C3;	263	0	0	0	0	synonymous_variant	1	1	11	56344993	1	1
75	rs10838881	rs10792043	11	48387275	56344993	1	1	0.308532	0.338294	0.0585317	0.125249	0.650099	0.028827	0.162698	0.874008	0.0734127	0.439213	0.645964	0.652051	0.0440055	0.111004	0.31542	2.74e-11	4.22e-26	4.06e-71	44981515	4.17e-06	1.02e-20	3.31e-65	1	1	11	48387275	1	1	;ENSG00000176540;	;OR4C5;	158	1	1	0	0	missense_variant	1	1	11	56344993	1	1
76	rs76884411	rs10792043	11	48285981	56344993	1	1	0.546627	0.338294	0.124008	0.744533	0.650099	0.449304	0.547619	0.874008	0.438492	0.329398	0.388375	0.704103	0.0668817	0.0278561	0.0590372	2.2e-16	1.2e-07	1.22e-14	21372267	8.46e-11	0.013085	3.09e-09	1	1	11	48285981	1	1	;ENSG00000176567;;ENSG00000279260;	;OR4X1;;OR4X1;	434	0	0	0	0	inframe_deletion	1	1	11	56344993	1	1
77	rs7103992	rs10792043	11	48510777	56344993	1	1	0.364087	0.338294	0.144841	0.645129	0.650099	0.477137	0.447421	0.874008	0.424603	0.100745	0.255787	0.59523	0.00906295	0.0640174	0.0413541	0.00250703	1.01e-15	1.07e-10	64927259	1	1.51e-10	1.09e-05	1	1	11	48510777	1	1	;ENSG00000255215;;ENSG00000237388;;ENSG00000255113;	;OR4R1P;;OR4A47;;OR4A48P;	1	1	1	0	0	missense_variant:upstream_gene_variant	1	1	11	56344993	1	1
78	rs1051006	rs10792043	11	47306585	56344993	1	1	0.40377	0.338294	0.160714	0.162028	0.650099	0.0596421	0.622024	0.874008	0.527778	0.119591	0.433782	0.333375	0.010797	0.0675986	0.00973532	0.000970325	1.63e-16	0.00173263	67923012	1	5.46e-11	1	1	1	11	47306585	1	1	;ENSG00000110514;	;MADD;	1306	1	1	0	0	missense_variant:non_coding_transcript_variant:non_coding_transcript_exon_variant:downstream_gene_variant:upstream_gene_variant	1	1	11	56344993	1	1
79	rs3740688	rs10792043	11	47380340	56344993	1	1	0.78869	0.338294	0.259921	0.542744	0.650099	0.307157	0.686508	0.874008	0.576389	0.0492641	0.285511	0.598126	0.00127188	0.0369638	0.0235502	0.257518	1.07e-09	1.1e-06	9465879	1	0.000156272	0.296385	1	1	11	47380340	1	1	;ENSG00000066336;	;SPI1;	1158	1	1	0	0	missense_variant:intron_variant	1	1	11	56344993	1	1
80	rs1051006	rs10792053	11	47306585	56468493	1	1	0.40377	0.270833	0.0853175	0.162028	0.116302	0.0854871	0.622024	0.122024	0.0902778	0.219807	0.683811	0.311696	0.0121529	0.318271	0.00820505	0.000465233	1.32e-71	0.00402902	67923154	1	9.64e-65	1	1	1	11	47306585	1	1	;ENSG00000110514;	;MADD;	1306	1	1	0	0	missense_variant:non_coding_transcript_variant:non_coding_transcript_exon_variant:downstream_gene_variant:upstream_gene_variant	0	0	11	56468493	1	1
81	rs1052373	rs10792053	11	47354787	56468493	1	1	0.52877	0.270833	0.112103	0.307157	0.116302	0.0914513	0.720238	0.122024	0.0962302	0.217203	0.691596	0.244421	0.0196626	0.141992	0.00322517	8.51e-06	6.36e-33	0.0713811	5700753	1	6.18e-27	1	0	0	11	47354787	1	1	;ENSG00000110514;;ENSG00000134571;	;MADD;;MYBPC3;	1139	0	0	0	0	synonymous_variant:downstream_gene_variant	0	0	11	56468493	1	1
82	rs10838851	rs10792053	11	48286231	56468493	1	1	0.547619	0.270833	0.149802	0.744533	0.116302	0.112326	0.547619	0.122024	0.105159	0.0121457	0.866174	0.69448	4.53e-05	0.0338802	0.0553742	0.830858	5.28e-09	7.95e-14	21474173	1	0.000777941	1.57e-08	1	1	11	48286231	1	1	;ENSG00000176567;;ENSG00000279260;	;OR4X1;;OR4X1;	422	0	0	0	0	stop_gained:synonymous_variant	0	0	11	56468493	1	1
83	rs16905753	rs10792053	11	48285906	56468493	1	1	0.338294	0.270833	0.0575397	0.125249	0.116302	0.084493	0.162698	0.122024	0.0853175	0.371983	0.687335	0.640735	0.0262754	0.434243	0.293642	2.66e-07	5.25e-97	2.46e-66	21270645	0.0281118	1.43e-89	1.3e-59	1	1	11	48285906	1	1	;ENSG00000176567;;ENSG00000279260;	;OR4X1;;OR4X1;	434	1	1	0	0	missense_variant	0	0	11	56468493	1	1
84	rs2696914	rs10792053	11	49059362	56468493	1	1	0.894841	0.270833	0.25496	0.822068	0.116302	0.114314	0.602183	0.122024	0.104167	0.442671	0.90393	0.632139	0.00855334	0.0232756	0.0366896	0.00332169	1.31e-06	1.19e-09	13333053	1	0.100686	9.76e-05	1	1	11	49059362	1	1	;ENSG00000182053;	;TRIM49B;	1867	1	1	0	0	missense_variant	0	0	11	56468493	1	1
85	rs7130086	rs10792053	11	48239182	56468493	1	1	0.119048	0.270833	0.0198413	0.173956	0.116302	0.00397614	0.386905	0.122024	0.015873	0.384615	0.803468	0.66379	0.00742501	0.017892	0.0386455	0.00622355	2.21e-05	4.34e-10	9669549	1	1	7.09e-05	1	1	11	48239182	1	1	;ENSG00000175619;	;OR4B1;	1450	1	1	0	0	missense_variant	0	0	11	56468493	1	1
86	rs202716	rs10792053	11	49196490	56468493	1	1	0.674603	0.270833	0.181548	0.274354	0.116302	0.105368	0.31746	0.122024	0.0962302	0.00633484	0.870437	0.690301	3.09e-05	0.263738	0.142389	0.859909	1.19e-59	4.51e-33	32464685	1	5.55e-54	6.58e-28	1	0	11	49196490	1	1	;ENSG00000086205;	;FOLH1;	1837	0	0	0	0	synonymous_variant:non_coding_transcript_variant:non_coding_transcript_exon_variant:NMD_transcript_variant:3_prime_UTR_variant	0	0	11	56468493	1	1
87	rs7103992	rs10792053	11	48510777	56468493	1	1	0.364087	0.270833	0.107143	0.645129	0.116302	0.0228628	0.447421	0.122024	0.0228175	0.049562	0.695284	0.582067	0.00159355	0.11566	0.0381267	0.205013	3.98e-27	5.67e-10	64927401	1	1.27e-21	5.26e-05	1	1	11	48510777	1	1	;ENSG00000255215;;ENSG00000237388;;ENSG00000255113;	;OR4R1P;;OR4A47;;OR4A48P;	1	1	1	0	0	missense_variant:upstream_gene_variant	0	0	11	56468493	1	1
88	rs2290148	rs10792053	11	47346145	56468493	1	1	0.492063	0.270833	0.108135	0.162028	0.116302	0.0854871	0.622024	0.122024	0.0902778	0.188586	0.683811	0.311696	0.0127969	0.318271	0.00820505	0.000328713	1.32e-71	0.00402902	4174293	1	9.64e-65	1	1	1	11	47346145	1	1	;ENSG00000110514;	;MADD;	1147	1	1	0	0	missense_variant:non_coding_transcript_variant:intron_variant:upstream_gene_variant	0	0	11	56468493	1	1
89	rs10838833	rs10792053	11	48238880	56468493	1	1	0.304563	0.270833	0.0565476	0.12326	0.116302	0.0815109	0.16369	0.122024	0.0853175	0.314458	0.658798	0.640309	0.0160849	0.406289	0.291128	5.66e-05	6.94e-91	8.77e-66	9567785	1	1.09e-83	2.87e-59	0	0	11	48238880	1	1	;ENSG00000175619;	;OR4B1;	1450	0	0	0	0	synonymous_variant	0	0	11	56468493	1	1
90	rs4598671	rs10792053	11	50003191	56468493	1	1	0.256944	0.270833	0.0406746	0.592445	0.116302	0.00894632	0.556548	0.122024	0.00694444	0.415503	0.87016	0.897744	0.0221739	0.144859	0.140579	2.27e-06	1.49e-33	1.13e-32	42334850	0.168791	3.19e-28	1.29e-27	1	1	11	50003191	1	1	;ENSG00000221954;	;OR4C12;	1502	1	1	0	0	missense_variant	0	0	11	56468493	1	1
91	rs10838881	rs10792053	11	48387275	56468493	1	1	0.308532	0.270833	0.0575397	0.125249	0.116302	0.084493	0.162698	0.122024	0.0863095	0.311402	0.687335	0.650445	0.0160711	0.434243	0.302609	5.7e-05	5.25e-97	2.64e-68	44981657	1	3.99e-90	1.74e-62	1	1	11	48387275	1	1	;ENSG00000176540;	;OR4C5;	158	1	1	0	0	missense_variant	0	0	11	56468493	1	1
92	rs11606506	rs10792053	11	48238549	56468493	1	1	0.16369	0.270833	0.0208333	0.173956	0.116302	0.00397614	0.386905	0.122024	0.015873	0.53007	0.803468	0.66379	0.0204267	0.017892	0.0386455	5.69e-06	2.21e-05	4.34e-10	9466021	0.819697	1	7.09e-05	1	1	11	48238549	1	1	;ENSG00000175619;	;OR4B1;	1327	1	1	0	0	missense_variant	0	0	11	56468493	1	1
93	rs7932199	rs10792053	11	49076898	56468493	1	1	0.318452	0.270833	0.0545635	0.135189	0.116302	0.102386	0.160714	0.122024	0.0912698	0.367362	0.861637	0.699706	0.0234213	0.625047	0.355343	1.18e-06	9.13e-139	6.99e-80	18014197	0.167826	6.75e-132	9.91e-74	1	1	11	49076898	1	1	;ENSG00000214891;	;TRIM64C;	2206	1	1	0	0	missense_variant	0	0	11	56468493	1	1
94	rs10838850	rs10792053	11	48285856	56468493	1	1	0.546627	0.270833	0.149802	0.744533	0.116302	0.112326	0.547619	0.122024	0.105159	0.0143074	0.866174	0.69448	6.31e-05	0.0338802	0.0553742	0.800947	5.28e-09	7.95e-14	21168881	1	0.000777941	1.57e-08	0	0	11	48285856	1	1	;ENSG00000176567;;ENSG00000279260;	;OR4X1;;OR4X1;	407	0	0	0	0	synonymous_variant	0	0	11	56468493	1	1
95	rs326217	rs10792053	11	47303275	56468493	1	1	0.247024	0.270833	0.115079	0.304175	0.116302	0.00695825	0.251984	0.122024	0.0208333	0.26747	0.803307	0.322451	0.0631876	0.0371254	0.004868	1.45e-15	9.88e-10	0.0267489	67516098	1.44e-08	0.000144378	1	0	0	11	47303275	1	1	;ENSG00000110514;	;MADD;	1155	0	0	0	0	synonymous_variant:non_coding_transcript_variant:non_coding_transcript_exon_variant:downstream_gene_variant:upstream_gene_variant	0	0	11	56468493	1	1
96	rs2242261	rs10792053	11	47266808	56468493	1	1	0.478175	0.270833	0.109127	0.153082	0.116302	0.0795229	0.675595	0.122024	0.0912698	0.157357	0.6266	0.223092	0.00842771	0.28588	0.00332148	0.00356098	1.66e-64	0.0672845	63038482	1	1.36e-57	1	1	1	11	47266808	1	1	;ENSG00000134575;;ENSG00000025434;	;ACP2;;NR1H3;	1125	1	1	0	0	missense_variant:non_coding_transcript_variant:non_coding_transcript_exon_variant:NMD_transcript_variant:intron_variant:splice_region_variant:downstream_gene_variant:upstream_gene_variant:regulatory_region_variant	0	0	11	56468493	1	1
97	rs10838874	rs10792053	11	48347140	56468493	1	1	0.452381	0.270833	0.121032	0.255467	0.116302	0.00397614	0.458333	0.122024	0.0168651	0.0121457	0.866174	0.698448	4.53e-05	0.0338802	0.0573693	0.830858	5.28e-09	2.86e-14	38774053	1	0.000748081	5.93e-09	0	0	11	48347140	1	1	;ENSG00000176547;	;OR4C3;	263	0	0	0	0	synonymous_variant	0	0	11	56468493	1	1
98	rs2279238	rs10792053	11	47282024	56468493	1	1	0.443452	0.270833	0.0972222	0.152087	0.116302	0.0795229	0.672619	0.122024	0.0912698	0.190501	0.627038	0.230155	0.0107402	0.288489	0.00358334	0.00100077	4.45e-65	0.057364	65073762	1	3.72e-58	1	1	1	11	47282024	1	1	;ENSG00000025434;	;NR1H3;	1308	1	1	0	0	missense_variant:synonymous_variant:non_coding_transcript_variant:non_coding_transcript_exon_variant:NMD_transcript_variant:intron_variant:downstream_gene_variant	0	0	11	56468493	1	1
99	rs6485702	rs10792053	11	46898771	56468493	1	1	0.107143	0.270833	0.0228175	0.676938	0.116302	0.0437376	0.292659	0.122024	0.031746	0.213675	0.444457	0.111038	0.002035	0.0544763	0.000708981	0.152078	1.33e-13	0.397903	39327470	1	3.13e-08	1	1	1	11	46898771	1	1	;ENSG00000247675;;ENSG00000134569;	;LRP4-AS1;;LRP4;	1374	1	1	0	0	missense_variant:downstream_gene_variant:upstream_gene_variant	0	0	11	56468493	1	1
100	rs1994140	rs10792053	11	48387186	56468493	1	1	0.144841	0.270833	0.077381	0.570577	0.116302	0.0228628	0.37996	0.122024	0.0208333	0.361252	0.655469	0.550659	0.0595103	0.0751306	0.0258254	9.55e-15	3.51e-18	3.36e-07	44879893	2.13e-09	5.13e-13	0.0230773	1	1	11	48387186	1	1	;ENSG00000176540;	;OR4C5;	128	1	1	0	0	missense_variant	0	0	11	56468493	1	1
101	rs528033493	rs10792053	11	47380276	56468493	1	1	0.347222	0.270833	0.0605159	0.148111	0.116302	0.0864811	0.316468	0.122024	0.0347222	0.356484	0.69901	0.100849	0.0251071	0.369867	0.000654446	4.89e-07	6.58e-83	0.416672	9364257	0.209832	1.99e-75	1	1	1	11	47380276	1	1	;ENSG00000066336;	;SPI1;	1369	1	0	0	1	frameshift_variant:intron_variant	0	0	11	56468493	1	1
102	rs1503185	rs10792053	11	48146622	56468493	1	1	0.306548	0.270833	0.0912698	0.162028	0.116302	0.00397614	0.316468	0.122024	0.0119048	0.0439089	0.788999	0.69172	0.00161994	0.0158415	0.0307888	0.201303	6.55e-05	2.53e-08	63299177	1	1	0.00357416	1	1	11	48146622	1	1	;ENSG00000149177;	;PTPRJ;	385	1	1	0	0	missense_variant:downstream_gene_variant	0	0	11	56468493	1	1
103	rs3740688	rs10792053	11	47380340	56468493	1	1	0.78869	0.270833	0.197421	0.542744	0.116302	0.105368	0.686508	0.122024	0.106151	0.10503	0.794389	0.585057	0.00795729	0.0699706	0.021724	0.00462393	4.87e-17	2.88e-06	9466021	1	1.69e-11	0.654124	1	1	11	47380340	1	1	;ENSG00000066336;	;SPI1;	1158	1	1	0	0	missense_variant:intron_variant	0	0	11	56468493	1	1
104	rs10838852	rs10792053	11	48286256	56468493	1	1	0.146825	0.270833	0.077381	0.569583	0.116302	0.0228628	0.382937	0.122024	0.0188492	0.351351	0.654868	0.596613	0.0571967	0.0746893	0.0307004	3.12e-14	4.39e-18	2.65e-08	21575937	9.16e-09	1.71e-12	0.0032236	1	1	11	48286256	1	1	;ENSG00000176567;;ENSG00000279260;	;OR4X1;;OR4X1;	404	1	1	0	0	missense_variant	0	0	11	56468493	1	1
105	rs12286721	rs10792053	11	47701528	56468493	1	1	0.639881	0.270833	0.171627	0.5666	0.116302	0.100398	0.569444	0.122024	0.0446429	0.00966011	0.684466	0.357525	6.16e-05	0.0471628	0.0234962	0.803238	5.65e-12	1.14e-06	39689929	1	1.09e-06	0.44762	1	1	11	47701528	1	1	;ENSG00000165923;	;AGBL2;	687	1	1	0	0	missense_variant:non_coding_transcript_variant:non_coding_transcript_exon_variant:NMD_transcript_variant:3_prime_UTR_variant	0	0	11	56468493	1	1
106	rs2727042	rs10792053	11	49055751	56468493	1	1	0.348214	0.270833	0.117063	0.688867	0.116302	0.0119284	0.441468	0.122024	0.0138889	0.128908	0.851112	0.742176	0.0115529	0.21108	0.06051	0.000643644	4.23e-48	5.72e-15	11704829	1	2.84e-42	7.2e-10	0	0	11	49055751	1	1	;ENSG00000182053;	;TRIM49B;	1860	0	0	0	0	synonymous_variant	0	0	11	56468493	1	1
107	rs202680	rs10792053	11	49221885	56468493	1	1	0.661706	0.270833	0.181548	0.275348	0.116302	0.105368	0.316468	0.122024	0.0962302	0.0254906	0.870259	0.69075	0.000123386	0.262318	0.143229	0.724339	2.43e-59	2.94e-33	37451121	1	1.13e-53	4.34e-28	1	0	11	49221885	1	1	;ENSG00000086205;	;FOLH1;	2223	0	0	0	0	synonymous_variant:non_coding_transcript_variant:non_coding_transcript_exon_variant:NMD_transcript_variant:3_prime_UTR_variant:intron_variant:downstream_gene_variant	0	0	11	56468493	1	1
108	rs7932738	rs10792053	11	49080565	56468493	1	1	0.33631	0.270833	0.0555556	0.135189	0.116302	0.102386	0.160714	0.122024	0.0912698	0.390061	0.861637	0.699706	0.0286361	0.625047	0.355343	7.76e-08	9.13e-139	6.99e-80	18624781	0.0134066	6.75e-132	9.91e-74	1	1	11	49080565	1	1	;ENSG00000214891;	;TRIM64C;	1671	1	1	0	0	missense_variant	0	0	11	56468493	1	1
109	rs182169	rs10792053	11	49207315	56468493	1	1	0.631944	0.270833	0.179563	0.275348	0.116302	0.105368	0.31746	0.122024	0.0962302	0.0843873	0.870259	0.690301	0.00154051	0.262318	0.142389	0.212718	2.43e-59	4.51e-33	34601729	1	1.13e-53	6.58e-28	1	1	11	49207315	1	1	;ENSG00000086205;	;FOLH1;	930	1	1	0	0	missense_variant:synonymous_variant:non_coding_transcript_variant:non_coding_transcript_exon_variant:NMD_transcript_variant:intron_variant	0	0	11	56468493	1	1
110	rs76884411	rs10792053	11	48285981	56468493	1	1	0.546627	0.270833	0.149802	0.744533	0.116302	0.112326	0.547619	0.122024	0.105159	0.0143074	0.866174	0.69448	6.31e-05	0.0338802	0.0553742	0.800947	5.28e-09	7.95e-14	21372409	1	0.000777941	1.57e-08	1	1	11	48285981	1	1	;ENSG00000176567;;ENSG00000279260;	;OR4X1;;OR4X1;	434	0	0	0	0	inframe_deletion	0	0	11	56468493	1	1
111	rs326214	rs10792053	11	47298360	56468493	1	1	0.292659	0.270833	0.122024	0.689861	0.116302	0.0248509	0.27381	0.122024	0.0248016	0.223217	0.690263	0.257688	0.0447299	0.139482	0.00347976	1.88e-11	2.27e-32	0.061088	67109042	3.74e-05	2.13e-26	1	0	0	11	47298360	1	1	;ENSG00000110514;;ENSG00000256746;	;MADD;;RP11-17G12.3;	1415	0	0	0	0	synonymous_variant:non_coding_transcript_variant:non_coding_transcript_exon_variant:downstream_gene_variant:upstream_gene_variant:regulatory_region_variant	0	0	11	56468493	1	1
112	rs7120775	rs10792053	11	48266736	56468493	1	1	0.30754	0.270833	0.0575397	0.125249	0.116302	0.084493	0.162698	0.122024	0.0853175	0.309181	0.687335	0.640735	0.0157691	0.434243	0.293642	6.69e-05	5.25e-97	2.46e-66	16996557	1	1.43e-89	1.3e-59	1	1	11	48266736	1	1	;ENSG00000172208;;ENSG00000279556;	;OR4X2;;OR4X2;	455	0	0	0	0	stop_gained:synonymous_variant	0	0	11	56468493	1	1
113	rs2167079	rs10792053	11	47270255	56468493	1	1	0.635913	0.270833	0.145833	0.300199	0.116302	0.0854871	0.776786	0.122024	0.0982143	0.153246	0.621382	0.125854	0.0152351	0.118459	0.000632578	8.9e-05	9.62e-28	0.424567	63445538	1	9.89e-22	1	1	1	11	47270255	1	1	;ENSG00000134575;;ENSG00000025434;	;ACP2;;NR1H3;	1121	1	1	0	0	missense_variant:non_coding_transcript_variant:non_coding_transcript_exon_variant:NMD_transcript_variant:5_prime_UTR_variant:upstream_gene_variant:regulatory_region_variant	0	0	11	56468493	1	1
114	rs3816614	rs10792053	11	46890165	56468493	1	1	0.375	0.270833	0.0753968	0.786282	0.116302	0.0526839	0.388889	0.122024	0.0436508	0.257631	0.423882	0.0801394	0.0147919	0.0869985	0.000568014	0.00011275	8.34e-21	0.449244	38513358	1	5.65e-15	1	1	1	11	46890165	1	1	;ENSG00000247675;;ENSG00000134569;	;LRP4-AS1;;LRP4;	1229	1	1	0	0	missense_variant:non_coding_transcript_variant:intron_variant:downstream_gene_variant	0	0	11	56468493	1	1
115	rs7103557	rs10792053	11	48510654	56468493	1	1	0.364087	0.270833	0.107143	0.645129	0.116302	0.0228628	0.447421	0.122024	0.0228175	0.049562	0.695284	0.582067	0.00159355	0.11566	0.0381267	0.205013	3.98e-27	5.67e-10	64825637	1	1.27e-21	5.26e-05	1	1	11	48510654	1	1	;ENSG00000255215;;ENSG00000237388;;ENSG00000255113;	;OR4R1P;;OR4A47;;OR4A48P;	1	1	1	0	0	missense_variant:upstream_gene_variant	0	0	11	56468493	1	1
116	rs753095	rs10792053	11	48328644	56468493	1	1	0.509921	0.270833	0.135913	0.304175	0.116302	0.00894632	0.454365	0.122024	0.0178571	0.0158635	0.747109	0.677921	9.73e-05	0.0321126	0.0531891	0.754203	1.32e-08	2.44e-13	34398201	1	0.00170887	4.51e-08	0	0	11	48328644	1	1	;ENSG00000176555;	;OR4S1;	251	0	0	0	0	synonymous_variant	0	0	11	56468493	1	1
117	rs2851535	rs10792053	11	49075605	56468493	1	1	0.864087	0.270833	0.252976	0.823062	0.116302	0.114314	0.603175	0.122024	0.105159	0.514879	0.90339	0.651707	0.0154878	0.02309	0.038835	7.78e-05	1.44e-06	3.93e-10	17708905	1	0.1099	3.44e-05	0	0	11	49075605	1	1	;ENSG00000214891;	;TRIM64C;	1665	0	0	0	0	synonymous_variant	0	0	11	56468493	1	1
118	rs2290148	rs10896271	11	47346145	56113575	1	1	0.492063	0.228175	0.143849	0.162028	0.370775	0.027833	0.622024	0.643849	0.435516	0.272418	0.536703	0.158108	0.0226469	0.0328196	0.0227562	1.77e-06	9.14e-09	1.67e-06	4173777	0.625413	0.00118165	0.41496	1	1	11	47346145	1	1	;ENSG00000110514;	;MADD;	1147	1	1	0	0	missense_variant:non_coding_transcript_variant:intron_variant:upstream_gene_variant	1	1	11	56113575	1	1
119	rs2696914	rs10896271	11	49059362	56113575	1	1	0.894841	0.228175	0.193452	0.822068	0.370775	0.258449	0.602183	0.643849	0.319444	0.132172	0.414017	0.481852	0.00694437	0.062962	0.0848464	0.00815129	1.74e-15	2.29e-20	13332537	1	2.9e-10	4.46e-15	1	1	11	49059362	1	1	;ENSG00000182053;	;TRIM49B;	1867	1	1	0	0	missense_variant	1	1	11	56113575	1	1
120	rs10838833	rs10896271	11	48238880	56113575	1	1	0.304563	0.228175	0.046627	0.12326	0.370775	0.0198807	0.16369	0.643849	0.0595238	0.329047	0.564992	0.435215	0.0140179	0.0264449	0.0670215	0.000170594	2.5e-07	2.05e-16	9567269	1	0.0413406	7.19e-11	0	0	11	48238880	1	1	;ENSG00000175619;	;OR4B1;	1450	0	0	0	0	synonymous_variant	1	1	11	56113575	1	1
121	rs7120775	rs10896271	11	48266736	56113575	1	1	0.30754	0.228175	0.0505952	0.125249	0.370775	0.0198807	0.162698	0.643849	0.0585317	0.27899	0.571897	0.441242	0.0102196	0.0275949	0.0683919	0.00132935	1.37e-07	1.02e-16	16996041	1	0.0147335	3.21e-11	1	1	11	48266736	1	1	;ENSG00000172208;;ENSG00000279556;	;OR4X2;;OR4X2;	455	0	0	0	0	stop_gained:synonymous_variant	1	1	11	56113575	1	1
122	rs753095	rs10896271	11	48328644	56113575	1	1	0.509921	0.228175	0.154762	0.304175	0.370775	0.121272	0.454365	0.643849	0.321429	0.343496	0.044368	0.178504	0.0335239	0.00146036	0.0146774	6.13e-09	0.225485	0.000119865	34397685	0.000852727	1	1	0	0	11	48328644	1	1	;ENSG00000176555;	;OR4S1;	251	0	0	0	0	synonymous_variant	1	1	11	56113575	1	1
123	rs16905753	rs10896271	11	48285906	56113575	1	1	0.338294	0.228175	0.0505952	0.125249	0.370775	0.0198807	0.162698	0.643849	0.0585317	0.344537	0.571897	0.441242	0.017941	0.0275949	0.0683919	2.11e-05	1.37e-07	1.02e-16	21270129	1	0.0147335	3.21e-11	1	1	11	48285906	1	1	;ENSG00000176567;;ENSG00000279260;	;OR4X1;;OR4X1;	434	1	1	0	0	missense_variant	1	1	11	56113575	1	1
124	rs10838881	rs10896271	11	48387275	56113575	1	1	0.308532	0.228175	0.0505952	0.125249	0.370775	0.0198807	0.162698	0.643849	0.0575397	0.281309	0.571897	0.450712	0.0104386	0.0275949	0.0713592	0.00117956	1.37e-07	2.23e-17	44981141	1	0.00908422	2.5e-12	1	1	11	48387275	1	1	;ENSG00000176540;	;OR4C5;	158	1	1	0	0	missense_variant	1	1	11	56113575	1	1
125	rs528033493	rs10896271	11	47380276	56113575	1	1	0.347222	0.228175	0.0684524	0.148111	0.370775	0.028827	0.316468	0.643849	0.24504	0.136	0.475071	0.366265	0.00290849	0.0231221	0.0343567	0.0868526	1.41e-06	3.98e-09	9363741	1	0.135771	0.00259848	1	1	11	47380276	1	1	;ENSG00000066336;	;SPI1;	1369	1	0	0	1	frameshift_variant:intron_variant	1	1	11	56113575	1	1
126	rs7932199	rs10896271	11	49076898	56113575	1	1	0.318452	0.228175	0.047619	0.135189	0.370775	0.0159046	0.160714	0.643849	0.0515873	0.344657	0.6827	0.501455	0.0164085	0.0429323	0.0870481	4.76e-05	4.97e-11	7.45e-21	18013681	1	5.23e-06	1.53e-15	1	1	11	49076898	1	1	;ENSG00000214891;	;TRIM64C;	2206	1	1	0	0	missense_variant	1	1	11	56113575	1	1
127	rs7932738	rs10896271	11	49080565	56113575	1	1	0.33631	0.228175	0.046627	0.135189	0.370775	0.0159046	0.160714	0.643849	0.0515873	0.392382	0.6827	0.501455	0.0230642	0.0429323	0.0870481	1.42e-06	4.97e-11	7.45e-21	18624265	0.200493	5.23e-06	1.53e-15	1	1	11	49080565	1	1	;ENSG00000214891;	;TRIM64C;	1671	1	1	0	0	missense_variant	1	1	11	56113575	1	1
128	rs2279238	rs10896271	11	47282024	56113575	1	1	0.443452	0.228175	0.117063	0.152087	0.370775	0.027833	0.672619	0.643849	0.455357	0.125041	0.506422	0.105757	0.00580105	0.0271065	0.00984133	0.0155996	1.77e-07	0.00163487	65073246	1	0.0181236	1	1	1	11	47282024	1	1	;ENSG00000025434;	;NR1H3;	1308	1	1	0	0	missense_variant:synonymous_variant:non_coding_transcript_variant:non_coding_transcript_exon_variant:NMD_transcript_variant:intron_variant:downstream_gene_variant	1	1	11	56113575	1	1
129	rs2242261	rs10896271	11	47266808	56113575	1	1	0.478175	0.228175	0.134921	0.153082	0.370775	0.027833	0.675595	0.643849	0.458333	0.216796	0.509627	0.111802	0.0151632	0.0276625	0.0108505	9.25e-05	1.33e-07	0.000942448	63037966	1	0.013798	1	1	1	11	47266808	1	1	;ENSG00000134575;;ENSG00000025434;	;ACP2;;NR1H3;	1125	1	1	0	0	missense_variant:non_coding_transcript_variant:non_coding_transcript_exon_variant:NMD_transcript_variant:intron_variant:splice_region_variant:downstream_gene_variant:upstream_gene_variant:regulatory_region_variant	1	1	11	56113575	1	1
130	rs11606506	rs10896271	11	48238549	56113575	1	1	0.16369	0.228175	0.0674603	0.173956	0.370775	0.106362	0.386905	0.643849	0.306548	0.238327	0.38246	0.416842	0.0376057	0.0522762	0.0606552	7.42e-10	4.11e-13	5.31e-15	9465505	0.000196522	1.54e-07	1.51e-09	1	1	11	48238549	1	1	;ENSG00000175619;	;OR4B1;	1327	1	1	0	0	missense_variant	1	1	11	56113575	1	1
131	rs4598671	rs10896271	11	50003191	56113575	1	1	0.256944	0.228175	0.0863095	0.592445	0.370775	0.261431	0.556548	0.643849	0.411706	0.163267	0.276401	0.269271	0.0227891	0.0309686	0.0503368	1.64e-06	2.38e-08	1.05e-12	42334334	0.123373	0.00183744	6.77e-08	1	1	11	50003191	1	1	;ENSG00000221954;	;OR4C12;	1502	1	1	0	0	missense_variant	1	1	11	56113575	1	1
132	rs2851535	rs10896271	11	49075605	56113575	1	1	0.864087	0.228175	0.19246	0.823062	0.370775	0.258449	0.603175	0.643849	0.319444	0.0448277	0.419653	0.487577	0.00106917	0.0642489	0.0865151	0.299208	9.02e-16	9.77e-21	17708389	1	1.54e-10	2e-15	0	0	11	49075605	1	1	;ENSG00000214891;	;TRIM64C;	1665	0	0	0	0	synonymous_variant	1	1	11	56113575	1	1
133	rs7130086	rs10896271	11	48239182	56113575	1	1	0.119048	0.228175	0.0357143	0.173956	0.370775	0.106362	0.386905	0.643849	0.306548	0.0930591	0.38246	0.416842	0.00395857	0.0522762	0.0606552	0.0457647	4.11e-13	5.31e-15	9669033	1	1.54e-07	1.51e-09	1	1	11	48239182	1	1	;ENSG00000175619;	;OR4B1;	1450	1	1	0	0	missense_variant	1	1	11	56113575	1	1
134	rs1503185	rs10896271	11	48146622	56113575	1	1	0.306548	0.228175	0.0615079	0.162028	0.370775	0.100398	0.316468	0.643849	0.259921	0.120642	0.395497	0.498293	0.00190206	0.0513265	0.0635903	0.166157	6.69e-13	1.18e-15	63298661	1	1.57e-07	2.12e-10	1	1	11	48146622	1	1	;ENSG00000149177;	;PTPRJ;	385	1	1	0	0	missense_variant:downstream_gene_variant	1	1	11	56113575	1	1
135	rs1051006	rs10896271	11	47306585	56113575	1	1	0.40377	0.228175	0.111111	0.162028	0.370775	0.027833	0.622024	0.643849	0.434524	0.139521	0.536703	0.15363	0.00849783	0.0328196	0.0214854	0.00342534	9.14e-09	3.26e-06	67922638	1	0.00118165	0.724009	1	1	11	47306585	1	1	;ENSG00000110514;	;MADD;	1306	1	1	0	0	missense_variant:non_coding_transcript_variant:non_coding_transcript_exon_variant:downstream_gene_variant:upstream_gene_variant	1	1	11	56113575	1	1
136	rs3740688	rs10896271	11	47380340	56113575	1	1	0.78869	0.228175	0.172619	0.542744	0.370775	0.189861	0.686508	0.643849	0.488095	0.0450053	0.0565261	0.228336	0.00183565	0.0022348	0.0430407	0.173744	0.133769	4.5e-11	9465505	1	1	5.03e-05	1	1	11	47380340	1	1	;ENSG00000066336;	;SPI1;	1158	1	1	0	0	missense_variant:intron_variant	1	1	11	56113575	1	1
137	rs753095	rs10896272	11	48328644	56113593	1	1	0.509921	0.208333	0.141865	0.304175	0.370775	0.121272	0.454365	0.643849	0.321429	0.348988	0.044368	0.178504	0.0308036	0.00146036	0.0146774	2.51e-08	0.225485	0.000119865	34397686	0.00299622	1	1	0	0	11	48328644	1	1	;ENSG00000176555;	;OR4S1;	251	0	0	0	0	synonymous_variant	1	1	11	56113593	1	1
138	rs4598671	rs10896272	11	50003191	56113593	1	1	0.256944	0.208333	0.0753968	0.592445	0.370775	0.261431	0.556548	0.643849	0.411706	0.141255	0.276401	0.269271	0.0151847	0.0309686	0.0503368	9.14e-05	2.38e-08	1.05e-12	42334335	1	0.00183744	6.77e-08	1	1	11	50003191	1	1	;ENSG00000221954;	;OR4C12;	1502	1	1	0	0	missense_variant	1	1	11	56113593	1	1
139	rs2696914	rs10896272	11	49059362	56113593	1	1	0.894841	0.208333	0.183532	0.822068	0.370775	0.258449	0.602183	0.643849	0.319444	0.0347567	0.414017	0.481852	0.000539461	0.062962	0.0848464	0.460872	1.74e-15	2.29e-20	13332538	1	2.9e-10	4.46e-15	1	1	11	49059362	1	1	;ENSG00000182053;	;TRIM49B;	1867	1	1	0	0	missense_variant	1	1	11	56113593	1	1
140	rs7120775	rs10896272	11	48266736	56113593	1	1	0.30754	0.208333	0.046627	0.125249	0.370775	0.0198807	0.162698	0.643849	0.0585317	0.272258	0.571897	0.441242	0.00866332	0.0275949	0.0683919	0.00312567	1.37e-07	1.02e-16	16996042	1	0.0147335	3.21e-11	1	1	11	48266736	1	1	;ENSG00000172208;;ENSG00000279556;	;OR4X2;;OR4X2;	455	0	0	0	0	stop_gained:synonymous_variant	1	1	11	56113593	1	1
141	rs2279238	rs10896272	11	47282024	56113593	1	1	0.443452	0.208333	0.108135	0.152087	0.370775	0.027833	0.672619	0.643849	0.455357	0.135829	0.506422	0.105757	0.00609335	0.0271065	0.00984133	0.0132001	1.77e-07	0.00163487	65073247	1	0.0181236	1	1	1	11	47282024	1	1	;ENSG00000025434;	;NR1H3;	1308	1	1	0	0	missense_variant:synonymous_variant:non_coding_transcript_variant:non_coding_transcript_exon_variant:NMD_transcript_variant:intron_variant:downstream_gene_variant	1	1	11	56113593	1	1
142	rs10838833	rs10896272	11	48238880	56113593	1	1	0.304563	0.208333	0.0436508	0.12326	0.370775	0.0198807	0.16369	0.643849	0.0595238	0.312052	0.564992	0.435215	0.0112225	0.0264449	0.0670215	0.000769946	2.5e-07	2.05e-16	9567270	1	0.0413406	7.19e-11	0	0	11	48238880	1	1	;ENSG00000175619;	;OR4B1;	1450	0	0	0	0	synonymous_variant	1	1	11	56113593	1	1
143	rs2727042	rs10896272	11	49055751	56113593	1	1	0.348214	0.208333	0.107143	0.688867	0.370775	0.243539	0.441468	0.643849	0.267857	0.254795	0.0606625	0.0823533	0.0319783	0.00282063	0.00474635	1.37e-08	0.0920841	0.0287199	11704314	0.00271271	1	1	0	0	11	49055751	1	1	;ENSG00000182053;	;TRIM49B;	1860	0	0	0	0	synonymous_variant	1	1	11	56113593	1	1
144	rs7130086	rs10896272	11	48239182	56113593	1	1	0.119048	0.208333	0.0277778	0.173956	0.370775	0.106362	0.386905	0.643849	0.306548	0.0315789	0.38246	0.416842	0.000512091	0.0522762	0.0606552	0.472472	4.11e-13	5.31e-15	9669034	1	1.54e-07	1.51e-09	1	1	11	48239182	1	1	;ENSG00000175619;	;OR4B1;	1450	1	1	0	0	missense_variant	1	1	11	56113593	1	1
145	rs10838881	rs10896272	11	48387275	56113593	1	1	0.308532	0.208333	0.046627	0.125249	0.370775	0.0198807	0.162698	0.643849	0.0575397	0.274598	0.571897	0.450712	0.00885399	0.0275949	0.0713592	0.00281321	1.37e-07	2.23e-17	44981142	1	0.00908422	2.5e-12	1	1	11	48387275	1	1	;ENSG00000176540;	;OR4C5;	158	1	1	0	0	missense_variant	1	1	11	56113593	1	1
146	rs11606506	rs10896272	11	48238549	56113593	1	1	0.16369	0.208333	0.0555556	0.173956	0.370775	0.106362	0.386905	0.643849	0.306548	0.16555	0.38246	0.416842	0.0203845	0.0522762	0.0606552	5.82e-06	4.11e-13	5.31e-15	9465506	0.835777	1.54e-07	1.51e-09	1	1	11	48238549	1	1	;ENSG00000175619;	;OR4B1;	1327	1	1	0	0	missense_variant	1	1	11	56113593	1	1
147	rs2851535	rs10896272	11	49075605	56113593	1	1	0.864087	0.208333	0.183532	0.823062	0.370775	0.258449	0.603175	0.643849	0.319444	0.124088	0.419653	0.487577	0.000637346	0.0642489	0.0865151	0.422827	9.02e-16	9.77e-21	17708390	1	1.54e-10	2e-15	0	0	11	49075605	1	1	;ENSG00000214891;	;TRIM64C;	1665	0	0	0	0	synonymous_variant	1	1	11	56113593	1	1
148	rs1051006	rs10896272	11	47306585	56113593	1	1	0.40377	0.208333	0.102183	0.162028	0.370775	0.027833	0.622024	0.643849	0.434524	0.145424	0.536703	0.15363	0.00821808	0.0328196	0.0214854	0.00399998	9.14e-09	3.26e-06	67922639	1	0.00118165	0.724009	1	1	11	47306585	1	1	;ENSG00000110514;	;MADD;	1306	1	1	0	0	missense_variant:non_coding_transcript_variant:non_coding_transcript_exon_variant:downstream_gene_variant:upstream_gene_variant	1	1	11	56113593	1	1
149	rs2242261	rs10896272	11	47266808	56113593	1	1	0.478175	0.208333	0.125	0.153082	0.370775	0.027833	0.675595	0.643849	0.458333	0.23346	0.509627	0.111802	0.0156524	0.0276625	0.0108505	7.12e-05	1.33e-07	0.000942448	63037967	1	0.013798	1	1	1	11	47266808	1	1	;ENSG00000134575;;ENSG00000025434;	;ACP2;;NR1H3;	1125	1	1	0	0	missense_variant:non_coding_transcript_variant:non_coding_transcript_exon_variant:NMD_transcript_variant:intron_variant:splice_region_variant:downstream_gene_variant:upstream_gene_variant:regulatory_region_variant	1	1	11	56113593	1	1
150	rs528033493	rs10896272	11	47380276	56113593	1	1	0.347222	0.208333	0.0644841	0.148111	0.370775	0.028827	0.316468	0.643849	0.24504	0.108571	0.475071	0.366265	0.00165002	0.0231221	0.0343567	0.197169	1.41e-06	3.98e-09	9363742	1	0.135771	0.00259848	1	1	11	47380276	1	1	;ENSG00000066336;	;SPI1;	1369	1	0	0	1	frameshift_variant:intron_variant	1	1	11	56113593	1	1
151	rs2290148	rs10896272	11	47346145	56113593	1	1	0.492063	0.208333	0.131944	0.162028	0.370775	0.027833	0.622024	0.643849	0.435516	0.278125	0.536703	0.158108	0.0210128	0.0328196	0.0227562	4.18e-06	9.14e-09	1.67e-06	4173778	1	0.00118165	0.41496	1	1	11	47346145	1	1	;ENSG00000110514;	;MADD;	1147	1	1	0	0	missense_variant:non_coding_transcript_variant:intron_variant:upstream_gene_variant	1	1	11	56113593	1	1
152	rs1503185	rs10896272	11	48146622	56113593	1	1	0.306548	0.208333	0.0515873	0.162028	0.370775	0.100398	0.316468	0.643849	0.259921	0.192233	0.395497	0.498293	0.00429886	0.0513265	0.0635903	0.0373747	6.69e-13	1.18e-15	63298662	1	1.57e-07	2.12e-10	1	1	11	48146622	1	1	;ENSG00000149177;	;PTPRJ;	385	1	1	0	0	missense_variant:downstream_gene_variant	1	1	11	56113593	1	1
153	rs7932199	rs10896272	11	49076898	56113593	1	1	0.318452	0.208333	0.0446429	0.135189	0.370775	0.0159046	0.160714	0.643849	0.0515873	0.327103	0.6827	0.501455	0.0131563	0.0429323	0.0870481	0.000270908	4.97e-11	7.45e-21	18013682	1	5.23e-06	1.53e-15	1	1	11	49076898	1	1	;ENSG00000214891;	;TRIM64C;	2206	1	1	0	0	missense_variant	1	1	11	56113593	1	1
154	rs7932738	rs10896272	11	49080565	56113593	1	1	0.33631	0.208333	0.0436508	0.135189	0.370775	0.0159046	0.160714	0.643849	0.0515873	0.376991	0.6827	0.501455	0.0189519	0.0429323	0.0870481	1.24e-05	4.97e-11	7.45e-21	18624266	1	5.23e-06	1.53e-15	1	1	11	49080565	1	1	;ENSG00000214891;	;TRIM64C;	1671	1	1	0	0	missense_variant	1	1	11	56113593	1	1
155	rs3740688	rs10896272	11	47380340	56113593	1	1	0.78869	0.208333	0.15873	0.542744	0.370775	0.189861	0.686508	0.643849	0.488095	0.0339623	0.0565261	0.228336	0.00113291	0.0022348	0.0430407	0.285235	0.133769	4.5e-11	9465506	1	1	5.03e-05	1	1	11	47380340	1	1	;ENSG00000066336;	;SPI1;	1158	1	1	0	0	missense_variant:intron_variant	1	1	11	56113593	1	1
156	rs16905753	rs10896272	11	48285906	56113593	1	1	0.338294	0.208333	0.046627	0.125249	0.370775	0.0198807	0.162698	0.643849	0.0585317	0.338416	0.571897	0.441242	0.0154081	0.0275949	0.0683919	8.11e-05	1.37e-07	1.02e-16	21270130	1	0.0147335	3.21e-11	1	1	11	48285906	1	1	;ENSG00000176567;;ENSG00000279260;	;OR4X1;;OR4X1;	434	1	1	0	0	missense_variant	1	1	11	56113593	1	1
157	rs1994140	rs10896290	11	48387186	56128081	1	1	0.144841	0.260913	0.0208333	0.570577	0.328032	0.238569	0.37996	0.136905	0.0793651	0.448721	0.364899	0.322157	0.0120392	0.0489198	0.0268643	0.000494701	2.3e-12	1.95e-07	44879391	1	2.21e-07	0.013755	1	1	11	48387186	1	1	;ENSG00000176540;	;OR4C5;	128	1	1	0	0	missense_variant	1	1	11	56128081	1	1
158	rs10838833	rs10896290	11	48238880	56128081	1	1	0.304563	0.260913	0.141865	0.12326	0.328032	0.00795229	0.16369	0.136905	0.0109127	0.343903	0.803324	0.513043	0.0953347	0.0442896	0.00817193	1.09e-22	2.47e-11	0.00410381	9567283	1.45e-16	6.93e-06	1	0	0	11	48238880	1	1	;ENSG00000175619;	;OR4B1;	1450	0	0	0	0	synonymous_variant	1	1	11	56128081	1	1
159	rs2167079	rs10896290	11	47270255	56128081	1	1	0.635913	0.260913	0.199405	0.300199	0.328032	0.0477137	0.776786	0.136905	0.10119	0.352514	0.515473	0.0484758	0.0251166	0.0556433	0.00129714	4.86e-07	7.33e-14	0.252844	63445036	0.271774	1.63e-08	1	1	1	11	47270255	1	1	;ENSG00000134575;;ENSG00000025434;	;ACP2;;NR1H3;	1121	1	1	0	0	missense_variant:non_coding_transcript_variant:non_coding_transcript_exon_variant:NMD_transcript_variant:5_prime_UTR_variant:upstream_gene_variant:regulatory_region_variant	1	1	11	56128081	1	1
160	rs3740688	rs10896290	11	47380340	56128081	1	1	0.78869	0.260913	0.230159	0.542744	0.328032	0.175944	0.686508	0.136905	0.0565476	0.442189	0.0117549	0.398341	0.0184939	8.01e-05	0.0551175	1.58e-05	0.77656	9.07e-14	9465519	1	1	7.09e-07	1	1	11	47380340	1	1	;ENSG00000066336;	;SPI1;	1158	1	1	0	0	missense_variant:intron_variant	1	1	11	56128081	1	1
161	rs16905753	rs10896290	11	48285906	56128081	1	1	0.338294	0.260913	0.142857	0.125249	0.328032	0.00695825	0.162698	0.136905	0.0109127	0.316205	0.83064	0.510074	0.0690412	0.0482259	0.00801914	7.29e-17	3.28e-12	0.00446751	21270143	2.97e-11	7.76e-07	1	1	1	11	48285906	1	1	;ENSG00000176567;;ENSG00000279260;	;OR4X1;;OR4X1;	434	1	1	0	0	missense_variant	1	1	11	56128081	1	1
162	rs1051006	rs10896290	11	47306585	56128081	1	1	0.40377	0.260913	0.138889	0.162028	0.328032	0.0308151	0.622024	0.136905	0.0565476	0.215604	0.420227	0.335968	0.0242322	0.0166684	0.0294645	7.72e-07	4.22e-05	5.04e-08	67922652	0.311522	1	0.0245192	1	1	11	47306585	1	1	;ENSG00000110514;	;MADD;	1306	1	1	0	0	missense_variant:non_coding_transcript_variant:non_coding_transcript_exon_variant:downstream_gene_variant:upstream_gene_variant	1	1	11	56128081	1	1
163	rs528033493	rs10896290	11	47380276	56128081	1	1	0.347222	0.260913	0.130952	0.148111	0.328032	0.0178926	0.316468	0.136905	0.0218254	0.236955	0.631727	0.496252	0.0372639	0.0338712	0.0180857	8.86e-10	5.3e-09	1.96e-05	9363755	0.000914743	0.000717196	1	1	1	11	47380276	1	1	;ENSG00000066336;	;SPI1;	1369	1	0	0	1	frameshift_variant:intron_variant	1	1	11	56128081	1	1
164	rs753095	rs10896290	11	48328644	56128081	1	1	0.509921	0.260913	0.0972222	0.304175	0.328032	0.083499	0.454365	0.136905	0.047619	0.269252	0.163161	0.234479	0.0266289	0.00568098	0.00726223	2.21e-07	0.0168199	0.0068179	34397699	0.0218209	1	1	0	0	11	48328644	1	1	;ENSG00000176555;	;OR4S1;	251	0	0	0	0	synonymous_variant	1	1	11	56128081	1	1
165	rs4598671	rs10896290	11	50003191	56128081	1	1	0.256944	0.260913	0.0436508	0.592445	0.328032	0.214712	0.556548	0.136905	0.123016	0.348885	0.152373	0.771228	0.0148587	0.00779683	0.0751745	0.000108794	0.00510006	3.18e-18	42334348	1	1	2.48e-13	1	1	11	50003191	1	1	;ENSG00000221954;	;OR4C12;	1502	1	1	0	0	missense_variant	1	1	11	56128081	1	1
166	rs182169	rs10896290	11	49207315	56128081	1	1	0.631944	0.260913	0.188492	0.275348	0.328032	0.0129225	0.31746	0.136905	0.0277778	0.245857	0.85693	0.36087	0.0124279	0.13621	0.00960775	0.000401037	1.19e-31	0.00185817	34601227	1	2.19e-26	1	1	1	11	49207315	1	1	;ENSG00000086205;	;FOLH1;	930	1	1	0	0	missense_variant:synonymous_variant:non_coding_transcript_variant:non_coding_transcript_exon_variant:NMD_transcript_variant:intron_variant	1	1	11	56128081	1	1
167	rs202680	rs10896290	11	49221885	56128081	1	1	0.661706	0.260913	0.191468	0.275348	0.328032	0.0129225	0.316468	0.136905	0.0277778	0.213229	0.85693	0.358866	0.00820578	0.13621	0.00945793	0.00402739	1.19e-31	0.00201745	37450619	1	2.19e-26	1	1	0	11	49221885	1	1	;ENSG00000086205;	;FOLH1;	2223	0	0	0	0	synonymous_variant:non_coding_transcript_variant:non_coding_transcript_exon_variant:NMD_transcript_variant:3_prime_UTR_variant:intron_variant:downstream_gene_variant	1	1	11	56128081	1	1
168	rs1503185	rs10896290	11	48146622	56128081	1	1	0.306548	0.260913	0.0446429	0.162028	0.328032	0.0467197	0.316468	0.136905	0.0267857	0.44184	0.120989	0.381764	0.0304657	0.00138172	0.0107034	3e-08	0.238404	0.00102105	63298675	0.0122549	1	1	1	1	11	48146622	1	1	;ENSG00000149177;	;PTPRJ;	385	1	1	0	0	missense_variant:downstream_gene_variant	1	1	11	56128081	1	1
169	rs202716	rs10896290	11	49196490	56128081	1	1	0.674603	0.260913	0.193452	0.274354	0.328032	0.0129225	0.31746	0.136905	0.0277778	0.205416	0.856412	0.36087	0.0071851	0.135369	0.00960775	0.00711947	1.82e-31	0.00185817	32464183	1	3.33e-26	1	1	0	11	49196490	1	1	;ENSG00000086205;	;FOLH1;	1837	0	0	0	0	synonymous_variant:non_coding_transcript_variant:non_coding_transcript_exon_variant:NMD_transcript_variant:3_prime_UTR_variant	1	1	11	56128081	1	1
170	rs2290148	rs10896290	11	47346145	56128081	1	1	0.492063	0.260913	0.154762	0.162028	0.328032	0.0308151	0.622024	0.136905	0.0555556	0.199026	0.420227	0.347618	0.0144346	0.0166684	0.0315433	0.00013648	4.22e-05	1.71e-08	4173791	1	1	0.00993439	1	1	11	47346145	1	1	;ENSG00000110514;	;MADD;	1147	1	1	0	0	missense_variant:non_coding_transcript_variant:intron_variant:upstream_gene_variant	1	1	11	56128081	1	1
171	rs7103557	rs10896290	11	48510654	56128081	1	1	0.364087	0.260913	0.0664683	0.645129	0.328032	0.274354	0.447421	0.136905	0.0892857	0.300297	0.538885	0.370541	0.0182268	0.0779798	0.0268974	1.82e-05	8.21e-19	1.92e-07	64825135	1	1.55e-13	0.0144614	1	1	11	48510654	1	1	;ENSG00000255215;;ENSG00000237388;;ENSG00000255113;	;OR4R1P;;OR4A47;;OR4A48P;	1	1	1	0	0	missense_variant:upstream_gene_variant	1	1	11	56128081	1	1
172	rs7932199	rs10896290	11	49076898	56128081	1	1	0.318452	0.260913	0.146825	0.135189	0.328032	0.00596421	0.160714	0.136905	0.00694444	0.358427	0.865508	0.68438	0.0970629	0.0571649	0.0142265	4.54e-23	3.37e-14	0.00015256	18013695	3.77e-17	4.82e-09	1	1	1	11	49076898	1	1	;ENSG00000214891;	;TRIM64C;	2206	1	1	0	0	missense_variant	1	1	11	56128081	1	1
173	rs2727042	rs10896290	11	49055751	56128081	1	1	0.348214	0.260913	0.0724206	0.688867	0.328032	0.27833	0.441468	0.136905	0.0892857	0.202886	0.513022	0.377249	0.00776327	0.0580296	0.0285604	0.00515177	2.16e-14	8.07e-08	11704327	1	3.26e-09	0.00607995	0	0	11	49055751	1	1	;ENSG00000182053;	;TRIM49B;	1860	0	0	0	0	synonymous_variant	1	1	11	56128081	1	1
174	rs1052373	rs10896290	11	47354787	56128081	1	1	0.52877	0.260913	0.167659	0.307157	0.328032	0.0487078	0.720238	0.136905	0.0744048	0.241529	0.516583	0.245419	0.0183529	0.0577529	0.0245959	1.7e-05	2.49e-14	6.38e-07	5700251	1	6.6e-09	0.188417	0	0	11	47354787	1	1	;ENSG00000110514;;ENSG00000134571;	;MADD;;MYBPC3;	1139	0	0	0	0	synonymous_variant:downstream_gene_variant	1	1	11	56128081	1	1
175	rs7120775	rs10896290	11	48266736	56128081	1	1	0.30754	0.260913	0.141865	0.125249	0.328032	0.00695825	0.162698	0.136905	0.0109127	0.341083	0.83064	0.510074	0.0924727	0.0482259	0.00801914	4.7e-22	3.28e-12	0.00446751	16996055	3.24e-16	7.76e-07	1	1	1	11	48266736	1	1	;ENSG00000172208;;ENSG00000279556;	;OR4X2;;OR4X2;	455	0	0	0	0	stop_gained:synonymous_variant	1	1	11	56128081	1	1
176	rs7932738	rs10896290	11	49080565	56128081	1	1	0.33631	0.260913	0.147817	0.135189	0.328032	0.00596421	0.160714	0.136905	0.00694444	0.346894	0.865508	0.68438	0.083834	0.0571649	0.0142265	3.83e-20	3.37e-14	0.00015256	18624279	2.6e-14	4.82e-09	1	1	1	11	49080565	1	1	;ENSG00000214891;	;TRIM64C;	1671	1	1	0	0	missense_variant	1	1	11	56128081	1	1
177	rs326217	rs10896290	11	47303275	56128081	1	1	0.247024	0.260913	0.0357143	0.304175	0.328032	0.128231	0.251984	0.136905	0.0615079	0.445875	0.139198	0.263753	0.0230241	0.017351	0.032756	1.45e-06	2.94e-05	9.13e-09	67515596	0.529399	1	0.00556199	0	0	11	47303275	1	1	;ENSG00000110514;	;MADD;	1155	0	0	0	0	synonymous_variant:non_coding_transcript_variant:non_coding_transcript_exon_variant:downstream_gene_variant:upstream_gene_variant	1	1	11	56128081	1	1
178	rs326214	rs10896290	11	47298360	56128081	1	1	0.292659	0.260913	0.0505952	0.689861	0.328032	0.27833	0.27381	0.136905	0.0625	0.337398	0.511461	0.251604	0.0166271	0.0574099	0.0266315	4.24e-05	2.97e-14	2.2e-07	67108540	1	7.8e-09	0.076695	0	0	11	47298360	1	1	;ENSG00000110514;;ENSG00000256746;	;MADD;;RP11-17G12.3;	1415	0	0	0	0	synonymous_variant:non_coding_transcript_variant:non_coding_transcript_exon_variant:downstream_gene_variant:upstream_gene_variant:regulatory_region_variant	1	1	11	56128081	1	1
179	rs7103992	rs10896290	11	48510777	56128081	1	1	0.364087	0.260913	0.0664683	0.645129	0.328032	0.274354	0.447421	0.136905	0.0892857	0.300297	0.538885	0.370541	0.0182268	0.0779798	0.0268974	1.82e-05	8.21e-19	1.92e-07	64926899	1	1.55e-13	0.0144614	1	1	11	48510777	1	1	;ENSG00000255215;;ENSG00000237388;;ENSG00000255113;	;OR4R1P;;OR4A47;;OR4A48P;	1	1	1	0	0	missense_variant:upstream_gene_variant	1	1	11	56128081	1	1
180	rs10838852	rs10896290	11	48286256	56128081	1	1	0.146825	0.260913	0.0208333	0.569583	0.328032	0.237575	0.382937	0.136905	0.078373	0.456171	0.359325	0.307144	0.0126421	0.0476295	0.0241127	0.000357305	4.45e-12	8.22e-07	21575435	1	1.03e-06	0.0884584	1	1	11	48286256	1	1	;ENSG00000176567;;ENSG00000279260;	;OR4X1;;OR4X1;	404	1	1	0	0	missense_variant	1	1	11	56128081	1	1
181	rs10838881	rs10896290	11	48387275	56128081	1	1	0.308532	0.260913	0.142857	0.125249	0.328032	0.00695825	0.162698	0.136905	0.0109127	0.345637	0.83064	0.510074	0.0945173	0.0482259	0.00801914	1.66e-22	3.28e-12	0.00446751	44981155	6.95e-17	3.1e-07	1	1	1	11	48387275	1	1	;ENSG00000176540;	;OR4C5;	158	1	1	0	0	missense_variant	1	1	11	56128081	1	1
182	rs11246609	rs10896602	11	51516144	57077464	1	1	0.512897	0.464286	0.225198	0.702783	0.33002	0.239563	0.769841	0.282738	0.180556	0.0543074	0.0777894	0.224782	0.00269141	0.00126058	0.0383215	0.0995376	0.260115	5.13e-10	24158220	1	1	0.000279242	1	1	11	51516144	1	1	;ENSG00000185926;	;OR4C46;	1533	1	1	0	0	missense_variant	1	0	11	57077464	1	1
183	rs4598671	rs10896602	11	50003191	57077464	1	1	0.256944	0.464286	0.112103	0.592445	0.33002	0.208748	0.556548	0.282738	0.118056	0.0602911	0.0983544	0.249761	0.00108937	0.00327796	0.030861	0.294686	0.0693801	2.44e-08	42335581	1	1	0.00133959	1	1	11	50003191	1	1	;ENSG00000221954;	;OR4C12;	1502	1	1	0	0	missense_variant	1	0	11	57077464	1	1
184	rs2279238	rs10896659	11	47282024	55111584	1	1	0.443452	0.16369	0.0595238	0.152087	0.494036	0.0417495	0.672619	0.53869	0.372024	0.179988	0.444352	0.0549473	0.00505228	0.0345809	0.00171602	0.0240268	3.68e-09	0.188443	65072259	1	0.000460786	1	1	1	11	47282024	1	1	;ENSG00000025434;	;NR1H3;	1308	1	1	0	0	missense_variant:synonymous_variant:non_coding_transcript_variant:non_coding_transcript_exon_variant:NMD_transcript_variant:intron_variant:downstream_gene_variant	1	1	11	55111584	1	1
185	rs10838850	rs10896659	11	48285856	55111584	1	1	0.546627	0.16369	0.0575397	0.744533	0.494036	0.374751	0.547619	0.53869	0.299603	0.356938	0.054874	0.0189008	0.0300661	0.00100884	0.000344616	3.69e-08	0.313733	0.555604	21167378	0.00444879	1	1	0	0	11	48285856	1	1	;ENSG00000176567;;ENSG00000279260;	;OR4X1;;OR4X1;	407	0	0	0	0	synonymous_variant	1	1	11	55111584	1	1
186	rs2727042	rs10896659	11	49055751	55111584	1	1	0.348214	0.16369	0.0714286	0.688867	0.494036	0.399602	0.441468	0.53869	0.293651	0.135243	0.385643	0.274172	0.00670106	0.0655874	0.0508804	0.0093503	4.55e-16	7.98e-13	11703326	1	8.1e-11	8.48e-08	0	0	11	49055751	1	1	;ENSG00000182053;	;TRIM49B;	1860	0	0	0	0	synonymous_variant	1	1	11	55111584	1	1
187	rs10838874	rs10896659	11	48347140	55111584	1	1	0.452381	0.16369	0.106151	0.255467	0.494036	0.119284	0.458333	0.53869	0.24504	0.358103	0.054874	0.0075339	0.0303841	0.00100884	5.61e-05	3.13e-08	0.313733	0.812063	38772550	0.00358346	1	1	0	0	11	48347140	1	1	;ENSG00000176547;	;OR4C3;	263	0	0	0	0	synonymous_variant	1	1	11	55111584	1	1
188	rs3740688	rs10896659	11	47380340	55111584	1	1	0.78869	0.16369	0.122024	0.542744	0.494036	0.204771	0.686508	0.53869	0.361111	0.0548199	0.273879	0.0601878	0.00219543	0.0647208	0.00141661	0.136853	7.09e-16	0.2321	9464518	1	2.22e-10	1	1	1	11	47380340	1	1	;ENSG00000066336;	;SPI1;	1158	1	1	0	0	missense_variant:intron_variant	1	1	11	55111584	1	1
189	rs1051006	rs10896659	11	47306585	55111584	1	1	0.40377	0.16369	0.0545635	0.162028	0.494036	0.0417495	0.622024	0.53869	0.329365	0.174447	0.478441	0.0327661	0.00403371	0.0432171	0.000558675	0.0437554	4.29e-11	0.452996	67921651	1	7.4e-06	1	1	1	11	47306585	1	1	;ENSG00000110514;	;MADD;	1306	1	1	0	0	missense_variant:non_coding_transcript_variant:non_coding_transcript_exon_variant:downstream_gene_variant:upstream_gene_variant	1	1	11	55111584	1	1
190	rs753095	rs10896659	11	48328644	55111584	1	1	0.509921	0.16369	0.114087	0.304175	0.494036	0.124254	0.454365	0.53869	0.239087	0.381671	0.173143	0.0231851	0.027403	0.012796	0.000522719	1.47e-07	0.000333398	0.467913	34396698	0.0150212	1	1	0	0	11	48328644	1	1	;ENSG00000176555;	;OR4S1;	251	0	0	0	0	synonymous_variant	1	1	11	55111584	1	1
191	rs7103557	rs10896659	11	48510654	55111584	1	1	0.364087	0.16369	0.0367063	0.645129	0.494036	0.393638	0.447421	0.53869	0.291667	0.384097	0.427343	0.245376	0.0165328	0.0980878	0.0417482	4.46e-05	2.97e-23	8.75e-11	64824134	1	7.37e-18	9.07e-06	1	1	11	48510654	1	1	;ENSG00000255215;;ENSG00000237388;;ENSG00000255113;	;OR4R1P;;OR4A47;;OR4A48P;	1	1	1	0	0	missense_variant:upstream_gene_variant	1	1	11	55111584	1	1
192	rs10838852	rs10896659	11	48286256	55111584	1	1	0.146825	0.16369	0.0327381	0.569583	0.494036	0.350895	0.382937	0.53869	0.280754	0.0708858	0.326843	0.421561	0.004418	0.0788226	0.0944433	0.034833	5.35e-19	1.72e-22	21574434	1	2.31e-13	1.78e-16	1	1	11	48286256	1	1	;ENSG00000176567;;ENSG00000279260;	;OR4X1;;OR4X1;	404	1	1	0	0	missense_variant	1	1	11	55111584	1	1
193	rs7130086	rs10896659	11	48239182	55111584	1	1	0.119048	0.16369	0.0436508	0.173956	0.494036	0.0785288	0.386905	0.53869	0.225198	0.242705	0.0862432	0.093995	0.0406694	0.00152941	0.00477462	1.53e-10	0.214828	0.0282488	9668046	4.56e-05	1	1	1	1	11	48239182	1	1	;ENSG00000175619;	;OR4B1;	1450	1	1	0	0	missense_variant	1	1	11	55111584	1	1
194	rs10838881	rs10896659	11	48387275	55111584	1	1	0.308532	0.16369	0.0168651	0.125249	0.494036	0.0188867	0.162698	0.53869	0.0178571	0.666063	0.694772	0.796254	0.0387449	0.0674856	0.143864	4.12e-10	1.73e-16	2.13e-33	44980154	5.18e-05	2.27e-11	5.64e-28	1	1	11	48387275	1	1	;ENSG00000176540;	;OR4C5;	158	1	1	0	0	missense_variant	1	1	11	55111584	1	1
195	rs10838851	rs10896659	11	48286231	55111584	1	1	0.547619	0.16369	0.0575397	0.744533	0.494036	0.374751	0.547619	0.53869	0.299603	0.358103	0.054874	0.0189008	0.0303841	0.00100884	0.000344616	3.13e-08	0.313733	0.555604	21472670	0.00383768	1	1	1	1	11	48286231	1	1	;ENSG00000176567;;ENSG00000279260;	;OR4X1;;OR4X1;	422	0	0	0	0	stop_gained:synonymous_variant	1	1	11	55111584	1	1
196	rs7932738	rs10896659	11	49080565	55111584	1	1	0.33631	0.16369	0.0138889	0.135189	0.494036	0.0139165	0.160714	0.53869	0.014881	0.747707	0.791632	0.828115	0.0554489	0.0956544	0.153346	7.65e-14	1.02e-22	1.74e-35	18623278	2.97e-08	2.65e-17	8.84e-30	1	1	11	49080565	1	1	;ENSG00000214891;	;TRIM64C;	1671	1	1	0	0	missense_variant	1	1	11	55111584	1	1
197	rs7103992	rs10896659	11	48510777	55111584	1	1	0.364087	0.16369	0.0367063	0.645129	0.494036	0.393638	0.447421	0.53869	0.291667	0.384097	0.427343	0.245376	0.0165328	0.0980878	0.0417482	4.46e-05	2.97e-23	8.75e-11	64925898	1	7.37e-18	9.07e-06	1	1	11	48510777	1	1	;ENSG00000255215;;ENSG00000237388;;ENSG00000255113;	;OR4R1P;;OR4A47;;OR4A48P;	1	1	1	0	0	missense_variant:upstream_gene_variant	1	1	11	55111584	1	1
198	rs10838833	rs10896659	11	48238880	55111584	1	1	0.304563	0.16369	0.0168651	0.12326	0.494036	0.0198807	0.16369	0.53869	0.0188492	0.661712	0.673525	0.786238	0.0375331	0.0622729	0.14129	7.71e-10	2.47e-15	7.87e-33	9566282	0.000203114	1.12e-09	1.13e-26	0	0	11	48238880	1	1	;ENSG00000175619;	;OR4B1;	1450	0	0	0	0	synonymous_variant	1	1	11	55111584	1	1
199	rs76884411	rs10896659	11	48285981	55111584	1	1	0.546627	0.16369	0.0575397	0.744533	0.494036	0.374751	0.547619	0.53869	0.299603	0.356938	0.054874	0.0189008	0.0300661	0.00100884	0.000344616	3.69e-08	0.313733	0.555604	21370906	0.00444879	1	1	1	1	11	48285981	1	1	;ENSG00000176567;;ENSG00000279260;	;OR4X1;;OR4X1;	434	0	0	0	0	inframe_deletion	1	1	11	55111584	1	1
200	rs7120775	rs10896659	11	48266736	55111584	1	1	0.30754	0.16369	0.0168651	0.125249	0.494036	0.0188867	0.162698	0.53869	0.0188492	0.664985	0.694772	0.784935	0.0384403	0.0674856	0.139803	4.82e-10	1.73e-16	1.67e-32	16995054	8.04e-05	6.34e-11	3.39e-26	1	1	11	48266736	1	1	;ENSG00000172208;;ENSG00000279556;	;OR4X2;;OR4X2;	455	0	0	0	0	stop_gained:synonymous_variant	1	1	11	55111584	1	1
201	rs182169	rs10896659	11	49207315	55111584	1	1	0.631944	0.16369	0.0654762	0.275348	0.494036	0.0188867	0.31746	0.53869	0.0376984	0.367033	0.86116	0.779558	0.0452722	0.275143	0.330069	1.43e-11	3.75e-62	2.47e-74	34600226	2.23e-06	1.97e-56	1.26e-68	1	1	11	49207315	1	1	;ENSG00000086205;	;FOLH1;	930	1	1	0	0	missense_variant:synonymous_variant:non_coding_transcript_variant:non_coding_transcript_exon_variant:NMD_transcript_variant:intron_variant	1	1	11	55111584	1	1
202	rs2290148	rs10896659	11	47346145	55111584	1	1	0.492063	0.16369	0.0674603	0.162028	0.494036	0.0417495	0.622024	0.53869	0.330357	0.162463	0.478441	0.0270765	0.00500471	0.0432171	0.0003815	0.0247007	4.29e-11	0.535177	4172790	1	7.4e-06	1	1	1	11	47346145	1	1	;ENSG00000110514;	;MADD;	1147	1	1	0	0	missense_variant:non_coding_transcript_variant:intron_variant:upstream_gene_variant	1	1	11	55111584	1	1
203	rs202680	rs10896659	11	49221885	55111584	1	1	0.661706	0.16369	0.0654762	0.275348	0.494036	0.0188867	0.316468	0.53869	0.0367063	0.395502	0.86116	0.784686	0.0598861	0.275143	0.332897	7.88e-15	3.75e-62	5.91e-75	37449618	1.87e-09	1.97e-56	3.16e-69	1	0	11	49221885	1	1	;ENSG00000086205;	;FOLH1;	2223	0	0	0	0	synonymous_variant:non_coding_transcript_variant:non_coding_transcript_exon_variant:NMD_transcript_variant:3_prime_UTR_variant:intron_variant:downstream_gene_variant	1	1	11	55111584	1	1
204	rs12286721	rs10896659	11	47701528	55111584	1	1	0.639881	0.16369	0.110119	0.5666	0.494036	0.238569	0.569444	0.53869	0.3125	0.0912096	0.188578	0.0247728	0.000916399	0.0278584	0.000541843	0.336497	1.2e-07	0.459884	39688426	1	0.0140126	1	1	1	11	47701528	1	1	;ENSG00000165923;	;AGBL2;	687	1	1	0	0	missense_variant:non_coding_transcript_variant:non_coding_transcript_exon_variant:NMD_transcript_variant:3_prime_UTR_variant	1	1	11	55111584	1	1
205	rs1994140	rs10896659	11	48387186	55111584	1	1	0.144841	0.16369	0.0327381	0.570577	0.494036	0.352883	0.37996	0.53869	0.276786	0.0745381	0.334656	0.41137	0.00480779	0.0823015	0.0888051	0.0277062	9.1e-20	3.04e-21	44878390	1	1.52e-14	4.78e-16	1	1	11	48387186	1	1	;ENSG00000176540;	;OR4C5;	128	1	1	0	0	missense_variant	1	1	11	55111584	1	1
206	rs11606506	rs10896659	11	48238549	55111584	1	1	0.16369	0.16369	0.0595238	0.173956	0.494036	0.0785288	0.386905	0.53869	0.225198	0.239081	0.0862432	0.093995	0.0571598	0.00152941	0.00477462	3.18e-14	0.214828	0.0282488	9464518	1.74e-08	1	1	1	1	11	48238549	1	1	;ENSG00000175619;	;OR4B1;	1327	1	1	0	0	missense_variant	1	1	11	55111584	1	1
207	rs4598671	rs10896659	11	50003191	55111584	1	1	0.256944	0.16369	0.131944	0.592445	0.494036	0.416501	0.556548	0.53869	0.526786	0.738997	0.614919	0.950165	0.309118	0.253987	0.84002	9.83e-70	1.63e-57	3.72e-186	42333347	5.75e-64	9.17e-52	6.07e-180	1	1	11	50003191	1	1	;ENSG00000221954;	;OR4C12;	1502	1	1	0	0	missense_variant	1	1	11	55111584	1	1
208	rs16905753	rs10896659	11	48285906	55111584	1	1	0.338294	0.16369	0.0168651	0.125249	0.494036	0.0188867	0.162698	0.53869	0.0188492	0.695441	0.694772	0.784935	0.0483956	0.0674856	0.139803	2.86e-12	1.73e-16	1.67e-32	21269142	6.64e-07	6.34e-11	3.39e-26	1	1	11	48285906	1	1	;ENSG00000176567;;ENSG00000279260;	;OR4X1;;OR4X1;	434	1	1	0	0	missense_variant	1	1	11	55111584	1	1
209	rs528033493	rs10896659	11	47380276	55111584	1	1	0.347222	0.16369	0.0456349	0.148111	0.494036	0.0328032	0.316468	0.53869	0.15873	0.197091	0.551699	0.0689136	0.00404419	0.0516713	0.0025676	0.0434825	5.6e-13	0.107667	9362754	1	1.32e-07	1	1	1	11	47380276	1	1	;ENSG00000066336;	;SPI1;	1369	1	0	0	1	frameshift_variant:intron_variant	1	1	11	55111584	1	1
210	rs3816614	rs10896659	11	46890165	55111584	1	1	0.375	0.16369	0.0644841	0.786282	0.494036	0.431412	0.388889	0.53869	0.193452	0.030303	0.406878	0.0765588	0.000299555	0.043937	0.00435554	0.582661	2.96e-11	0.0361421	38511855	1	5.2e-06	1	1	1	11	46890165	1	1	;ENSG00000247675;;ENSG00000134569;	;LRP4-AS1;;LRP4;	1229	1	1	0	0	missense_variant:non_coding_transcript_variant:intron_variant:downstream_gene_variant	1	1	11	55111584	1	1
211	rs7932199	rs10896659	11	49076898	55111584	1	1	0.318452	0.16369	0.0138889	0.135189	0.494036	0.0139165	0.160714	0.53869	0.014881	0.73356	0.791632	0.828115	0.0492125	0.0956544	0.153346	1.88e-12	1.02e-22	1.74e-35	18012694	6.05e-07	2.65e-17	8.84e-30	1	1	11	49076898	1	1	;ENSG00000214891;	;TRIM64C;	2206	1	1	0	0	missense_variant	1	1	11	55111584	1	1
212	rs2242261	rs10896659	11	47266808	55111584	1	1	0.478175	0.16369	0.0605159	0.153082	0.494036	0.0427435	0.675595	0.53869	0.374008	0.226858	0.434817	0.0576309	0.0092305	0.0333682	0.00186234	0.00228612	6.88e-09	0.170649	63036979	1	0.000829861	1	1	1	11	47266808	1	1	;ENSG00000134575;;ENSG00000025434;	;ACP2;;NR1H3;	1125	1	1	0	0	missense_variant:non_coding_transcript_variant:non_coding_transcript_exon_variant:NMD_transcript_variant:intron_variant:splice_region_variant:downstream_gene_variant:upstream_gene_variant:regulatory_region_variant	1	1	11	55111584	1	1
213	rs202716	rs10896659	11	49196490	55111584	1	1	0.674603	0.16369	0.0902778	0.274354	0.494036	0.0188867	0.31746	0.53869	0.0376984	0.18246	0.860657	0.779558	0.0135091	0.273454	0.330069	0.000224126	8.8e-62	2.47e-74	32463182	1	4.57e-56	1.26e-68	1	0	11	49196490	1	1	;ENSG00000086205;	;FOLH1;	1837	0	0	0	0	synonymous_variant:non_coding_transcript_variant:non_coding_transcript_exon_variant:NMD_transcript_variant:3_prime_UTR_variant	1	1	11	55111584	1	1
214	rs11606506	rs10897403	11	48238549	55653164	1	1	0.16369	0.164683	0.0347222	0.173956	0.362823	0.0994036	0.386905	0.621032	0.311508	0.0567912	0.32739	0.485783	0.00320201	0.03964	0.0908762	0.0724057	2.7e-10	1.06e-21	9465106	1	6.7e-05	8.52e-16	1	1	11	48238549	1	1	;ENSG00000175619;	;OR4B1;	1327	1	1	0	0	missense_variant	1	1	11	55653164	1	1
215	rs753095	rs10897403	11	48328644	55653164	1	1	0.509921	0.164683	0.123016	0.304175	0.362823	0.107356	0.454365	0.621032	0.325397	0.483733	0.0272361	0.251012	0.0443374	0.000184649	0.0320169	2.31e-11	0.666471	1.34e-08	34397286	4.42e-06	1	0.00169569	0	0	11	48328644	1	1	;ENSG00000176555;	;OR4S1;	251	0	0	0	0	synonymous_variant	1	1	11	55653164	1	1
216	rs16905753	rs10897403	11	48285906	55653164	1	1	0.338294	0.164683	0.0248016	0.125249	0.362823	0.0178926	0.162698	0.621032	0.0545635	0.554818	0.606262	0.459986	0.0310259	0.029967	0.0673754	2.24e-08	4.01e-08	1.71e-16	21269730	0.00286728	0.00496927	5.33e-11	1	1	11	48285906	1	1	;ENSG00000176567;;ENSG00000279260;	;OR4X1;;OR4X1;	434	1	1	0	0	missense_variant	1	1	11	55653164	1	1
217	rs10838851	rs10897403	11	48286231	55653164	1	1	0.547619	0.164683	0.0763889	0.744533	0.362823	0.258449	0.547619	0.621032	0.295635	0.15296	0.0717811	0.2593	0.00558373	0.00310482	0.0338938	0.0176718	0.0771733	5.06e-09	21473258	1	1	0.000663883	1	1	11	48286231	1	1	;ENSG00000176567;;ENSG00000279260;	;OR4X1;;OR4X1;	422	0	0	0	0	stop_gained:synonymous_variant	1	1	11	55653164	1	1
218	rs7932738	rs10897403	11	49080565	55653164	1	1	0.33631	0.164683	0.0218254	0.135189	0.362823	0.0149105	0.160714	0.621032	0.0486111	0.605928	0.696011	0.512957	0.0366785	0.0431208	0.0825691	1.2e-09	4.51e-11	7.31e-20	18623866	0.000276424	4.77e-06	1.35e-14	1	1	11	49080565	1	1	;ENSG00000214891;	;TRIM64C;	1671	1	1	0	0	missense_variant	1	1	11	55653164	1	1
219	rs2242261	rs10897403	11	47266808	55653164	1	1	0.478175	0.164683	0.0972222	0.153082	0.362823	0.0198807	0.675595	0.621032	0.440476	0.214989	0.642057	0.10379	0.00994416	0.042429	0.0084766	0.00154538	6.44e-11	0.00346584	63037567	1	9.9e-06	1	1	1	11	47266808	1	1	;ENSG00000134575;;ENSG00000025434;	;ACP2;;NR1H3;	1125	1	1	0	0	missense_variant:non_coding_transcript_variant:non_coding_transcript_exon_variant:NMD_transcript_variant:intron_variant:splice_region_variant:downstream_gene_variant:upstream_gene_variant:regulatory_region_variant	1	1	11	55653164	1	1
220	rs7130086	rs10897403	11	48239182	55653164	1	1	0.119048	0.164683	0.0198413	0.173956	0.362823	0.0994036	0.386905	0.621032	0.311508	0.0023753	0.32739	0.485783	3.87e-06	0.03964	0.0908762	0.950216	2.7e-10	1.06e-21	9668634	1	6.7e-05	8.52e-16	1	1	11	48239182	1	1	;ENSG00000175619;	;OR4B1;	1450	1	1	0	0	missense_variant	1	1	11	55653164	1	1
221	rs1503185	rs10897403	11	48146622	55653164	1	1	0.306548	0.164683	0.0496032	0.162028	0.362823	0.0924453	0.316468	0.621032	0.258929	0.0174289	0.326015	0.520228	2.65e-05	0.0360911	0.0764625	0.870237	1.69e-09	1.65e-18	63298262	1	0.000287322	3.26e-13	1	1	11	48146622	1	1	;ENSG00000149177;	;PTPRJ;	385	1	1	0	0	missense_variant:downstream_gene_variant	1	1	11	55653164	1	1
222	rs7932199	rs10897403	11	49076898	55653164	1	1	0.318452	0.164683	0.0218254	0.135189	0.362823	0.0149105	0.160714	0.621032	0.0486111	0.583831	0.696011	0.512957	0.0313992	0.0431208	0.0825691	1.85e-08	4.51e-11	7.31e-20	18013282	0.00355026	4.77e-06	1.35e-14	1	1	11	49076898	1	1	;ENSG00000214891;	;TRIM64C;	2206	1	1	0	0	missense_variant	1	1	11	55653164	1	1
223	rs7120775	rs10897403	11	48266736	55653164	1	1	0.30754	0.164683	0.0248016	0.125249	0.362823	0.0178926	0.162698	0.621032	0.0545635	0.510299	0.606262	0.459986	0.0228009	0.029967	0.0673754	1.63e-06	4.01e-08	1.71e-16	16995642	0.154791	0.00496927	5.33e-11	1	1	11	48266736	1	1	;ENSG00000172208;;ENSG00000279556;	;OR4X2;;OR4X2;	455	0	0	0	0	stop_gained:synonymous_variant	1	1	11	55653164	1	1
224	rs528033493	rs10897403	11	47380276	55653164	1	1	0.347222	0.164683	0.0446429	0.148111	0.362823	0.0188867	0.316468	0.621032	0.229167	0.219277	0.648543	0.272071	0.00504225	0.0416407	0.0209134	0.0241672	9.65e-11	4.4e-06	9363342	1	1.6e-05	0.929013	1	1	11	47380276	1	1	;ENSG00000066336;	;SPI1;	1369	1	0	0	1	frameshift_variant:intron_variant	1	1	11	55653164	1	1
225	rs2290148	rs10897403	11	47346145	55653164	1	1	0.492063	0.164683	0.104167	0.162028	0.362823	0.0188867	0.622024	0.621032	0.417659	0.276544	0.678729	0.133607	0.0155637	0.050721	0.0177756	7.47e-05	9.12e-13	2.31e-05	4173378	1	2.02e-07	1	1	1	11	47346145	1	1	;ENSG00000110514;	;MADD;	1147	1	1	0	0	missense_variant:non_coding_transcript_variant:intron_variant:upstream_gene_variant	1	1	11	55653164	1	1
226	rs10838874	rs10897403	11	48347140	55653164	1	1	0.452381	0.164683	0.0882937	0.255467	0.362823	0.104374	0.458333	0.621032	0.331349	0.15296	0.0717811	0.26892	0.00558373	0.00310482	0.0373408	0.0176718	0.0771733	8.51e-10	38773138	1	1	0.00012232	0	0	11	48347140	1	1	;ENSG00000176547;	;OR4C3;	263	0	0	0	0	synonymous_variant	1	1	11	55653164	1	1
227	rs1051006	rs10897403	11	47306585	55653164	1	1	0.40377	0.164683	0.0753968	0.162028	0.362823	0.0188867	0.622024	0.621032	0.417659	0.0906722	0.678729	0.133607	0.00239345	0.050721	0.0177756	0.120363	9.12e-13	2.31e-05	67922239	1	2.02e-07	1	1	1	11	47306585	1	1	;ENSG00000110514;	;MADD;	1306	1	1	0	0	missense_variant:non_coding_transcript_variant:non_coding_transcript_exon_variant:downstream_gene_variant:upstream_gene_variant	1	1	11	55653164	1	1
228	rs4598671	rs10897403	11	50003191	55653164	1	1	0.256944	0.164683	0.0585317	0.592445	0.362823	0.257455	0.556548	0.621032	0.386905	0.13253	0.287431	0.195677	0.010014	0.0323622	0.0293241	0.00148744	1.16e-08	5.42e-08	42333935	1	0.000919823	0.00289791	1	1	11	50003191	1	1	;ENSG00000221954;	;OR4C12;	1502	1	1	0	0	missense_variant	1	1	11	55653164	1	1
229	rs2279238	rs10897403	11	47282024	55653164	1	1	0.443452	0.164683	0.0803571	0.152087	0.362823	0.0198807	0.672619	0.621032	0.4375	0.0799562	0.639717	0.0972989	0.00158181	0.0417978	0.00755111	0.206689	8.9e-11	0.00579966	65072847	1	1.34e-05	1	1	1	11	47282024	1	1	;ENSG00000025434;	;NR1H3;	1308	1	1	0	0	missense_variant:synonymous_variant:non_coding_transcript_variant:non_coding_transcript_exon_variant:NMD_transcript_variant:intron_variant:downstream_gene_variant	1	1	11	55653164	1	1
230	rs326217	rs10897403	11	47303275	55653164	1	1	0.247024	0.164683	0.0238095	0.304175	0.362823	0.0934394	0.251984	0.621032	0.121032	0.414719	0.153335	0.226585	0.011124	0.0058525	0.0283425	0.000812259	0.0152477	9.04e-08	67515183	1	1	0.0394454	0	0	11	47303275	1	1	;ENSG00000110514;	;MADD;	1155	0	0	0	0	synonymous_variant:non_coding_transcript_variant:non_coding_transcript_exon_variant:downstream_gene_variant:upstream_gene_variant	1	1	11	55653164	1	1
231	rs2727042	rs10897403	11	49055751	55653164	1	1	0.348214	0.164683	0.103175	0.688867	0.362823	0.242545	0.441468	0.621032	0.244048	0.426968	0.037287	0.142291	0.0672737	0.00110278	0.0156312	1.8e-16	0.292212	7.2e-05	11703914	9.38e-11	1	1	0	0	11	49055751	1	1	;ENSG00000182053;	;TRIM49B;	1860	0	0	0	0	synonymous_variant	1	1	11	55653164	1	1
232	rs76884411	rs10897403	11	48285981	55653164	1	1	0.546627	0.164683	0.0763889	0.744533	0.362823	0.258449	0.547619	0.621032	0.295635	0.151422	0.0717811	0.2593	0.00545019	0.00310482	0.0338938	0.0190841	0.0771733	5.06e-09	21371494	1	1	0.000663883	1	1	11	48285981	1	1	;ENSG00000176567;;ENSG00000279260;	;OR4X1;;OR4X1;	434	0	0	0	0	inframe_deletion	1	1	11	55653164	1	1
233	rs10838850	rs10897403	11	48285856	55653164	1	1	0.546627	0.164683	0.0763889	0.744533	0.362823	0.258449	0.547619	0.621032	0.295635	0.151422	0.0717811	0.2593	0.00545019	0.00310482	0.0338938	0.0190841	0.0771733	5.06e-09	21167966	1	1	0.000663883	0	0	11	48285856	1	1	;ENSG00000176567;;ENSG00000279260;	;OR4X1;;OR4X1;	407	0	0	0	0	synonymous_variant	1	1	11	55653164	1	1
234	rs2696914	rs10897403	11	49059362	55653164	1	1	0.894841	0.164683	0.135913	0.822068	0.362823	0.258449	0.602183	0.621032	0.292659	0.130372	0.351188	0.539371	0.0101315	0.0468806	0.117279	0.00139486	6.54e-12	1.55e-27	13332138	1	7.55e-07	5.49e-22	1	1	11	49059362	1	1	;ENSG00000182053;	;TRIM49B;	1867	1	1	0	0	missense_variant	1	1	11	55653164	1	1
235	rs10838833	rs10897403	11	48238880	55653164	1	1	0.304563	0.164683	0.0257937	0.12326	0.362823	0.0178926	0.16369	0.621032	0.0555556	0.485734	0.599912	0.4535	0.0203711	0.0288113	0.0659662	5.86e-06	7.3e-08	3.51e-16	9566870	0.841473	0.0129033	1.19e-10	0	0	11	48238880	1	1	;ENSG00000175619;	;OR4B1;	1450	0	0	0	0	synonymous_variant	1	1	11	55653164	1	1
236	rs10838881	rs10897403	11	48387275	55653164	1	1	0.308532	0.164683	0.0248016	0.125249	0.362823	0.0178926	0.162698	0.621032	0.0535714	0.511874	0.606262	0.469804	0.0230489	0.029967	0.0702824	1.43e-06	4.01e-08	3.86e-17	44980742	0.119743	0.00279287	4.27e-12	1	1	11	48387275	1	1	;ENSG00000176540;	;OR4C5;	158	1	1	0	0	missense_variant	1	1	11	55653164	1	1
237	rs3740688	rs10897403	11	47380340	55653164	1	1	0.78869	0.164683	0.123016	0.542744	0.362823	0.185885	0.686508	0.621032	0.472222	0.0528757	0.0560389	0.235653	0.00205729	0.00212251	0.0415565	0.149853	0.143948	9.66e-11	9465106	1	1	9.62e-05	1	1	11	47380340	1	1	;ENSG00000066336;	;SPI1;	1158	1	1	0	0	missense_variant:intron_variant	1	1	11	55653164	1	1
238	rs2851535	rs10897403	11	49075605	55653164	1	1	0.864087	0.164683	0.135913	0.823062	0.362823	0.258449	0.603175	0.621032	0.292659	0.0562616	0.35636	0.544817	0.0025254	0.0479439	0.119164	0.110602	3.79e-12	5.96e-28	17707990	1	4.47e-07	2.23e-22	0	0	11	49075605	1	1	;ENSG00000214891;	;TRIM64C;	1665	0	0	0	0	synonymous_variant	1	1	11	55653164	1	1
239	rs2167079	rs11227599	11	47270255	56000471	1	1	0.635913	0.190476	0.116071	0.300199	0.21173	0.114314	0.776786	0.124008	0.103175	0.0417317	0.342536	0.24736	0.000715706	0.0734658	0.00248902	0.395675	8.19e-18	0.113202	63444923	1	2.93e-12	1	1	1	11	47270255	1	1	;ENSG00000134575;;ENSG00000025434;	;ACP2;;NR1H3;	1121	1	1	0	0	missense_variant:non_coding_transcript_variant:non_coding_transcript_exon_variant:NMD_transcript_variant:5_prime_UTR_variant:upstream_gene_variant:regulatory_region_variant	1	1	11	56000471	1	1
240	rs202716	rs11227599	11	49196490	56000471	1	1	0.674603	0.190476	0.118056	0.274354	0.21173	0.168986	0.31746	0.124008	0.0982143	0.08125	0.721796	0.695256	0.00322027	0.370125	0.147122	0.0715964	5.77e-83	4.08e-34	32464070	1	1.09e-76	6.22e-29	1	0	11	49196490	1	1	;ENSG00000086205;	;FOLH1;	1837	0	0	0	0	synonymous_variant:non_coding_transcript_variant:non_coding_transcript_exon_variant:NMD_transcript_variant:3_prime_UTR_variant	1	1	11	56000471	1	1
241	rs2290148	rs11227599	11	47346145	56000471	1	1	0.492063	0.190476	0.0724206	0.162028	0.21173	0.0954274	0.622024	0.124008	0.0952381	0.227319	0.478551	0.386205	0.0117786	0.164858	0.0128305	0.000569598	5.97e-38	0.000322824	4173678	1	1.02e-31	1	1	1	11	47346145	1	1	;ENSG00000110514;	;MADD;	1147	1	1	0	0	missense_variant:non_coding_transcript_variant:intron_variant:upstream_gene_variant	1	1	11	56000471	1	1
242	rs7103557	rs11227599	11	48510654	56000471	1	1	0.364087	0.190476	0.0654762	0.645129	0.21173	0.05666	0.447421	0.124008	0.0218254	0.0558583	0.585191	0.606634	0.000420334	0.167216	0.0421817	0.515098	1.81e-38	7e-11	64825022	1	1.06e-32	7.35e-06	1	1	11	48510654	1	1	;ENSG00000255215;;ENSG00000237388;;ENSG00000255113;	;OR4R1P;;OR4A47;;OR4A48P;	1	1	1	0	0	missense_variant:upstream_gene_variant	1	1	11	56000471	1	1
243	rs7120775	rs11227599	11	48266736	56000471	1	1	0.30754	0.190476	0.0436508	0.125249	0.21173	0.0944334	0.162698	0.124008	0.0873016	0.254839	0.687884	0.646483	0.00678654	0.252239	0.304483	0.00890975	3.95e-57	1.02e-68	16995942	1	4.56e-50	6.04e-62	1	1	11	48266736	1	1	;ENSG00000172208;;ENSG00000279556;	;OR4X2;;OR4X2;	455	0	0	0	0	stop_gained:synonymous_variant	1	1	11	56000471	1	1
244	rs10838874	rs11227599	11	48347140	56000471	1	1	0.452381	0.190476	0.113095	0.255467	0.21173	0.0218688	0.458333	0.124008	0.0168651	0.258152	0.595696	0.703273	0.0189818	0.0327045	0.0592442	1.22e-05	9.7e-09	1.09e-14	38773438	0.949899	0.00131233	2.67e-09	0	0	11	48347140	1	1	;ENSG00000176547;	;OR4C3;	263	0	0	0	0	synonymous_variant	1	1	11	56000471	1	1
245	rs76884411	rs11227599	11	48285981	56000471	1	1	0.546627	0.190476	0.0763889	0.744533	0.21173	0.189861	0.547619	0.124008	0.107143	0.266334	0.595696	0.699368	0.0201233	0.0327045	0.0571988	6.67e-06	9.7e-09	3.12e-14	21371794	0.576788	0.00135436	6.47e-09	1	1	11	48285981	1	1	;ENSG00000176567;;ENSG00000279260;	;OR4X1;;OR4X1;	434	0	0	0	0	inframe_deletion	1	1	11	56000471	1	1
246	rs202680	rs11227599	11	49221885	56000471	1	1	0.661706	0.190476	0.115079	0.275348	0.21173	0.168986	0.316468	0.124008	0.0982143	0.0869565	0.721414	0.695698	0.00348006	0.367894	0.147986	0.0610768	1.78e-82	2.63e-34	37450506	1	3.13e-76	4.09e-29	1	0	11	49221885	1	1	;ENSG00000086205;	;FOLH1;	2223	0	0	0	0	synonymous_variant:non_coding_transcript_variant:non_coding_transcript_exon_variant:NMD_transcript_variant:3_prime_UTR_variant:intron_variant:downstream_gene_variant	1	1	11	56000471	1	1
247	rs7932199	rs11227599	11	49076898	56000471	1	1	0.318452	0.190476	0.0436508	0.135189	0.21173	0.109344	0.160714	0.124008	0.094246	0.280374	0.757473	0.714043	0.0086424	0.333924	0.376923	0.00316202	4.92e-75	1.28e-84	18013582	1	1.05e-68	4.77e-78	1	1	11	49076898	1	1	;ENSG00000214891;	;TRIM64C;	2206	1	1	0	0	missense_variant	1	1	11	56000471	1	1
248	rs11606506	rs11227599	11	48238549	56000471	1	1	0.16369	0.190476	0.0357143	0.173956	0.21173	0.0178926	0.386905	0.124008	0.015873	0.0342246	0.514205	0.669169	0.000974366	0.014956	0.0400034	0.321666	0.000104935	2.15e-10	9465406	1	1	3.6e-05	1	1	11	48238549	1	1	;ENSG00000175619;	;OR4B1;	1327	1	1	0	0	missense_variant	1	1	11	56000471	1	1
249	rs528033493	rs11227599	11	47380276	56000471	1	1	0.347222	0.190476	0.0644841	0.148111	0.21173	0.0954274	0.316468	0.124008	0.0376984	0.025	0.548753	0.0393981	7.82e-05	0.194918	0.000101735	0.778864	1.49e-44	0.748792	9363642	1	4.53e-38	1	1	1	11	47380276	1	1	;ENSG00000066336;	;SPI1;	1369	1	0	0	1	frameshift_variant:intron_variant	1	1	11	56000471	1	1
250	rs10838851	rs11227599	11	48286231	56000471	1	1	0.547619	0.190476	0.077381	0.744533	0.21173	0.189861	0.547619	0.124008	0.107143	0.258152	0.595696	0.699368	0.0189818	0.0327045	0.0571988	1.22e-05	9.7e-09	3.12e-14	21473558	1	0.00135436	6.47e-09	1	1	11	48286231	1	1	;ENSG00000176567;;ENSG00000279260;	;OR4X1;;OR4X1;	422	0	0	0	0	stop_gained:synonymous_variant	1	1	11	56000471	1	1
251	rs2242261	rs11227599	11	47266808	56000471	1	1	0.478175	0.190476	0.0753968	0.153082	0.21173	0.0894632	0.675595	0.124008	0.0962302	0.172199	0.47279	0.309505	0.00639344	0.150422	0.00651155	0.0111291	8.9e-35	0.0104083	63037867	1	2e-28	1	1	1	11	47266808	1	1	;ENSG00000134575;;ENSG00000025434;	;ACP2;;NR1H3;	1125	1	1	0	0	missense_variant:non_coding_transcript_variant:non_coding_transcript_exon_variant:NMD_transcript_variant:intron_variant:splice_region_variant:downstream_gene_variant:upstream_gene_variant:regulatory_region_variant	1	1	11	56000471	1	1
252	rs182169	rs11227599	11	49207315	56000471	1	1	0.631944	0.190476	0.114087	0.275348	0.21173	0.168986	0.31746	0.124008	0.0982143	0.0521978	0.721414	0.695256	0.00110073	0.367894	0.147122	0.292183	1.78e-82	4.08e-34	34601114	1	3.13e-76	6.22e-29	1	1	11	49207315	1	1	;ENSG00000086205;	;FOLH1;	930	1	1	0	0	missense_variant:synonymous_variant:non_coding_transcript_variant:non_coding_transcript_exon_variant:NMD_transcript_variant:intron_variant	1	1	11	56000471	1	1
253	rs326214	rs11227599	11	47298360	56000471	1	1	0.292659	0.190476	0.0555556	0.689861	0.21173	0.0914513	0.27381	0.124008	0.0218254	0.00338983	0.373896	0.357217	1.12e-06	0.0835242	0.00681103	0.973212	4.88e-20	0.0087875	67108427	1	2.06e-14	1	0	0	11	47298360	1	1	;ENSG00000110514;;ENSG00000256746;	;MADD;;RP11-17G12.3;	1415	0	0	0	0	synonymous_variant:non_coding_transcript_variant:non_coding_transcript_exon_variant:downstream_gene_variant:upstream_gene_variant:regulatory_region_variant	1	1	11	56000471	1	1
254	rs16905753	rs11227599	11	48285906	56000471	1	1	0.338294	0.190476	0.0525794	0.125249	0.21173	0.0944334	0.162698	0.124008	0.0873016	0.184018	0.687884	0.646483	0.00407341	0.252239	0.304483	0.0427313	3.95e-57	1.02e-68	21270030	1	4.56e-50	6.04e-62	1	1	11	48285906	1	1	;ENSG00000176567;;ENSG00000279260;	;OR4X1;;OR4X1;	434	1	1	0	0	missense_variant	1	1	11	56000471	1	1
255	rs2696914	rs11227599	11	49059362	56000471	1	1	0.894841	0.190476	0.164683	0.822068	0.21173	0.194831	0.602183	0.124008	0.108135	0.0677026	0.551446	0.678244	0.00228928	0.0176791	0.0430207	0.128743	2.47e-05	4.54e-11	13332438	1	1	4.28e-06	1	1	11	49059362	1	1	;ENSG00000182053;	;TRIM49B;	1867	1	1	0	0	missense_variant	1	1	11	56000471	1	1
256	rs1052373	rs11227599	11	47354787	56000471	1	1	0.52877	0.190476	0.0813492	0.307157	0.21173	0.120278	0.720238	0.124008	0.10119	0.192308	0.37659	0.342298	0.00976423	0.085925	0.00644273	0.0017054	1.44e-20	0.0108222	5700138	1	6.28e-15	1	0	0	11	47354787	1	1	;ENSG00000110514;;ENSG00000134571;	;MADD;;MYBPC3;	1139	0	0	0	0	synonymous_variant:downstream_gene_variant	1	1	11	56000471	1	1
257	rs3740688	rs11227599	11	47380340	56000471	1	1	0.78869	0.190476	0.149802	0.542744	0.21173	0.162028	0.686508	0.124008	0.111111	0.00283019	0.48663	0.668253	7.03e-06	0.0535882	0.0288677	0.932892	2.1e-13	6.88e-08	9465406	1	5.12e-08	0.0315313	1	1	11	47380340	1	1	;ENSG00000066336;	;SPI1;	1158	1	1	0	0	missense_variant:intron_variant	1	1	11	56000471	1	1
258	rs7130086	rs11227599	11	48239182	56000471	1	1	0.119048	0.190476	0.0287698	0.173956	0.21173	0.0178926	0.386905	0.124008	0.015873	0.0632353	0.514205	0.669169	0.00229655	0.014956	0.0400034	0.128138	0.000104935	2.15e-10	9668934	1	1	3.6e-05	1	1	11	48239182	1	1	;ENSG00000175619;	;OR4B1;	1450	1	1	0	0	missense_variant	1	1	11	56000471	1	1
259	rs2279238	rs11227599	11	47282024	56000471	1	1	0.443452	0.190476	0.0684524	0.152087	0.21173	0.0894632	0.672619	0.124008	0.0962302	0.189597	0.477635	0.315782	0.00673938	0.152345	0.00687081	0.00915007	3.36e-35	0.00849622	65073147	1	8.51e-29	1	1	1	11	47282024	1	1	;ENSG00000025434;	;NR1H3;	1308	1	1	0	0	missense_variant:synonymous_variant:non_coding_transcript_variant:non_coding_transcript_exon_variant:NMD_transcript_variant:intron_variant:downstream_gene_variant	1	1	11	56000471	1	1
260	rs10838833	rs11227599	11	48238880	56000471	1	1	0.304563	0.190476	0.0426587	0.12326	0.21173	0.0914513	0.16369	0.124008	0.0873016	0.264658	0.672619	0.646064	0.00721774	0.236802	0.301887	0.0069902	9.6e-54	3.81e-68	9567170	1	6.76e-47	1.39e-61	0	0	11	48238880	1	1	;ENSG00000175619;	;OR4B1;	1450	0	0	0	0	synonymous_variant	1	1	11	56000471	1	1
261	rs2727042	rs11227599	11	49055751	56000471	1	1	0.348214	0.190476	0.0625	0.688867	0.21173	0.0854871	0.441468	0.124008	0.014881	0.0576923	0.413884	0.72818	0.000418397	0.101871	0.0593305	0.516068	4.35e-24	1.05e-14	11704214	1	1.16e-18	1.28e-09	0	0	11	49055751	1	1	;ENSG00000182053;	;TRIM49B;	1860	0	0	0	0	synonymous_variant	1	1	11	56000471	1	1
262	rs2851535	rs11227599	11	49075605	56000471	1	1	0.864087	0.190476	0.161706	0.823062	0.21173	0.194831	0.603175	0.124008	0.109127	0.0261915	0.548927	0.6976	0.000458577	0.017399	0.045323	0.496576	2.87e-05	1.39e-11	17708290	1	1	1.35e-06	0	0	11	49075605	1	1	;ENSG00000214891;	;TRIM64C;	1665	0	0	0	0	synonymous_variant	1	1	11	56000471	1	1
263	rs753095	rs11227599	11	48328644	56000471	1	1	0.509921	0.190476	0.113095	0.304175	0.21173	0.0616302	0.454365	0.124008	0.0188492	0.171053	0.0430513	0.665467	0.00661659	0.000217622	0.0522042	0.00980753	0.639858	4.04e-13	34397586	1	1	7.37e-08	0	0	11	48328644	1	1	;ENSG00000176555;	;OR4S1;	251	0	0	0	0	synonymous_variant	1	1	11	56000471	1	1
264	rs4598671	rs11227599	11	50003191	56000471	1	1	0.256944	0.190476	0.077381	0.592445	0.21173	0.0914513	0.556548	0.124008	0.00892857	0.200935	0.270946	0.870631	0.0274728	0.0286637	0.134671	1.42e-07	7.88e-08	2.27e-31	42334235	0.0114094	0.00575747	2.44e-26	1	1	11	50003191	1	1	;ENSG00000221954;	;OR4C12;	1502	1	1	0	0	missense_variant	1	1	11	56000471	1	1
265	rs7103992	rs11227599	11	48510777	56000471	1	1	0.364087	0.190476	0.0654762	0.645129	0.21173	0.05666	0.447421	0.124008	0.0218254	0.0558583	0.585191	0.606634	0.000420334	0.167216	0.0421817	0.515098	1.81e-38	7e-11	64926786	1	1.06e-32	7.35e-06	1	1	11	48510777	1	1	;ENSG00000255215;;ENSG00000237388;;ENSG00000255113;	;OR4R1P;;OR4A47;;OR4A48P;	1	1	1	0	0	missense_variant:upstream_gene_variant	1	1	11	56000471	1	1
266	rs7932738	rs11227599	11	49080565	56000471	1	1	0.33631	0.190476	0.0575397	0.135189	0.21173	0.109344	0.160714	0.124008	0.094246	0.10177	0.757473	0.714043	0.00123488	0.333924	0.376923	0.264557	4.92e-75	1.28e-84	18624166	1	1.05e-68	4.77e-78	1	1	11	49080565	1	1	;ENSG00000214891;	;TRIM64C;	1671	1	1	0	0	missense_variant	1	1	11	56000471	1	1
267	rs1994140	rs11227599	11	48387186	56000471	1	1	0.144841	0.190476	0.0248016	0.570577	0.21173	0.054672	0.37996	0.124008	0.0198413	0.101027	0.547447	0.578903	0.000406757	0.106959	0.0290724	0.521964	3.29e-25	6.18e-08	44879278	1	7.03e-20	0.00452666	1	1	11	48387186	1	1	;ENSG00000176540;	;OR4C5;	128	1	1	0	0	missense_variant	1	1	11	56000471	1	1
268	rs10838881	rs11227599	11	48387275	56000471	1	1	0.308532	0.190476	0.0436508	0.125249	0.21173	0.0944334	0.162698	0.124008	0.0882937	0.257235	0.687884	0.656038	0.00694701	0.252239	0.313549	0.00813921	3.95e-57	1.05e-70	44981042	1	4.6e-51	8.01e-65	1	1	11	48387275	1	1	;ENSG00000176540;	;OR4C5;	158	1	1	0	0	missense_variant	1	1	11	56000471	1	1
269	rs10838850	rs11227599	11	48285856	56000471	1	1	0.546627	0.190476	0.0763889	0.744533	0.21173	0.189861	0.547619	0.124008	0.107143	0.266334	0.595696	0.699368	0.0201233	0.0327045	0.0571988	6.67e-06	9.7e-09	3.12e-14	21168266	0.576788	0.00135436	6.47e-09	0	0	11	48285856	1	1	;ENSG00000176567;;ENSG00000279260;	;OR4X1;;OR4X1;	407	0	0	0	0	synonymous_variant	1	1	11	56000471	1	1
270	rs10838852	rs11227599	11	48286256	56000471	1	1	0.146825	0.190476	0.0248016	0.569583	0.21173	0.055666	0.382937	0.124008	0.0178571	0.113176	0.538415	0.623959	0.000518657	0.10304	0.0342025	0.469647	2.4e-24	4.32e-09	21575322	1	2.27e-18	0.000575828	1	1	11	48286256	1	1	;ENSG00000176567;;ENSG00000279260;	;OR4X1;;OR4X1;	404	1	1	0	0	missense_variant	1	1	11	56000471	1	1
271	rs1503185	rs11227599	11	48146622	56000471	1	1	0.306548	0.190476	0.0565476	0.162028	0.21173	0.0109344	0.316468	0.124008	0.0128968	0.0315534	0.68127	0.671373	0.000103558	0.0241049	0.0295426	0.746628	8.46e-07	4.84e-08	63298562	1	0.112035	0.00670347	1	1	11	48146622	1	1	;ENSG00000149177;	;PTPRJ;	385	1	1	0	0	missense_variant:downstream_gene_variant	1	1	11	56000471	1	1
272	rs1051006	rs11227599	11	47306585	56000471	1	1	0.40377	0.190476	0.0644841	0.162028	0.21173	0.0954274	0.622024	0.124008	0.0952381	0.161548	0.478551	0.386205	0.00415847	0.164858	0.0128305	0.0406214	5.97e-38	0.000322824	67922539	1	1.02e-31	1	1	1	11	47306585	1	1	;ENSG00000110514;	;MADD;	1306	1	1	0	0	missense_variant:non_coding_transcript_variant:non_coding_transcript_exon_variant:downstream_gene_variant:upstream_gene_variant	1	1	11	56000471	1	1
273	rs16905753	rs11228165	11	48285906	56143156	1	1	0.338294	0.208333	0.046627	0.125249	0.370775	0.0198807	0.162698	0.643849	0.0585317	0.338416	0.571897	0.441242	0.0154081	0.0275949	0.0683919	8.11e-05	1.37e-07	1.02e-16	21270156	1	0.0147335	3.21e-11	1	1	11	48285906	1	1	;ENSG00000176567;;ENSG00000279260;	;OR4X1;;OR4X1;	434	1	1	0	0	missense_variant	0	0	11	56143156	1	1
274	rs4598671	rs11228165	11	50003191	56143156	1	1	0.256944	0.208333	0.0753968	0.592445	0.370775	0.261431	0.556548	0.643849	0.411706	0.141255	0.276401	0.269271	0.0151847	0.0309686	0.0503368	9.14e-05	2.38e-08	1.05e-12	42334361	1	0.00183744	6.77e-08	1	1	11	50003191	1	1	;ENSG00000221954;	;OR4C12;	1502	1	1	0	0	missense_variant	0	0	11	56143156	1	1
275	rs7120775	rs11228165	11	48266736	56143156	1	1	0.30754	0.208333	0.046627	0.125249	0.370775	0.0198807	0.162698	0.643849	0.0585317	0.272258	0.571897	0.441242	0.00866332	0.0275949	0.0683919	0.00312567	1.37e-07	1.02e-16	16996068	1	0.0147335	3.21e-11	1	1	11	48266736	1	1	;ENSG00000172208;;ENSG00000279556;	;OR4X2;;OR4X2;	455	0	0	0	0	stop_gained:synonymous_variant	0	0	11	56143156	1	1
276	rs2696914	rs11228165	11	49059362	56143156	1	1	0.894841	0.208333	0.183532	0.822068	0.370775	0.258449	0.602183	0.643849	0.319444	0.0347567	0.414017	0.481852	0.000539461	0.062962	0.0848464	0.460872	1.74e-15	2.29e-20	13332564	1	2.9e-10	4.46e-15	1	1	11	49059362	1	1	;ENSG00000182053;	;TRIM49B;	1867	1	1	0	0	missense_variant	0	0	11	56143156	1	1
277	rs11606506	rs11228165	11	48238549	56143156	1	1	0.16369	0.208333	0.0555556	0.173956	0.370775	0.106362	0.386905	0.643849	0.306548	0.16555	0.38246	0.416842	0.0203845	0.0522762	0.0606552	5.82e-06	4.11e-13	5.31e-15	9465532	0.835777	1.54e-07	1.51e-09	1	1	11	48238549	1	1	;ENSG00000175619;	;OR4B1;	1327	1	1	0	0	missense_variant	0	0	11	56143156	1	1
278	rs1051006	rs11228165	11	47306585	56143156	1	1	0.40377	0.208333	0.102183	0.162028	0.370775	0.027833	0.622024	0.643849	0.434524	0.145424	0.536703	0.15363	0.00821808	0.0328196	0.0214854	0.00399998	9.14e-09	3.26e-06	67922665	1	0.00118165	0.724009	1	1	11	47306585	1	1	;ENSG00000110514;	;MADD;	1306	1	1	0	0	missense_variant:non_coding_transcript_variant:non_coding_transcript_exon_variant:downstream_gene_variant:upstream_gene_variant	0	0	11	56143156	1	1
279	rs3740688	rs11228165	11	47380340	56143156	1	1	0.78869	0.208333	0.15873	0.542744	0.370775	0.189861	0.686508	0.643849	0.488095	0.0339623	0.0565261	0.228336	0.00113291	0.0022348	0.0430407	0.285235	0.133769	4.5e-11	9465532	1	1	5.03e-05	1	1	11	47380340	1	1	;ENSG00000066336;	;SPI1;	1158	1	1	0	0	missense_variant:intron_variant	0	0	11	56143156	1	1
280	rs10838881	rs11228165	11	48387275	56143156	1	1	0.308532	0.208333	0.046627	0.125249	0.370775	0.0198807	0.162698	0.643849	0.0575397	0.274598	0.571897	0.450712	0.00885399	0.0275949	0.0713592	0.00281321	1.37e-07	2.23e-17	44981168	1	0.00908422	2.5e-12	1	1	11	48387275	1	1	;ENSG00000176540;	;OR4C5;	158	1	1	0	0	missense_variant	0	0	11	56143156	1	1
281	rs528033493	rs11228165	11	47380276	56143156	1	1	0.347222	0.208333	0.0644841	0.148111	0.370775	0.028827	0.316468	0.643849	0.24504	0.108571	0.475071	0.366265	0.00165002	0.0231221	0.0343567	0.197169	1.41e-06	3.98e-09	9363768	1	0.135771	0.00259848	1	1	11	47380276	1	1	;ENSG00000066336;	;SPI1;	1369	1	0	0	1	frameshift_variant:intron_variant	0	0	11	56143156	1	1
282	rs7932199	rs11228165	11	49076898	56143156	1	1	0.318452	0.208333	0.0446429	0.135189	0.370775	0.0159046	0.160714	0.643849	0.0515873	0.327103	0.6827	0.501455	0.0131563	0.0429323	0.0870481	0.000270908	4.97e-11	7.45e-21	18013708	1	5.23e-06	1.53e-15	1	1	11	49076898	1	1	;ENSG00000214891;	;TRIM64C;	2206	1	1	0	0	missense_variant	0	0	11	56143156	1	1
283	rs753095	rs11228165	11	48328644	56143156	1	1	0.509921	0.208333	0.141865	0.304175	0.370775	0.121272	0.454365	0.643849	0.321429	0.348988	0.044368	0.178504	0.0308036	0.00146036	0.0146774	2.51e-08	0.225485	0.000119865	34397712	0.00299622	1	1	0	0	11	48328644	1	1	;ENSG00000176555;	;OR4S1;	251	0	0	0	0	synonymous_variant	0	0	11	56143156	1	1
284	rs2242261	rs11228165	11	47266808	56143156	1	1	0.478175	0.208333	0.125	0.153082	0.370775	0.027833	0.675595	0.643849	0.458333	0.23346	0.509627	0.111802	0.0156524	0.0276625	0.0108505	7.12e-05	1.33e-07	0.000942448	63037993	1	0.013798	1	1	1	11	47266808	1	1	;ENSG00000134575;;ENSG00000025434;	;ACP2;;NR1H3;	1125	1	1	0	0	missense_variant:non_coding_transcript_variant:non_coding_transcript_exon_variant:NMD_transcript_variant:intron_variant:splice_region_variant:downstream_gene_variant:upstream_gene_variant:regulatory_region_variant	0	0	11	56143156	1	1
285	rs2279238	rs11228165	11	47282024	56143156	1	1	0.443452	0.208333	0.108135	0.152087	0.370775	0.027833	0.672619	0.643849	0.455357	0.135829	0.506422	0.105757	0.00609335	0.0271065	0.00984133	0.0132001	1.77e-07	0.00163487	65073273	1	0.0181236	1	1	1	11	47282024	1	1	;ENSG00000025434;	;NR1H3;	1308	1	1	0	0	missense_variant:synonymous_variant:non_coding_transcript_variant:non_coding_transcript_exon_variant:NMD_transcript_variant:intron_variant:downstream_gene_variant	0	0	11	56143156	1	1
286	rs2290148	rs11228165	11	47346145	56143156	1	1	0.492063	0.208333	0.131944	0.162028	0.370775	0.027833	0.622024	0.643849	0.435516	0.278125	0.536703	0.158108	0.0210128	0.0328196	0.0227562	4.18e-06	9.14e-09	1.67e-06	4173804	1	0.00118165	0.41496	1	1	11	47346145	1	1	;ENSG00000110514;	;MADD;	1147	1	1	0	0	missense_variant:non_coding_transcript_variant:intron_variant:upstream_gene_variant	0	0	11	56143156	1	1
287	rs7130086	rs11228165	11	48239182	56143156	1	1	0.119048	0.208333	0.0277778	0.173956	0.370775	0.106362	0.386905	0.643849	0.306548	0.0315789	0.38246	0.416842	0.000512091	0.0522762	0.0606552	0.472472	4.11e-13	5.31e-15	9669060	1	1.54e-07	1.51e-09	1	1	11	48239182	1	1	;ENSG00000175619;	;OR4B1;	1450	1	1	0	0	missense_variant	0	0	11	56143156	1	1
288	rs10838833	rs11228165	11	48238880	56143156	1	1	0.304563	0.208333	0.0436508	0.12326	0.370775	0.0198807	0.16369	0.643849	0.0595238	0.312052	0.564992	0.435215	0.0112225	0.0264449	0.0670215	0.000769946	2.5e-07	2.05e-16	9567296	1	0.0413406	7.19e-11	0	0	11	48238880	1	1	;ENSG00000175619;	;OR4B1;	1450	0	0	0	0	synonymous_variant	0	0	11	56143156	1	1
289	rs7932738	rs11228165	11	49080565	56143156	1	1	0.33631	0.208333	0.0436508	0.135189	0.370775	0.0159046	0.160714	0.643849	0.0515873	0.376991	0.6827	0.501455	0.0189519	0.0429323	0.0870481	1.24e-05	4.97e-11	7.45e-21	18624292	1	5.23e-06	1.53e-15	1	1	11	49080565	1	1	;ENSG00000214891;	;TRIM64C;	1671	1	1	0	0	missense_variant	0	0	11	56143156	1	1
290	rs1503185	rs11228165	11	48146622	56143156	1	1	0.306548	0.208333	0.0515873	0.162028	0.370775	0.100398	0.316468	0.643849	0.259921	0.192233	0.395497	0.498293	0.00429886	0.0513265	0.0635903	0.0373747	6.69e-13	1.18e-15	63298688	1	1.57e-07	2.12e-10	1	1	11	48146622	1	1	;ENSG00000149177;	;PTPRJ;	385	1	1	0	0	missense_variant:downstream_gene_variant	0	0	11	56143156	1	1
291	rs2851535	rs11228165	11	49075605	56143156	1	1	0.864087	0.208333	0.183532	0.823062	0.370775	0.258449	0.603175	0.643849	0.319444	0.124088	0.419653	0.487577	0.000637346	0.0642489	0.0865151	0.422827	9.02e-16	9.77e-21	17708416	1	1.54e-10	2e-15	0	0	11	49075605	1	1	;ENSG00000214891;	;TRIM64C;	1665	0	0	0	0	synonymous_variant	0	0	11	56143156	1	1
292	rs2727042	rs11228165	11	49055751	56143156	1	1	0.348214	0.208333	0.107143	0.688867	0.370775	0.243539	0.441468	0.643849	0.267857	0.254795	0.0606625	0.0823533	0.0319783	0.00282063	0.00474635	1.37e-08	0.0920841	0.0287199	11704340	0.00271271	1	1	0	0	11	49055751	1	1	;ENSG00000182053;	;TRIM49B;	1860	0	0	0	0	synonymous_variant	0	0	11	56143156	1	1
293	rs7120775	rs11228166	11	48266736	56143158	1	1	0.30754	0.208333	0.046627	0.125249	0.370775	0.0198807	0.162698	0.643849	0.0585317	0.272258	0.571897	0.441242	0.00866332	0.0275949	0.0683919	0.00312567	1.37e-07	1.02e-16	16996069	1	0.0147335	3.21e-11	1	1	11	48266736	1	1	;ENSG00000172208;;ENSG00000279556;	;OR4X2;;OR4X2;	455	0	0	0	0	stop_gained:synonymous_variant	1	1	11	56143158	1	1
294	rs528033493	rs11228166	11	47380276	56143158	1	1	0.347222	0.208333	0.0644841	0.148111	0.370775	0.028827	0.316468	0.643849	0.24504	0.108571	0.475071	0.366265	0.00165002	0.0231221	0.0343567	0.197169	1.41e-06	3.98e-09	9363769	1	0.135771	0.00259848	1	1	11	47380276	1	1	;ENSG00000066336;	;SPI1;	1369	1	0	0	1	frameshift_variant:intron_variant	1	1	11	56143158	1	1
295	rs1051006	rs11228166	11	47306585	56143158	1	1	0.40377	0.208333	0.102183	0.162028	0.370775	0.027833	0.622024	0.643849	0.434524	0.145424	0.536703	0.15363	0.00821808	0.0328196	0.0214854	0.00399998	9.14e-09	3.26e-06	67922666	1	0.00118165	0.724009	1	1	11	47306585	1	1	;ENSG00000110514;	;MADD;	1306	1	1	0	0	missense_variant:non_coding_transcript_variant:non_coding_transcript_exon_variant:downstream_gene_variant:upstream_gene_variant	1	1	11	56143158	1	1
296	rs16905753	rs11228166	11	48285906	56143158	1	1	0.338294	0.208333	0.046627	0.125249	0.370775	0.0198807	0.162698	0.643849	0.0585317	0.338416	0.571897	0.441242	0.0154081	0.0275949	0.0683919	8.11e-05	1.37e-07	1.02e-16	21270157	1	0.0147335	3.21e-11	1	1	11	48285906	1	1	;ENSG00000176567;;ENSG00000279260;	;OR4X1;;OR4X1;	434	1	1	0	0	missense_variant	1	1	11	56143158	1	1
297	rs4598671	rs11228166	11	50003191	56143158	1	1	0.256944	0.208333	0.0753968	0.592445	0.370775	0.261431	0.556548	0.643849	0.411706	0.141255	0.276401	0.269271	0.0151847	0.0309686	0.0503368	9.14e-05	2.38e-08	1.05e-12	42334362	1	0.00183744	6.77e-08	1	1	11	50003191	1	1	;ENSG00000221954;	;OR4C12;	1502	1	1	0	0	missense_variant	1	1	11	56143158	1	1
298	rs7932738	rs11228166	11	49080565	56143158	1	1	0.33631	0.208333	0.0436508	0.135189	0.370775	0.0159046	0.160714	0.643849	0.0515873	0.376991	0.6827	0.501455	0.0189519	0.0429323	0.0870481	1.24e-05	4.97e-11	7.45e-21	18624293	1	5.23e-06	1.53e-15	1	1	11	49080565	1	1	;ENSG00000214891;	;TRIM64C;	1671	1	1	0	0	missense_variant	1	1	11	56143158	1	1
299	rs2696914	rs11228166	11	49059362	56143158	1	1	0.894841	0.208333	0.183532	0.822068	0.370775	0.258449	0.602183	0.643849	0.319444	0.0347567	0.414017	0.481852	0.000539461	0.062962	0.0848464	0.460872	1.74e-15	2.29e-20	13332565	1	2.9e-10	4.46e-15	1	1	11	49059362	1	1	;ENSG00000182053;	;TRIM49B;	1867	1	1	0	0	missense_variant	1	1	11	56143158	1	1
300	rs7932199	rs11228166	11	49076898	56143158	1	1	0.318452	0.208333	0.0446429	0.135189	0.370775	0.0159046	0.160714	0.643849	0.0515873	0.327103	0.6827	0.501455	0.0131563	0.0429323	0.0870481	0.000270908	4.97e-11	7.45e-21	18013709	1	5.23e-06	1.53e-15	1	1	11	49076898	1	1	;ENSG00000214891;	;TRIM64C;	2206	1	1	0	0	missense_variant	1	1	11	56143158	1	1
301	rs2242261	rs11228166	11	47266808	56143158	1	1	0.478175	0.208333	0.125	0.153082	0.370775	0.027833	0.675595	0.643849	0.458333	0.23346	0.509627	0.111802	0.0156524	0.0276625	0.0108505	7.12e-05	1.33e-07	0.000942448	63037994	1	0.013798	1	1	1	11	47266808	1	1	;ENSG00000134575;;ENSG00000025434;	;ACP2;;NR1H3;	1125	1	1	0	0	missense_variant:non_coding_transcript_variant:non_coding_transcript_exon_variant:NMD_transcript_variant:intron_variant:splice_region_variant:downstream_gene_variant:upstream_gene_variant:regulatory_region_variant	1	1	11	56143158	1	1
302	rs1503185	rs11228166	11	48146622	56143158	1	1	0.306548	0.208333	0.0515873	0.162028	0.370775	0.100398	0.316468	0.643849	0.259921	0.192233	0.395497	0.498293	0.00429886	0.0513265	0.0635903	0.0373747	6.69e-13	1.18e-15	63298689	1	1.57e-07	2.12e-10	1	1	11	48146622	1	1	;ENSG00000149177;	;PTPRJ;	385	1	1	0	0	missense_variant:downstream_gene_variant	1	1	11	56143158	1	1
303	rs753095	rs11228166	11	48328644	56143158	1	1	0.509921	0.208333	0.141865	0.304175	0.370775	0.121272	0.454365	0.643849	0.321429	0.348988	0.044368	0.178504	0.0308036	0.00146036	0.0146774	2.51e-08	0.225485	0.000119865	34397713	0.00299622	1	1	0	0	11	48328644	1	1	;ENSG00000176555;	;OR4S1;	251	0	0	0	0	synonymous_variant	1	1	11	56143158	1	1
304	rs2290148	rs11228166	11	47346145	56143158	1	1	0.492063	0.208333	0.131944	0.162028	0.370775	0.027833	0.622024	0.643849	0.435516	0.278125	0.536703	0.158108	0.0210128	0.0328196	0.0227562	4.18e-06	9.14e-09	1.67e-06	4173805	1	0.00118165	0.41496	1	1	11	47346145	1	1	;ENSG00000110514;	;MADD;	1147	1	1	0	0	missense_variant:non_coding_transcript_variant:intron_variant:upstream_gene_variant	1	1	11	56143158	1	1
305	rs10838881	rs11228166	11	48387275	56143158	1	1	0.308532	0.208333	0.046627	0.125249	0.370775	0.0198807	0.162698	0.643849	0.0575397	0.274598	0.571897	0.450712	0.00885399	0.0275949	0.0713592	0.00281321	1.37e-07	2.23e-17	44981169	1	0.00908422	2.5e-12	1	1	11	48387275	1	1	;ENSG00000176540;	;OR4C5;	158	1	1	0	0	missense_variant	1	1	11	56143158	1	1
306	rs2279238	rs11228166	11	47282024	56143158	1	1	0.443452	0.208333	0.108135	0.152087	0.370775	0.027833	0.672619	0.643849	0.455357	0.135829	0.506422	0.105757	0.00609335	0.0271065	0.00984133	0.0132001	1.77e-07	0.00163487	65073274	1	0.0181236	1	1	1	11	47282024	1	1	;ENSG00000025434;	;NR1H3;	1308	1	1	0	0	missense_variant:synonymous_variant:non_coding_transcript_variant:non_coding_transcript_exon_variant:NMD_transcript_variant:intron_variant:downstream_gene_variant	1	1	11	56143158	1	1
307	rs10838833	rs11228166	11	48238880	56143158	1	1	0.304563	0.208333	0.0436508	0.12326	0.370775	0.0198807	0.16369	0.643849	0.0595238	0.312052	0.564992	0.435215	0.0112225	0.0264449	0.0670215	0.000769946	2.5e-07	2.05e-16	9567297	1	0.0413406	7.19e-11	0	0	11	48238880	1	1	;ENSG00000175619;	;OR4B1;	1450	0	0	0	0	synonymous_variant	1	1	11	56143158	1	1
308	rs2727042	rs11228166	11	49055751	56143158	1	1	0.348214	0.208333	0.107143	0.688867	0.370775	0.243539	0.441468	0.643849	0.267857	0.254795	0.0606625	0.0823533	0.0319783	0.00282063	0.00474635	1.37e-08	0.0920841	0.0287199	11704341	0.00271271	1	1	0	0	11	49055751	1	1	;ENSG00000182053;	;TRIM49B;	1860	0	0	0	0	synonymous_variant	1	1	11	56143158	1	1
309	rs3740688	rs11228166	11	47380340	56143158	1	1	0.78869	0.208333	0.15873	0.542744	0.370775	0.189861	0.686508	0.643849	0.488095	0.0339623	0.0565261	0.228336	0.00113291	0.0022348	0.0430407	0.285235	0.133769	4.5e-11	9465533	1	1	5.03e-05	1	1	11	47380340	1	1	;ENSG00000066336;	;SPI1;	1158	1	1	0	0	missense_variant:intron_variant	1	1	11	56143158	1	1
310	rs11606506	rs11228166	11	48238549	56143158	1	1	0.16369	0.208333	0.0555556	0.173956	0.370775	0.106362	0.386905	0.643849	0.306548	0.16555	0.38246	0.416842	0.0203845	0.0522762	0.0606552	5.82e-06	4.11e-13	5.31e-15	9465533	0.835777	1.54e-07	1.51e-09	1	1	11	48238549	1	1	;ENSG00000175619;	;OR4B1;	1327	1	1	0	0	missense_variant	1	1	11	56143158	1	1
311	rs7130086	rs11228166	11	48239182	56143158	1	1	0.119048	0.208333	0.0277778	0.173956	0.370775	0.106362	0.386905	0.643849	0.306548	0.0315789	0.38246	0.416842	0.000512091	0.0522762	0.0606552	0.472472	4.11e-13	5.31e-15	9669061	1	1.54e-07	1.51e-09	1	1	11	48239182	1	1	;ENSG00000175619;	;OR4B1;	1450	1	1	0	0	missense_variant	1	1	11	56143158	1	1
312	rs2851535	rs11228166	11	49075605	56143158	1	1	0.864087	0.208333	0.183532	0.823062	0.370775	0.258449	0.603175	0.643849	0.319444	0.124088	0.419653	0.487577	0.000637346	0.0642489	0.0865151	0.422827	9.02e-16	9.77e-21	17708417	1	1.54e-10	2e-15	0	0	11	49075605	1	1	;ENSG00000214891;	;TRIM64C;	1665	0	0	0	0	synonymous_variant	1	1	11	56143158	1	1
313	rs202716	rs11228710	11	49196490	56431216	1	1	0.674603	0.259921	0.168651	0.274354	0.687873	0.151093	0.31746	0.785714	0.210317	0.0381679	0.19938	0.267442	0.00106071	0.0331227	0.0419397	0.301128	7.81e-09	7.93e-11	32464639	1	0.000473391	5.68e-06	1	0	11	49196490	1	1	;ENSG00000086205;	;FOLH1;	1837	0	0	0	0	synonymous_variant:non_coding_transcript_variant:non_coding_transcript_exon_variant:NMD_transcript_variant:3_prime_UTR_variant	1	1	11	56431216	1	1
314	rs10838852	rs11228710	11	48286256	56431216	1	1	0.146825	0.259921	0.031746	0.569583	0.687873	0.404573	0.382937	0.785714	0.342262	0.168145	0.0718422	0.504318	0.00170881	0.0030992	0.0430461	0.189373	0.0774414	4.48e-11	21575891	1	1	6.94e-06	1	1	11	48286256	1	1	;ENSG00000176567;;ENSG00000279260;	;OR4X1;;OR4X1;	404	1	1	0	0	missense_variant	1	1	11	56431216	1	1
315	rs7130086	rs11228710	11	48239182	56431216	1	1	0.119048	0.259921	0.0277778	0.173956	0.687873	0.142147	0.386905	0.785714	0.350198	0.10229	0.414158	0.557265	0.00049659	0.0163905	0.0534476	0.479253	4.89e-05	2.14e-13	9669503	1	1	5.04e-08	1	1	11	48239182	1	1	;ENSG00000175619;	;OR4B1;	1450	1	1	0	0	missense_variant	1	1	11	56431216	1	1
316	rs2696914	rs11228710	11	49059362	56431216	1	1	0.894841	0.259921	0.231151	0.822068	0.687873	0.539761	0.602183	0.785714	0.419643	0.0184633	0.463047	0.627598	0.000114065	0.0210582	0.0709654	0.734547	4.17e-06	2.73e-17	13333007	1	0.301187	4.39e-12	1	1	11	49059362	1	1	;ENSG00000182053;	;TRIM49B;	1867	1	1	0	0	missense_variant	1	1	11	56431216	1	1
317	rs16905753	rs11228710	11	48285906	56431216	1	1	0.338294	0.259921	0.0496032	0.125249	0.687873	0.0258449	0.162698	0.785714	0.0714286	0.435876	0.700018	0.441242	0.0341127	0.154626	0.138716	4.52e-09	1.06e-35	2.91e-32	21270599	0.000671692	2.21e-29	5.73e-26	1	1	11	48285906	1	1	;ENSG00000176567;;ENSG00000279260;	;OR4X1;;OR4X1;	434	1	1	0	0	missense_variant	1	1	11	56431216	1	1
318	rs2290148	rs11228710	11	47346145	56431216	1	1	0.492063	0.259921	0.154762	0.162028	0.687873	0.0536779	0.622024	0.785714	0.492063	0.203483	0.518387	0.0249867	0.0150109	0.11451	0.000280214	0.000100304	7.12e-27	0.595096	4174247	1	4.79e-21	1	1	1	11	47346145	1	1	;ENSG00000110514;	;MADD;	1147	1	1	0	0	missense_variant:non_coding_transcript_variant:intron_variant:upstream_gene_variant	1	1	11	56431216	1	1
319	rs10838874	rs11228710	11	48347140	56431216	1	1	0.452381	0.259921	0.149802	0.255467	0.687873	0.2167	0.458333	0.785714	0.376984	0.226352	0.513817	0.171717	0.0217825	0.0411047	0.00680464	2.79e-06	1.27e-10	0.00881919	38774007	0.240095	2.49e-05	1	0	0	11	48347140	1	1	;ENSG00000176547;	;OR4C3;	263	0	0	0	0	synonymous_variant	1	1	11	56431216	1	1
320	rs7932738	rs11228710	11	49080565	56431216	1	1	0.33631	0.259921	0.0595238	0.135189	0.687873	0.0218688	0.160714	0.785714	0.0615079	0.319057	0.764833	0.512907	0.0181164	0.201525	0.184711	1.93e-05	5.29e-46	2.16e-42	18624735	1	3.32e-40	1.37e-36	1	1	11	49080565	1	1	;ENSG00000214891;	;TRIM64C;	1671	1	1	0	0	missense_variant	1	1	11	56431216	1	1
321	rs11606506	rs11228710	11	48238549	56431216	1	1	0.16369	0.259921	0.0456349	0.173956	0.687873	0.142147	0.386905	0.785714	0.350198	0.0254935	0.414158	0.557265	0.000362205	0.0163905	0.0534476	0.545686	4.89e-05	2.14e-13	9465975	1	1	5.04e-08	1	1	11	48238549	1	1	;ENSG00000175619;	;OR4B1;	1327	1	1	0	0	missense_variant	1	1	11	56431216	1	1
322	rs7103992	rs11228710	11	48510777	56431216	1	1	0.364087	0.259921	0.128968	0.645129	0.687873	0.473161	0.447421	0.785714	0.358135	0.207726	0.145977	0.0687361	0.026469	0.0175779	0.00104333	2.4e-07	2.61e-05	0.305122	64927355	0.0303402	1	1	1	1	11	48510777	1	1	;ENSG00000255215;;ENSG00000237388;;ENSG00000255113;	;OR4R1P;;OR4A47;;OR4A48P;	1	1	1	0	0	missense_variant:upstream_gene_variant	1	1	11	56431216	1	1
323	rs182169	rs11228710	11	49207315	56431216	1	1	0.631944	0.259921	0.152778	0.275348	0.687873	0.152087	0.31746	0.785714	0.210317	0.0698767	0.197022	0.267442	0.00294437	0.0325057	0.0419397	0.0849306	1.07e-08	7.93e-11	34601683	1	0.000645949	5.68e-06	1	1	11	49207315	1	1	;ENSG00000086205;	;FOLH1;	930	1	1	0	0	missense_variant:synonymous_variant:non_coding_transcript_variant:non_coding_transcript_exon_variant:NMD_transcript_variant:intron_variant	1	1	11	56431216	1	1
324	rs10838850	rs11228710	11	48285856	56431216	1	1	0.546627	0.259921	0.109127	0.744533	0.687873	0.471173	0.547619	0.785714	0.414683	0.231931	0.513817	0.160819	0.022778	0.0411047	0.00582676	1.65e-06	1.27e-10	0.0153715	21168835	0.156561	2.6e-05	1	0	0	11	48285856	1	1	;ENSG00000176567;;ENSG00000279260;	;OR4X1;;OR4X1;	407	0	0	0	0	synonymous_variant	1	1	11	56431216	1	1
325	rs1994140	rs11228710	11	48387186	56431216	1	1	0.144841	0.259921	0.0297619	0.570577	0.687873	0.405567	0.37996	0.785714	0.337302	0.209453	0.0734592	0.476066	0.00260965	0.00325345	0.0378776	0.104827	0.0704298	6.45e-10	44879847	1	1	5.25e-05	1	1	11	48387186	1	1	;ENSG00000176540;	;OR4C5;	128	1	1	0	0	missense_variant	1	1	11	56431216	1	1
326	rs326214	rs11228710	11	47298360	56431216	1	1	0.292659	0.259921	0.0575397	0.689861	0.687873	0.513917	0.27381	0.785714	0.208333	0.243576	0.184591	0.0437158	0.00862113	0.0337593	0.00138232	0.00319942	5.62e-09	0.237835	67108996	1	0.000756687	1	0	0	11	47298360	1	1	;ENSG00000110514;;ENSG00000256746;	;MADD;;RP11-17G12.3;	1415	0	0	0	0	synonymous_variant:non_coding_transcript_variant:non_coding_transcript_exon_variant:downstream_gene_variant:upstream_gene_variant:regulatory_region_variant	1	1	11	56431216	1	1
327	rs7103557	rs11228710	11	48510654	56431216	1	1	0.364087	0.259921	0.128968	0.645129	0.687873	0.473161	0.447421	0.785714	0.358135	0.207726	0.145977	0.0687361	0.026469	0.0175779	0.00104333	2.4e-07	2.61e-05	0.305122	64825591	0.0303402	1	1	1	1	11	48510654	1	1	;ENSG00000255215;;ENSG00000237388;;ENSG00000255113;	;OR4R1P;;OR4A47;;OR4A48P;	1	1	1	0	0	missense_variant:upstream_gene_variant	1	1	11	56431216	1	1
328	rs202680	rs11228710	11	49221885	56431216	1	1	0.661706	0.259921	0.15377	0.275348	0.687873	0.152087	0.316468	0.785714	0.209325	0.105943	0.197022	0.268505	0.00771046	0.0325057	0.042468	0.00530581	1.07e-08	6.04e-11	37451075	1	0.000645949	4.35e-06	1	0	11	49221885	1	1	;ENSG00000086205;	;FOLH1;	2223	0	0	0	0	synonymous_variant:non_coding_transcript_variant:non_coding_transcript_exon_variant:NMD_transcript_variant:3_prime_UTR_variant:intron_variant:downstream_gene_variant	1	1	11	56431216	1	1
329	rs2727042	rs11228710	11	49055751	56431216	1	1	0.348214	0.259921	0.12996	0.688867	0.687873	0.518887	0.441468	0.785714	0.358135	0.232877	0.210419	0.119101	0.0356511	0.0440716	0.00305782	2.04e-09	2.77e-11	0.0791494	11704783	0.000457044	2.96e-06	1	0	0	11	49055751	1	1	;ENSG00000182053;	;TRIM49B;	1860	0	0	0	0	synonymous_variant	1	1	11	56431216	1	1
330	rs3816614	rs11228710	11	46890165	56431216	1	1	0.375	0.259921	0.100198	0.786282	0.687873	0.571571	0.388889	0.785714	0.299603	0.0167939	0.208886	0.0454545	0.000165087	0.026137	0.000885478	0.683324	2.93e-07	0.344784	38513312	1	0.0342097	1	1	1	11	46890165	1	1	;ENSG00000247675;;ENSG00000134569;	;LRP4-AS1;;LRP4;	1229	1	1	0	0	missense_variant:non_coding_transcript_variant:intron_variant:downstream_gene_variant	1	1	11	56431216	1	1
331	rs1503185	rs11228710	11	48146622	56431216	1	1	0.306548	0.259921	0.0664683	0.162028	0.687873	0.129225	0.316468	0.785714	0.285714	0.16579	0.351374	0.546499	0.00426735	0.0108323	0.037712	0.0380789	0.000963036	7.02e-10	63299131	1	1	0.000104975	1	1	11	48146622	1	1	;ENSG00000149177;	;PTPRJ;	385	1	1	0	0	missense_variant:downstream_gene_variant	1	1	11	56431216	1	1
332	rs2851535	rs11228710	11	49075605	56431216	1	1	0.864087	0.259921	0.231151	0.823062	0.687873	0.539761	0.603175	0.785714	0.419643	0.185602	0.478029	0.638333	0.00190296	0.0222906	0.0731105	0.166057	2.19e-06	9.11e-18	17708859	1	0.163391	1.5e-12	0	0	11	49075605	1	1	;ENSG00000214891;	;TRIM64C;	1665	0	0	0	0	synonymous_variant	1	1	11	56431216	1	1
333	rs76884411	rs11228710	11	48285981	56431216	1	1	0.546627	0.259921	0.109127	0.744533	0.687873	0.471173	0.547619	0.785714	0.414683	0.231931	0.513817	0.160819	0.022778	0.0411047	0.00582676	1.65e-06	1.27e-10	0.0153715	21372363	0.156561	2.6e-05	1	1	1	11	48285981	1	1	;ENSG00000176567;;ENSG00000279260;	;OR4X1;;OR4X1;	434	0	0	0	0	inframe_deletion	1	1	11	56431216	1	1
334	rs4598671	rs11228710	11	50003191	56431216	1	1	0.256944	0.259921	0.0982143	0.592445	0.687873	0.452286	0.556548	0.785714	0.53373	0.165278	0.242049	0.808675	0.0268958	0.0386449	0.223837	1.92e-07	4.51e-10	5.36e-51	42334804	0.0152937	3.89e-05	1.01e-45	1	1	11	50003191	1	1	;ENSG00000221954;	;OR4C12;	1502	1	1	0	0	missense_variant	1	1	11	56431216	1	1
335	rs7932199	rs11228710	11	49076898	56431216	1	1	0.318452	0.259921	0.047619	0.135189	0.687873	0.0218688	0.160714	0.785714	0.0615079	0.424699	0.764833	0.512907	0.0295987	0.201525	0.184711	4.7e-08	5.29e-46	2.16e-42	18014151	0.0083614	3.32e-40	1.37e-36	1	1	11	49076898	1	1	;ENSG00000214891;	;TRIM64C;	2206	1	1	0	0	missense_variant	1	1	11	56431216	1	1
336	rs2242261	rs11228710	11	47266808	56431216	1	1	0.478175	0.259921	0.146825	0.153082	0.687873	0.055666	0.675595	0.785714	0.542659	0.166168	0.471361	0.0817425	0.0105827	0.0885044	0.00379511	0.0010904	3.88e-21	0.0504792	63038436	1	1.98e-15	1	1	1	11	47266808	1	1	;ENSG00000134575;;ENSG00000025434;	;ACP2;;NR1H3;	1125	1	1	0	0	missense_variant:non_coding_transcript_variant:non_coding_transcript_exon_variant:NMD_transcript_variant:intron_variant:splice_region_variant:downstream_gene_variant:upstream_gene_variant:regulatory_region_variant	1	1	11	56431216	1	1
337	rs528033493	rs11228710	11	47380276	56431216	1	1	0.347222	0.259921	0.0962302	0.148111	0.687873	0.0407555	0.316468	0.785714	0.267857	0.0352444	0.599973	0.283177	0.000820165	0.137926	0.0101255	0.363221	4.99e-32	0.00139949	9364211	1	4.64e-26	1	1	1	11	47380276	1	1	;ENSG00000066336;	;SPI1;	1369	1	0	0	1	frameshift_variant:intron_variant	1	1	11	56431216	1	1
338	rs10838881	rs11228710	11	48387275	56431216	1	1	0.308532	0.259921	0.0496032	0.125249	0.687873	0.0258449	0.162698	0.785714	0.0704365	0.381458	0.700018	0.449002	0.0228026	0.154626	0.143638	1.63e-06	1.06e-35	2.39e-33	44981611	0.135406	4.33e-30	6.26e-28	1	1	11	48387275	1	1	;ENSG00000176540;	;OR4C5;	158	1	1	0	0	missense_variant	1	1	11	56431216	1	1
339	rs753095	rs11228710	11	48328644	56431216	1	1	0.509921	0.259921	0.177579	0.304175	0.687873	0.257455	0.454365	0.785714	0.372024	0.353587	0.50791	0.154294	0.0422005	0.0511705	0.00540667	6.93e-11	7.24e-13	0.0195692	34398155	1.24e-05	1.75e-07	1	0	0	11	48328644	1	1	;ENSG00000176555;	;OR4S1;	251	0	0	0	0	synonymous_variant	1	1	11	56431216	1	1
340	rs2279238	rs11228710	11	47282024	56431216	1	1	0.443452	0.259921	0.135913	0.152087	0.687873	0.054672	0.672619	0.785714	0.539683	0.142752	0.477408	0.0776794	0.00898221	0.0900943	0.00338109	0.00262111	1.73e-21	0.0648756	65073716	1	9.13e-16	1	1	1	11	47282024	1	1	;ENSG00000025434;	;NR1H3;	1308	1	1	0	0	missense_variant:synonymous_variant:non_coding_transcript_variant:non_coding_transcript_exon_variant:NMD_transcript_variant:intron_variant:downstream_gene_variant	1	1	11	56431216	1	1
341	rs1052373	rs11228710	11	47354787	56431216	1	1	0.52877	0.259921	0.159722	0.307157	0.687873	0.171968	0.720238	0.785714	0.572421	0.181937	0.186084	0.0422406	0.0103602	0.0338315	0.00125278	0.00123109	5.41e-09	0.261121	5700707	1	0.000730828	1	0	0	11	47354787	1	1	;ENSG00000110514;;ENSG00000134571;	;MADD;;MYBPC3;	1139	0	0	0	0	synonymous_variant:downstream_gene_variant	1	1	11	56431216	1	1
342	rs7120775	rs11228710	11	48266736	56431216	1	1	0.30754	0.259921	0.0496032	0.125249	0.687873	0.0258449	0.162698	0.785714	0.0714286	0.379463	0.700018	0.441242	0.0224599	0.154626	0.138716	1.95e-06	1.06e-35	2.91e-32	16996511	0.183394	2.21e-29	5.73e-26	1	1	11	48266736	1	1	;ENSG00000172208;;ENSG00000279556;	;OR4X2;;OR4X2;	455	0	0	0	0	stop_gained:synonymous_variant	1	1	11	56431216	1	1
343	rs10838833	rs11228710	11	48238880	56431216	1	1	0.304563	0.259921	0.046627	0.12326	0.687873	0.026839	0.16369	0.785714	0.0724206	0.410995	0.683456	0.436915	0.025981	0.144727	0.137	3.1e-07	1.59e-33	6.94e-32	9567739	0.0540227	2.16e-27	8.67e-26	0	0	11	48238880	1	1	;ENSG00000175619;	;OR4B1;	1450	0	0	0	0	synonymous_variant	1	1	11	56431216	1	1
344	rs1051006	rs11228710	11	47306585	56431216	1	1	0.40377	0.259921	0.12996	0.162028	0.687873	0.0536779	0.622024	0.785714	0.492063	0.161398	0.518387	0.0249867	0.0135094	0.11451	0.000280214	0.000224086	7.12e-27	0.595096	67923108	1	4.79e-21	1	1	1	11	47306585	1	1	;ENSG00000110514;	;MADD;	1306	1	1	0	0	missense_variant:non_coding_transcript_variant:non_coding_transcript_exon_variant:downstream_gene_variant:upstream_gene_variant	1	1	11	56431216	1	1
345	rs10838851	rs11228710	11	48286231	56431216	1	1	0.547619	0.259921	0.110119	0.744533	0.687873	0.471173	0.547619	0.785714	0.414683	0.226352	0.513817	0.160819	0.0217825	0.0411047	0.00582676	2.79e-06	1.27e-10	0.0153715	21474127	0.256402	2.6e-05	1	1	1	11	48286231	1	1	;ENSG00000176567;;ENSG00000279260;	;OR4X1;;OR4X1;	422	0	0	0	0	stop_gained:synonymous_variant	1	1	11	56431216	1	1
346	rs16905753	rs11228732	11	48285906	56468155	1	1	0.338294	0.6875	0.268849	0.125249	0.309145	0.0984095	0.162698	0.229167	0.094246	0.343109	0.689825	0.454186	0.027357	0.152262	0.134827	1.51e-07	3.51e-35	2.09e-31	21270644	0.0165269	7.14e-29	3.59e-25	1	1	11	48285906	1	1	;ENSG00000176567;;ENSG00000279260;	;OR4X1;;OR4X1;	434	1	1	0	0	missense_variant	1	1	11	56468155	1	1
347	rs2279238	rs11228732	11	47282024	56468155	1	1	0.443452	0.6875	0.300595	0.152087	0.309145	0.0964215	0.672619	0.229167	0.140873	0.0245989	0.470203	0.0860821	0.000345195	0.0886211	0.00452618	0.555272	3.65e-21	0.0326814	65073761	1	1.87e-15	1	1	1	11	47282024	1	1	;ENSG00000025434;	;NR1H3;	1308	1	1	0	0	missense_variant:synonymous_variant:non_coding_transcript_variant:non_coding_transcript_exon_variant:NMD_transcript_variant:intron_variant:downstream_gene_variant	1	1	11	56468155	1	1
348	rs7932199	rs11228732	11	49076898	56468155	1	1	0.318452	0.6875	0.258929	0.135189	0.309145	0.112326	0.160714	0.229167	0.100198	0.401869	0.755205	0.511512	0.0343001	0.199239	0.168525	4.1e-09	1.68e-45	7.89e-39	18014196	0.000884486	1.04e-39	4.65e-33	1	1	11	49076898	1	1	;ENSG00000214891;	;TRIM64C;	2206	1	1	0	0	missense_variant	1	1	11	56468155	1	1
349	rs182169	rs11228732	11	49207315	56468155	1	1	0.631944	0.6875	0.458333	0.275348	0.309145	0.122266	0.31746	0.229167	0.106151	0.120879	0.195263	0.213531	0.0114037	0.0323754	0.029144	0.000697867	1.15e-08	5.96e-08	34601728	1	0.000689716	0.00361568	1	1	11	49207315	1	1	;ENSG00000086205;	;FOLH1;	930	1	1	0	0	missense_variant:synonymous_variant:non_coding_transcript_variant:non_coding_transcript_exon_variant:NMD_transcript_variant:intron_variant	1	1	11	56468155	1	1
350	rs7130086	rs11228732	11	48239182	56468155	1	1	0.119048	0.6875	0.0882937	0.173956	0.309145	0.0308151	0.386905	0.229167	0.0376984	0.173333	0.426991	0.574825	0.00184548	0.0171811	0.0619924	0.172596	3.22e-05	2.68e-15	9669548	1	1	7.86e-10	1	1	11	48239182	1	1	;ENSG00000175619;	;OR4B1;	1450	1	1	0	0	missense_variant	1	1	11	56468155	1	1
351	rs1052373	rs11228732	11	47354787	56468155	1	1	0.52877	0.6875	0.348214	0.307157	0.309145	0.134195	0.720238	0.229167	0.154762	0.104	0.184913	0.0623591	0.00438137	0.0338755	0.00297631	0.0355945	5.29e-09	0.0832582	5700752	1	0.000715715	1	0	0	11	47354787	1	1	;ENSG00000110514;;ENSG00000134571;	;MADD;;MYBPC3;	1139	0	0	0	0	synonymous_variant:downstream_gene_variant	1	1	11	56468155	1	1
352	rs528033493	rs11228732	11	47380276	56468155	1	1	0.347222	0.6875	0.229167	0.148111	0.309145	0.106362	0.316468	0.229167	0.0525794	0.0468085	0.591985	0.275007	0.00187234	0.136161	0.01041	0.169505	1.22e-31	0.0011981	9364256	1	1.11e-25	1	1	1	11	47380276	1	1	;ENSG00000066336;	;SPI1;	1369	1	0	0	1	frameshift_variant:intron_variant	1	1	11	56468155	1	1
353	rs4598671	rs11228732	11	50003191	56468155	1	1	0.256944	0.6875	0.139881	0.592445	0.309145	0.138171	0.556548	0.229167	0.0396825	0.208143	0.245592	0.688867	0.0329583	0.0392344	0.177059	8.22e-09	3.33e-10	1.04e-40	42334849	0.000709873	2.89e-05	1.58e-35	1	1	11	50003191	1	1	;ENSG00000221954;	;OR4C12;	1502	1	1	0	0	missense_variant	1	1	11	56468155	1	1
354	rs10838874	rs11228732	11	48347140	56468155	1	1	0.452381	0.6875	0.287698	0.255467	0.309145	0.0377734	0.458333	0.229167	0.0823413	0.136232	0.521714	0.216057	0.010212	0.0417918	0.0117429	0.00133488	8.93e-11	0.000580699	38774052	1	1.79e-05	1	0	0	11	48347140	1	1	;ENSG00000176547;	;OR4C3;	263	0	0	0	0	synonymous_variant	1	1	11	56468155	1	1
355	rs76884411	rs11228732	11	48285981	56468155	1	1	0.546627	0.6875	0.399802	0.744533	0.309145	0.271372	0.547619	0.229167	0.146825	0.140472	0.521714	0.205742	0.0108141	0.0417918	0.0103959	0.000961311	8.93e-11	0.00120736	21372408	1	1.87e-05	1	1	1	11	48285981	1	1	;ENSG00000176567;;ENSG00000279260;	;OR4X1;;OR4X1;	434	0	0	0	0	inframe_deletion	1	1	11	56468155	1	1
356	rs2290148	rs11228732	11	47346145	56468155	1	1	0.492063	0.6875	0.320437	0.162028	0.309145	0.107356	0.622024	0.229167	0.136905	0.1125	0.511586	0.0395824	0.00593842	0.113089	0.000766546	0.0144205	1.46e-26	0.37939	4174292	1	9.71e-21	1	1	1	11	47346145	1	1	;ENSG00000110514;	;MADD;	1147	1	1	0	0	missense_variant:non_coding_transcript_variant:intron_variant:upstream_gene_variant	1	1	11	56468155	1	1
357	rs2242261	rs11228732	11	47266808	56468155	1	1	0.478175	0.6875	0.314484	0.153082	0.309145	0.0964215	0.675595	0.229167	0.140873	0.0874525	0.464244	0.0901081	0.00379368	0.0870558	0.00502711	0.0505227	8.1e-21	0.024381	63038481	1	4.01e-15	1	1	1	11	47266808	1	1	;ENSG00000134575;;ENSG00000025434;	;ACP2;;NR1H3;	1125	1	1	0	0	missense_variant:non_coding_transcript_variant:non_coding_transcript_exon_variant:NMD_transcript_variant:intron_variant:splice_region_variant:downstream_gene_variant:upstream_gene_variant:regulatory_region_variant	1	1	11	56468155	1	1
358	rs1503185	rs11228732	11	48146622	56468155	1	1	0.306548	0.6875	0.227183	0.162028	0.309145	0.0318091	0.316468	0.229167	0.0327381	0.171521	0.364962	0.548589	0.00591144	0.0115247	0.0414245	0.0146446	0.0006617	1.03e-10	63299176	1	1	1.58e-05	1	1	11	48146622	1	1	;ENSG00000149177;	;PTPRJ;	385	1	1	0	0	missense_variant:downstream_gene_variant	1	1	11	56468155	1	1
359	rs10838852	rs11228732	11	48286256	56468155	1	1	0.146825	0.6875	0.112103	0.569583	0.309145	0.164016	0.382937	0.229167	0.0515873	0.243243	0.0685342	0.412153	0.00462831	0.00278136	0.0313404	0.0307774	0.0943792	1.9e-08	21575936	1	1	0.00234503	1	1	11	48286256	1	1	;ENSG00000176567;;ENSG00000279260;	;OR4X1;;OR4X1;	404	1	1	0	0	missense_variant	1	1	11	56468155	1	1
360	rs7103992	rs11228732	11	48510777	56468155	1	1	0.364087	0.6875	0.202381	0.645129	0.309145	0.170974	0.447421	0.229167	0.10119	0.241186	0.142723	0.0131022	0.0461819	0.0165706	4.13e-05	8.92e-12	4.45e-05	0.83828	64927400	2.06e-06	1	1	1	1	11	48510777	1	1	;ENSG00000255215;;ENSG00000237388;;ENSG00000255113;	;OR4R1P;;OR4A47;;OR4A48P;	1	1	1	0	0	missense_variant:upstream_gene_variant	1	1	11	56468155	1	1
361	rs10838881	rs11228732	11	48387275	56468155	1	1	0.308532	0.6875	0.247024	0.125249	0.309145	0.0984095	0.162698	0.229167	0.0952381	0.362058	0.689825	0.462096	0.0265865	0.152262	0.139565	2.26e-07	3.51e-35	1.89e-32	44981656	0.0207868	1.34e-29	4.29e-27	1	1	11	48387275	1	1	;ENSG00000176540;	;OR4C5;	158	1	1	0	0	missense_variant	1	1	11	56468155	1	1
362	rs11606506	rs11228732	11	48238549	56468155	1	1	0.16369	0.6875	0.117063	0.173956	0.309145	0.0308151	0.386905	0.229167	0.0376984	0.0884848	0.426991	0.574825	0.000696581	0.0171811	0.0619924	0.402061	3.22e-05	2.68e-15	9466020	1	1	7.86e-10	1	1	11	48238549	1	1	;ENSG00000175619;	;OR4B1;	1327	1	1	0	0	missense_variant	1	1	11	56468155	1	1
363	rs202716	rs11228732	11	49196490	56468155	1	1	0.674603	0.6875	0.485119	0.274354	0.309145	0.122266	0.31746	0.229167	0.106151	0.101176	0.197591	0.213531	0.00964654	0.0329873	0.029144	0.00181906	8.38e-09	5.96e-08	32464684	1	0.000506456	0.00361568	1	0	11	49196490	1	1	;ENSG00000086205;	;FOLH1;	1837	0	0	0	0	synonymous_variant:non_coding_transcript_variant:non_coding_transcript_exon_variant:NMD_transcript_variant:3_prime_UTR_variant	1	1	11	56468155	1	1
364	rs326214	rs11228732	11	47298360	56468155	1	1	0.292659	0.6875	0.227183	0.689861	0.309145	0.173956	0.27381	0.229167	0.0734127	0.284068	0.184327	0.0640835	0.0151759	0.0338188	0.00323806	9.18e-05	5.45e-09	0.0708177	67109041	1	0.000735255	1	0	0	11	47298360	1	1	;ENSG00000110514;;ENSG00000256746;	;MADD;;RP11-17G12.3;	1415	0	0	0	0	synonymous_variant:non_coding_transcript_variant:non_coding_transcript_exon_variant:downstream_gene_variant:upstream_gene_variant:regulatory_region_variant	1	1	11	56468155	1	1
365	rs10838850	rs11228732	11	48285856	56468155	1	1	0.546627	0.6875	0.399802	0.744533	0.309145	0.271372	0.547619	0.229167	0.146825	0.140472	0.521714	0.205742	0.0108141	0.0417918	0.0103959	0.000961311	8.93e-11	0.00120736	21168880	1	1.87e-05	1	0	0	11	48285856	1	1	;ENSG00000176567;;ENSG00000279260;	;OR4X1;;OR4X1;	407	0	0	0	0	synonymous_variant	1	1	11	56468155	1	1
366	rs2727042	rs11228732	11	49055751	56468155	1	1	0.348214	0.6875	0.201389	0.688867	0.309145	0.167992	0.441468	0.229167	0.0982143	0.186606	0.211156	0.0292135	0.0296269	0.0441745	0.000200544	4.63e-08	2.62e-11	0.652992	11704828	0.00824796	2.81e-06	1	0	0	11	49055751	1	1	;ENSG00000182053;	;TRIM49B;	1860	0	0	0	0	synonymous_variant	1	1	11	56468155	1	1
367	rs753095	rs11228732	11	48328644	56468155	1	1	0.509921	0.6875	0.302579	0.304175	0.309145	0.0457256	0.454365	0.229167	0.0833333	0.31336	0.513734	0.199682	0.0428972	0.0516268	0.00987128	4.84e-11	5.73e-13	0.00160828	34398200	8.8e-06	1.39e-07	1	0	0	11	48328644	1	1	;ENSG00000176555;	;OR4S1;	251	0	0	0	0	synonymous_variant	1	1	11	56468155	1	1
368	rs1051006	rs11228732	11	47306585	56468155	1	1	0.40377	0.6875	0.277778	0.162028	0.309145	0.107356	0.622024	0.229167	0.136905	0.0014742	0.511586	0.0395824	6.69e-07	0.113089	0.000766546	0.979283	1.46e-26	0.37939	67923153	1	9.71e-21	1	1	1	11	47306585	1	1	;ENSG00000110514;	;MADD;	1306	1	1	0	0	missense_variant:non_coding_transcript_variant:non_coding_transcript_exon_variant:downstream_gene_variant:upstream_gene_variant	1	1	11	56468155	1	1
369	rs7120775	rs11228732	11	48266736	56468155	1	1	0.30754	0.6875	0.246032	0.125249	0.309145	0.0984095	0.162698	0.229167	0.094246	0.36	0.689825	0.454186	0.0261631	0.152262	0.134827	2.82e-07	3.51e-35	2.09e-31	16996556	0.0297208	7.14e-29	3.59e-25	1	1	11	48266736	1	1	;ENSG00000172208;;ENSG00000279556;	;OR4X2;;OR4X2;	455	0	0	0	0	stop_gained:synonymous_variant	1	1	11	56468155	1	1
370	rs2851535	rs11228732	11	49075605	56468155	1	1	0.864087	0.6875	0.590278	0.823062	0.309145	0.280318	0.603175	0.229167	0.199405	0.0890511	0.472994	0.672727	0.000566968	0.0215217	0.0885167	0.449662	3.27e-06	3.52e-21	17708904	1	0.241057	7.4e-16	0	0	11	49075605	1	1	;ENSG00000214891;	;TRIM64C;	1665	0	0	0	0	synonymous_variant	1	1	11	56468155	1	1
371	rs10838833	rs11228732	11	48238880	56468155	1	1	0.304563	0.6875	0.24504	0.12326	0.309145	0.0954274	0.16369	0.229167	0.094246	0.374593	0.673149	0.449631	0.0279329	0.142364	0.1331	1.12e-07	5.27e-33	5.03e-31	9567784	0.0211113	6.95e-27	5.55e-25	0	0	11	48238880	1	1	;ENSG00000175619;	;OR4B1;	1450	0	0	0	0	synonymous_variant	1	1	11	56468155	1	1
372	rs10838851	rs11228732	11	48286231	56468155	1	1	0.547619	0.6875	0.399802	0.744533	0.309145	0.271372	0.547619	0.229167	0.146825	0.136232	0.521714	0.205742	0.010212	0.0417918	0.0103959	0.00133488	8.93e-11	0.00120736	21474172	1	1.87e-05	1	1	1	11	48286231	1	1	;ENSG00000176567;;ENSG00000279260;	;OR4X1;;OR4X1;	422	0	0	0	0	stop_gained:synonymous_variant	1	1	11	56468155	1	1
373	rs202680	rs11228732	11	49221885	56468155	1	1	0.661706	0.6875	0.484127	0.275348	0.309145	0.122266	0.316468	0.229167	0.106151	0.141229	0.195263	0.214672	0.0177337	0.0323754	0.0295918	2.36e-05	1.15e-08	4.72e-08	37451120	1	0.000689716	0.00288175	1	0	11	49221885	1	1	;ENSG00000086205;	;FOLH1;	2223	0	0	0	0	synonymous_variant:non_coding_transcript_variant:non_coding_transcript_exon_variant:NMD_transcript_variant:3_prime_UTR_variant:intron_variant:downstream_gene_variant	1	1	11	56468155	1	1
374	rs1994140	rs11228732	11	48387186	56468155	1	1	0.144841	0.6875	0.112103	0.570577	0.309145	0.164016	0.37996	0.229167	0.0535714	0.276712	0.070157	0.384761	0.00589495	0.00292648	0.0269707	0.0147833	0.0861951	1.85e-07	44879892	1	1	0.0130362	1	1	11	48387186	1	1	;ENSG00000176540;	;OR4C5;	128	1	1	0	0	missense_variant	1	1	11	56468155	1	1
375	rs7932738	rs11228732	11	49080565	56468155	1	1	0.33631	0.6875	0.257937	0.135189	0.309145	0.112326	0.160714	0.229167	0.100198	0.254277	0.755205	0.511512	0.0148924	0.199239	0.168525	0.000106853	1.68e-45	7.89e-39	18624780	1	1.04e-39	4.65e-33	1	1	11	49080565	1	1	;ENSG00000214891;	;TRIM64C;	1671	1	1	0	0	missense_variant	1	1	11	56468155	1	1
376	rs2696914	rs11228732	11	49059362	56468155	1	1	0.894841	0.6875	0.618056	0.822068	0.309145	0.279324	0.602183	0.229167	0.198413	0.0394511	0.457867	0.662662	0.000402384	0.0203049	0.0862443	0.52421	6.2e-06	1.12e-20	13333052	1	0.440653	2.27e-15	1	1	11	49059362	1	1	;ENSG00000182053;	;TRIM49B;	1867	1	1	0	0	missense_variant	1	1	11	56468155	1	1
377	rs7103557	rs11228732	11	48510654	56468155	1	1	0.364087	0.6875	0.202381	0.645129	0.309145	0.170974	0.447421	0.229167	0.10119	0.241186	0.142723	0.0131022	0.0461819	0.0165706	4.13e-05	8.92e-12	4.45e-05	0.83828	64825636	2.06e-06	1	1	1	1	11	48510654	1	1	;ENSG00000255215;;ENSG00000237388;;ENSG00000255113;	;OR4R1P;;OR4A47;;OR4A48P;	1	1	1	0	0	missense_variant:upstream_gene_variant	1	1	11	56468155	1	1
378	rs2727042	rs11229158	11	49055751	55111238	1	1	0.348214	0.16369	0.0714286	0.688867	0.494036	0.399602	0.441468	0.53869	0.293651	0.135243	0.385643	0.274172	0.00670106	0.0655874	0.0508804	0.0093503	4.55e-16	7.98e-13	11703325	1	8.1e-11	8.48e-08	0	0	11	49055751	1	1	;ENSG00000182053;	;TRIM49B;	1860	0	0	0	0	synonymous_variant	1	1	11	55111238	1	1
379	rs10838881	rs11229158	11	48387275	55111238	1	1	0.308532	0.16369	0.0168651	0.125249	0.494036	0.0188867	0.162698	0.53869	0.0178571	0.666063	0.694772	0.796254	0.0387449	0.0674856	0.143864	4.12e-10	1.73e-16	2.13e-33	44980153	5.18e-05	2.27e-11	5.64e-28	1	1	11	48387275	1	1	;ENSG00000176540;	;OR4C5;	158	1	1	0	0	missense_variant	1	1	11	55111238	1	1
380	rs3740688	rs11229158	11	47380340	55111238	1	1	0.78869	0.16369	0.122024	0.542744	0.494036	0.204771	0.686508	0.53869	0.361111	0.0548199	0.273879	0.0601878	0.00219543	0.0647208	0.00141661	0.136853	7.09e-16	0.2321	9464517	1	2.22e-10	1	1	1	11	47380340	1	1	;ENSG00000066336;	;SPI1;	1158	1	1	0	0	missense_variant:intron_variant	1	1	11	55111238	1	1
381	rs182169	rs11229158	11	49207315	55111238	1	1	0.631944	0.16369	0.0654762	0.275348	0.494036	0.0188867	0.31746	0.53869	0.0376984	0.367033	0.86116	0.779558	0.0452722	0.275143	0.330069	1.43e-11	3.75e-62	2.47e-74	34600225	2.23e-06	1.97e-56	1.26e-68	1	1	11	49207315	1	1	;ENSG00000086205;	;FOLH1;	930	1	1	0	0	missense_variant:synonymous_variant:non_coding_transcript_variant:non_coding_transcript_exon_variant:NMD_transcript_variant:intron_variant	1	1	11	55111238	1	1
382	rs10838874	rs11229158	11	48347140	55111238	1	1	0.452381	0.16369	0.106151	0.255467	0.494036	0.119284	0.458333	0.53869	0.24504	0.358103	0.054874	0.0075339	0.0303841	0.00100884	5.61e-05	3.13e-08	0.313733	0.812063	38772549	0.00358346	1	1	0	0	11	48347140	1	1	;ENSG00000176547;	;OR4C3;	263	0	0	0	0	synonymous_variant	1	1	11	55111238	1	1
383	rs10838833	rs11229158	11	48238880	55111238	1	1	0.304563	0.16369	0.0168651	0.12326	0.494036	0.0198807	0.16369	0.53869	0.0188492	0.661712	0.673525	0.786238	0.0375331	0.0622729	0.14129	7.71e-10	2.47e-15	7.87e-33	9566281	0.000203114	1.12e-09	1.13e-26	0	0	11	48238880	1	1	;ENSG00000175619;	;OR4B1;	1450	0	0	0	0	synonymous_variant	1	1	11	55111238	1	1
384	rs7103557	rs11229158	11	48510654	55111238	1	1	0.364087	0.16369	0.0367063	0.645129	0.494036	0.393638	0.447421	0.53869	0.291667	0.384097	0.427343	0.245376	0.0165328	0.0980878	0.0417482	4.46e-05	2.97e-23	8.75e-11	64824133	1	7.37e-18	9.07e-06	1	1	11	48510654	1	1	;ENSG00000255215;;ENSG00000237388;;ENSG00000255113;	;OR4R1P;;OR4A47;;OR4A48P;	1	1	1	0	0	missense_variant:upstream_gene_variant	1	1	11	55111238	1	1
385	rs2242261	rs11229158	11	47266808	55111238	1	1	0.478175	0.16369	0.0605159	0.153082	0.494036	0.0427435	0.675595	0.53869	0.374008	0.226858	0.434817	0.0576309	0.0092305	0.0333682	0.00186234	0.00228612	6.88e-09	0.170649	63036978	1	0.000829861	1	1	1	11	47266808	1	1	;ENSG00000134575;;ENSG00000025434;	;ACP2;;NR1H3;	1125	1	1	0	0	missense_variant:non_coding_transcript_variant:non_coding_transcript_exon_variant:NMD_transcript_variant:intron_variant:splice_region_variant:downstream_gene_variant:upstream_gene_variant:regulatory_region_variant	1	1	11	55111238	1	1
386	rs10838850	rs11229158	11	48285856	55111238	1	1	0.546627	0.16369	0.0575397	0.744533	0.494036	0.374751	0.547619	0.53869	0.299603	0.356938	0.054874	0.0189008	0.0300661	0.00100884	0.000344616	3.69e-08	0.313733	0.555604	21167377	0.00444879	1	1	0	0	11	48285856	1	1	;ENSG00000176567;;ENSG00000279260;	;OR4X1;;OR4X1;	407	0	0	0	0	synonymous_variant	1	1	11	55111238	1	1
387	rs7130086	rs11229158	11	48239182	55111238	1	1	0.119048	0.16369	0.0436508	0.173956	0.494036	0.0785288	0.386905	0.53869	0.225198	0.242705	0.0862432	0.093995	0.0406694	0.00152941	0.00477462	1.53e-10	0.214828	0.0282488	9668045	4.56e-05	1	1	1	1	11	48239182	1	1	;ENSG00000175619;	;OR4B1;	1450	1	1	0	0	missense_variant	1	1	11	55111238	1	1
388	rs10838851	rs11229158	11	48286231	55111238	1	1	0.547619	0.16369	0.0575397	0.744533	0.494036	0.374751	0.547619	0.53869	0.299603	0.358103	0.054874	0.0189008	0.0303841	0.00100884	0.000344616	3.13e-08	0.313733	0.555604	21472669	0.00383768	1	1	1	1	11	48286231	1	1	;ENSG00000176567;;ENSG00000279260;	;OR4X1;;OR4X1;	422	0	0	0	0	stop_gained:synonymous_variant	1	1	11	55111238	1	1
389	rs7120775	rs11229158	11	48266736	55111238	1	1	0.30754	0.16369	0.0168651	0.125249	0.494036	0.0188867	0.162698	0.53869	0.0188492	0.664985	0.694772	0.784935	0.0384403	0.0674856	0.139803	4.82e-10	1.73e-16	1.67e-32	16995053	8.04e-05	6.34e-11	3.39e-26	1	1	11	48266736	1	1	;ENSG00000172208;;ENSG00000279556;	;OR4X2;;OR4X2;	455	0	0	0	0	stop_gained:synonymous_variant	1	1	11	55111238	1	1
390	rs3816614	rs11229158	11	46890165	55111238	1	1	0.375	0.16369	0.0644841	0.786282	0.494036	0.431412	0.388889	0.53869	0.193452	0.030303	0.406878	0.0765588	0.000299555	0.043937	0.00435554	0.582661	2.96e-11	0.0361421	38511854	1	5.2e-06	1	1	1	11	46890165	1	1	;ENSG00000247675;;ENSG00000134569;	;LRP4-AS1;;LRP4;	1229	1	1	0	0	missense_variant:non_coding_transcript_variant:intron_variant:downstream_gene_variant	1	1	11	55111238	1	1
391	rs528033493	rs11229158	11	47380276	55111238	1	1	0.347222	0.16369	0.0456349	0.148111	0.494036	0.0328032	0.316468	0.53869	0.15873	0.197091	0.551699	0.0689136	0.00404419	0.0516713	0.0025676	0.0434825	5.6e-13	0.107667	9362753	1	1.32e-07	1	1	1	11	47380276	1	1	;ENSG00000066336;	;SPI1;	1369	1	0	0	1	frameshift_variant:intron_variant	1	1	11	55111238	1	1
392	rs7932199	rs11229158	11	49076898	55111238	1	1	0.318452	0.16369	0.0138889	0.135189	0.494036	0.0139165	0.160714	0.53869	0.014881	0.73356	0.791632	0.828115	0.0492125	0.0956544	0.153346	1.88e-12	1.02e-22	1.74e-35	18012693	6.05e-07	2.65e-17	8.84e-30	1	1	11	49076898	1	1	;ENSG00000214891;	;TRIM64C;	2206	1	1	0	0	missense_variant	1	1	11	55111238	1	1
393	rs202680	rs11229158	11	49221885	55111238	1	1	0.661706	0.16369	0.0654762	0.275348	0.494036	0.0188867	0.316468	0.53869	0.0367063	0.395502	0.86116	0.784686	0.0598861	0.275143	0.332897	7.88e-15	3.75e-62	5.91e-75	37449617	1.87e-09	1.97e-56	3.16e-69	1	0	11	49221885	1	1	;ENSG00000086205;	;FOLH1;	2223	0	0	0	0	synonymous_variant:non_coding_transcript_variant:non_coding_transcript_exon_variant:NMD_transcript_variant:3_prime_UTR_variant:intron_variant:downstream_gene_variant	1	1	11	55111238	1	1
394	rs7103992	rs11229158	11	48510777	55111238	1	1	0.364087	0.16369	0.0367063	0.645129	0.494036	0.393638	0.447421	0.53869	0.291667	0.384097	0.427343	0.245376	0.0165328	0.0980878	0.0417482	4.46e-05	2.97e-23	8.75e-11	64925897	1	7.37e-18	9.07e-06	1	1	11	48510777	1	1	;ENSG00000255215;;ENSG00000237388;;ENSG00000255113;	;OR4R1P;;OR4A47;;OR4A48P;	1	1	1	0	0	missense_variant:upstream_gene_variant	1	1	11	55111238	1	1
395	rs10838852	rs11229158	11	48286256	55111238	1	1	0.146825	0.16369	0.0327381	0.569583	0.494036	0.350895	0.382937	0.53869	0.280754	0.0708858	0.326843	0.421561	0.004418	0.0788226	0.0944433	0.034833	5.35e-19	1.72e-22	21574433	1	2.31e-13	1.78e-16	1	1	11	48286256	1	1	;ENSG00000176567;;ENSG00000279260;	;OR4X1;;OR4X1;	404	1	1	0	0	missense_variant	1	1	11	55111238	1	1
396	rs1994140	rs11229158	11	48387186	55111238	1	1	0.144841	0.16369	0.0327381	0.570577	0.494036	0.352883	0.37996	0.53869	0.276786	0.0745381	0.334656	0.41137	0.00480779	0.0823015	0.0888051	0.0277062	9.1e-20	3.04e-21	44878389	1	1.52e-14	4.78e-16	1	1	11	48387186	1	1	;ENSG00000176540;	;OR4C5;	128	1	1	0	0	missense_variant	1	1	11	55111238	1	1
397	rs1051006	rs11229158	11	47306585	55111238	1	1	0.40377	0.16369	0.0545635	0.162028	0.494036	0.0417495	0.622024	0.53869	0.329365	0.174447	0.478441	0.0327661	0.00403371	0.0432171	0.000558675	0.0437554	4.29e-11	0.452996	67921650	1	7.4e-06	1	1	1	11	47306585	1	1	;ENSG00000110514;	;MADD;	1306	1	1	0	0	missense_variant:non_coding_transcript_variant:non_coding_transcript_exon_variant:downstream_gene_variant:upstream_gene_variant	1	1	11	55111238	1	1
398	rs7932738	rs11229158	11	49080565	55111238	1	1	0.33631	0.16369	0.0138889	0.135189	0.494036	0.0139165	0.160714	0.53869	0.014881	0.747707	0.791632	0.828115	0.0554489	0.0956544	0.153346	7.65e-14	1.02e-22	1.74e-35	18623277	2.97e-08	2.65e-17	8.84e-30	1	1	11	49080565	1	1	;ENSG00000214891;	;TRIM64C;	1671	1	1	0	0	missense_variant	1	1	11	55111238	1	1
399	rs2279238	rs11229158	11	47282024	55111238	1	1	0.443452	0.16369	0.0595238	0.152087	0.494036	0.0417495	0.672619	0.53869	0.372024	0.179988	0.444352	0.0549473	0.00505228	0.0345809	0.00171602	0.0240268	3.68e-09	0.188443	65072258	1	0.000460786	1	1	1	11	47282024	1	1	;ENSG00000025434;	;NR1H3;	1308	1	1	0	0	missense_variant:synonymous_variant:non_coding_transcript_variant:non_coding_transcript_exon_variant:NMD_transcript_variant:intron_variant:downstream_gene_variant	1	1	11	55111238	1	1
400	rs16905753	rs11229158	11	48285906	55111238	1	1	0.338294	0.16369	0.0168651	0.125249	0.494036	0.0188867	0.162698	0.53869	0.0188492	0.695441	0.694772	0.784935	0.0483956	0.0674856	0.139803	2.86e-12	1.73e-16	1.67e-32	21269141	6.64e-07	6.34e-11	3.39e-26	1	1	11	48285906	1	1	;ENSG00000176567;;ENSG00000279260;	;OR4X1;;OR4X1;	434	1	1	0	0	missense_variant	1	1	11	55111238	1	1
401	rs11606506	rs11229158	11	48238549	55111238	1	1	0.16369	0.16369	0.0595238	0.173956	0.494036	0.0785288	0.386905	0.53869	0.225198	0.239081	0.0862432	0.093995	0.0571598	0.00152941	0.00477462	3.18e-14	0.214828	0.0282488	9464517	1.74e-08	1	1	1	1	11	48238549	1	1	;ENSG00000175619;	;OR4B1;	1327	1	1	0	0	missense_variant	1	1	11	55111238	1	1
402	rs12286721	rs11229158	11	47701528	55111238	1	1	0.639881	0.16369	0.110119	0.5666	0.494036	0.238569	0.569444	0.53869	0.3125	0.0912096	0.188578	0.0247728	0.000916399	0.0278584	0.000541843	0.336497	1.2e-07	0.459884	39688425	1	0.0140126	1	1	1	11	47701528	1	1	;ENSG00000165923;	;AGBL2;	687	1	1	0	0	missense_variant:non_coding_transcript_variant:non_coding_transcript_exon_variant:NMD_transcript_variant:3_prime_UTR_variant	1	1	11	55111238	1	1
403	rs4598671	rs11229158	11	50003191	55111238	1	1	0.256944	0.16369	0.131944	0.592445	0.494036	0.416501	0.556548	0.53869	0.526786	0.738997	0.614919	0.950165	0.309118	0.253987	0.84002	9.83e-70	1.63e-57	3.72e-186	42333346	5.75e-64	9.17e-52	6.07e-180	1	1	11	50003191	1	1	;ENSG00000221954;	;OR4C12;	1502	1	1	0	0	missense_variant	1	1	11	55111238	1	1
404	rs753095	rs11229158	11	48328644	55111238	1	1	0.509921	0.16369	0.114087	0.304175	0.494036	0.124254	0.454365	0.53869	0.239087	0.381671	0.173143	0.0231851	0.027403	0.012796	0.000522719	1.47e-07	0.000333398	0.467913	34396697	0.0150212	1	1	0	0	11	48328644	1	1	;ENSG00000176555;	;OR4S1;	251	0	0	0	0	synonymous_variant	1	1	11	55111238	1	1
405	rs202716	rs11229158	11	49196490	55111238	1	1	0.674603	0.16369	0.0902778	0.274354	0.494036	0.0188867	0.31746	0.53869	0.0376984	0.18246	0.860657	0.779558	0.0135091	0.273454	0.330069	0.000224126	8.8e-62	2.47e-74	32463181	1	4.57e-56	1.26e-68	1	0	11	49196490	1	1	;ENSG00000086205;	;FOLH1;	1837	0	0	0	0	synonymous_variant:non_coding_transcript_variant:non_coding_transcript_exon_variant:NMD_transcript_variant:3_prime_UTR_variant	1	1	11	55111238	1	1
406	rs2290148	rs11229158	11	47346145	55111238	1	1	0.492063	0.16369	0.0674603	0.162028	0.494036	0.0417495	0.622024	0.53869	0.330357	0.162463	0.478441	0.0270765	0.00500471	0.0432171	0.0003815	0.0247007	4.29e-11	0.535177	4172789	1	7.4e-06	1	1	1	11	47346145	1	1	;ENSG00000110514;	;MADD;	1147	1	1	0	0	missense_variant:non_coding_transcript_variant:intron_variant:upstream_gene_variant	1	1	11	55111238	1	1
407	rs76884411	rs11229158	11	48285981	55111238	1	1	0.546627	0.16369	0.0575397	0.744533	0.494036	0.374751	0.547619	0.53869	0.299603	0.356938	0.054874	0.0189008	0.0300661	0.00100884	0.000344616	3.69e-08	0.313733	0.555604	21370905	0.00444879	1	1	1	1	11	48285981	1	1	;ENSG00000176567;;ENSG00000279260;	;OR4X1;;OR4X1;	434	0	0	0	0	inframe_deletion	1	1	11	55111238	1	1
408	rs7130086	rs11230346	11	48239182	55371807	1	1	0.119048	0.123016	0.0327381	0.173956	0.292247	0.055666	0.386905	0.217262	0.0694444	0.173303	0.0392135	0.173867	0.0289342	0.000784225	0.00529516	6.64e-08	0.374424	0.0208712	9668404	0.0131222	1	1	1	1	11	48239182	1	1	;ENSG00000175619;	;OR4B1;	1450	1	1	0	0	missense_variant	1	1	11	55371807	1	1
409	rs10838851	rs11230346	11	48286231	55371807	1	1	0.547619	0.123016	0.0347222	0.744533	0.292247	0.198807	0.547619	0.217262	0.141865	0.484572	0.103867	0.232877	0.0398713	0.00896477	0.012435	2.3e-10	0.00267252	0.000399516	21473028	4.04e-05	1	1	1	1	11	48286231	1	1	;ENSG00000176567;;ENSG00000279260;	;OR4X1;;OR4X1;	422	0	0	0	0	stop_gained:synonymous_variant	1	1	11	55371807	1	1
410	rs7120775	rs11230346	11	48266736	55371807	1	1	0.30754	0.123016	0.014881	0.125249	0.292247	0.00894632	0.162698	0.217262	0.0109127	0.60666	0.755588	0.69128	0.022928	0.033754	0.0257737	1.53e-06	5.64e-09	3.45e-07	16995412	0.145544	0.000816882	0.0379087	1	1	11	48266736	1	1	;ENSG00000172208;;ENSG00000279556;	;OR4X2;;OR4X2;	455	0	0	0	0	stop_gained:synonymous_variant	1	1	11	55371807	1	1
411	rs10838850	rs11230346	11	48285856	55371807	1	1	0.546627	0.123016	0.0347222	0.744533	0.292247	0.198807	0.547619	0.217262	0.141865	0.483637	0.103867	0.232877	0.0395588	0.00896477	0.012435	2.71e-10	0.00267252	0.000399516	21167736	4.68e-05	1	1	0	0	11	48285856	1	1	;ENSG00000176567;;ENSG00000279260;	;OR4X1;;OR4X1;	407	0	0	0	0	synonymous_variant	1	1	11	55371807	1	1
412	rs76884411	rs11230346	11	48285981	55371807	1	1	0.546627	0.123016	0.0347222	0.744533	0.292247	0.198807	0.547619	0.217262	0.141865	0.483637	0.103867	0.232877	0.0395588	0.00896477	0.012435	2.71e-10	0.00267252	0.000399516	21371264	4.68e-05	1	1	1	1	11	48285981	1	1	;ENSG00000176567;;ENSG00000279260;	;OR4X1;;OR4X1;	434	0	0	0	0	inframe_deletion	1	1	11	55371807	1	1
413	rs1994140	rs11230346	11	48387186	55371807	1	1	0.144841	0.123016	0.0128968	0.570577	0.292247	0.189861	0.37996	0.217262	0.12996	0.276182	0.184162	0.351934	0.0018122	0.0105399	0.0561011	0.176518	0.00112894	5.48e-14	44878748	1	1	5.36e-09	1	1	11	48387186	1	1	;ENSG00000176540;	;OR4C5;	128	1	1	0	0	missense_variant	1	1	11	55371807	1	1
414	rs2727042	rs11230346	11	49055751	55371807	1	1	0.348214	0.123016	0.0525794	0.688867	0.292247	0.23161	0.441468	0.217262	0.139881	0.12152	0.333138	0.36232	0.00387725	0.0206979	0.0461	0.0480491	5.04e-06	9.31e-12	11703684	1	0.360911	9.14e-07	0	0	11	49055751	1	1	;ENSG00000182053;	;TRIM49B;	1860	0	0	0	0	synonymous_variant	1	1	11	55371807	1	1
415	rs7932199	rs11230346	11	49076898	55371807	1	1	0.318452	0.123016	0.0128968	0.135189	0.292247	0.00596421	0.160714	0.217262	0.00694444	0.670787	0.84904	0.801116	0.0294908	0.0465311	0.0341117	4.97e-08	7.82e-12	4.52e-09	18013052	0.00881123	8.92e-07	0.000359659	1	1	11	49076898	1	1	;ENSG00000214891;	;TRIM64C;	2206	1	1	0	0	missense_variant	1	1	11	55371807	1	1
416	rs753095	rs11230346	11	48328644	55371807	1	1	0.509921	0.123016	0.0952381	0.304175	0.292247	0.0954274	0.454365	0.217262	0.0753968	0.539245	0.0321283	0.236227	0.0392018	0.000975032	0.0128982	3.25e-10	0.321981	0.000311269	34397056	5.29e-05	1	1	0	0	11	48328644	1	1	;ENSG00000176555;	;OR4S1;	251	0	0	0	0	synonymous_variant	1	1	11	55371807	1	1
417	rs10838881	rs11230346	11	48387275	55371807	1	1	0.308532	0.123016	0.014881	0.125249	0.292247	0.00894632	0.162698	0.217262	0.0109127	0.607924	0.755588	0.69128	0.0231311	0.033754	0.0257737	1.37e-06	5.64e-09	3.45e-07	44980512	0.114871	0.000423415	0.0236925	1	1	11	48387275	1	1	;ENSG00000176540;	;OR4C5;	158	1	1	0	0	missense_variant	1	1	11	55371807	1	1
418	rs326217	rs11230346	11	47303275	55371807	1	1	0.247024	0.123016	0.0248016	0.304175	0.292247	0.122266	0.251984	0.217262	0.0793651	0.183832	0.164111	0.151484	0.00155514	0.0254401	0.0189078	0.210559	4.22e-07	1.27e-05	67514953	1	0.0441599	1	0	0	11	47303275	1	1	;ENSG00000110514;	;MADD;	1155	0	0	0	0	synonymous_variant:non_coding_transcript_variant:non_coding_transcript_exon_variant:downstream_gene_variant:upstream_gene_variant	1	1	11	55371807	1	1
419	rs202716	rs11230346	11	49196490	55371807	1	1	0.674603	0.123016	0.0704365	0.274354	0.292247	0.00795229	0.31746	0.217262	0.0257937	0.151233	0.900818	0.626027	0.0066512	0.126686	0.0505959	0.00961749	1.48e-29	9.23e-13	32463540	1	2.53e-24	7.24e-08	1	0	11	49196490	1	1	;ENSG00000086205;	;FOLH1;	1837	0	0	0	0	synonymous_variant:non_coding_transcript_variant:non_coding_transcript_exon_variant:NMD_transcript_variant:3_prime_UTR_variant	1	1	11	55371807	1	1
420	rs7103992	rs11230346	11	48510777	55371807	1	1	0.364087	0.123016	0.031746	0.645129	0.292247	0.227634	0.447421	0.217262	0.139881	0.291202	0.376989	0.355451	0.00681028	0.0322811	0.0433117	0.00879121	1.21e-08	3.91e-11	64926256	1	0.00105567	4.26e-06	1	1	11	48510777	1	1	;ENSG00000255215;;ENSG00000237388;;ENSG00000255113;	;OR4R1P;;OR4A47;;OR4A48P;	1	1	1	0	0	missense_variant:upstream_gene_variant	1	1	11	55371807	1	1
421	rs182169	rs11230346	11	49207315	55371807	1	1	0.631944	0.123016	0.0456349	0.275348	0.292247	0.00795229	0.31746	0.217262	0.0257937	0.412974	0.901176	0.626027	0.0410753	0.12742	0.0505959	1.24e-10	1.02e-29	9.23e-13	34600584	1.75e-05	1.75e-24	7.24e-08	1	1	11	49207315	1	1	;ENSG00000086205;	;FOLH1;	930	1	1	0	0	missense_variant:synonymous_variant:non_coding_transcript_variant:non_coding_transcript_exon_variant:NMD_transcript_variant:intron_variant	1	1	11	55371807	1	1
422	rs10838833	rs11230346	11	48238880	55371807	1	1	0.304563	0.123016	0.014881	0.12326	0.292247	0.00994036	0.16369	0.217262	0.0109127	0.602816	0.724051	0.693151	0.0223233	0.030434	0.0261023	2.1e-06	3.14e-08	2.91e-07	9566640	0.321458	0.00583567	0.038902	0	0	11	48238880	1	1	;ENSG00000175619;	;OR4B1;	1450	0	0	0	0	synonymous_variant	1	1	11	55371807	1	1
423	rs10838852	rs11230346	11	48286256	55371807	1	1	0.146825	0.123016	0.0128968	0.569583	0.292247	0.187873	0.382937	0.217262	0.130952	0.285963	0.170241	0.356208	0.00197403	0.00904333	0.0567517	0.15836	0.00255947	3.93e-14	21574792	1	1	8.09e-09	1	1	11	48286256	1	1	;ENSG00000176567;;ENSG00000279260;	;OR4X1;;OR4X1;	404	1	1	0	0	missense_variant	1	1	11	55371807	1	1
424	rs7932738	rs11230346	11	49080565	55371807	1	1	0.33631	0.123016	0.0128968	0.135189	0.292247	0.00596421	0.160714	0.217262	0.00694444	0.688267	0.84904	0.801116	0.0336711	0.0465311	0.0341117	5.68e-09	7.82e-12	4.52e-09	18623636	0.00120027	8.92e-07	0.000359659	1	1	11	49080565	1	1	;ENSG00000214891;	;TRIM64C;	1671	1	1	0	0	missense_variant	1	1	11	55371807	1	1
425	rs10838874	rs11230346	11	48347140	55371807	1	1	0.452381	0.123016	0.0882937	0.255467	0.292247	0.0934394	0.458333	0.217262	0.077381	0.484572	0.103867	0.222914	0.0398713	0.00896477	0.0116706	2.3e-10	0.00267252	0.0006039	38772908	3.82e-05	1	1	0	0	11	48347140	1	1	;ENSG00000176547;	;OR4C3;	263	0	0	0	0	synonymous_variant	1	1	11	55371807	1	1
426	rs202680	rs11230346	11	49221885	55371807	1	1	0.661706	0.123016	0.0456349	0.275348	0.292247	0.00795229	0.316468	0.217262	0.0257937	0.439377	0.901176	0.624855	0.0529683	0.12742	0.0501761	2.73e-13	1.02e-29	1.15e-12	37449976	5.48e-08	1.75e-24	8.94e-08	1	0	11	49221885	1	1	;ENSG00000086205;	;FOLH1;	2223	0	0	0	0	synonymous_variant:non_coding_transcript_variant:non_coding_transcript_exon_variant:NMD_transcript_variant:3_prime_UTR_variant:intron_variant:downstream_gene_variant	1	1	11	55371807	1	1
427	rs4598671	rs11230346	11	50003191	55371807	1	1	0.256944	0.123016	0.108135	0.592445	0.292247	0.225646	0.556548	0.217262	0.207341	0.837202	0.440833	0.89703	0.284323	0.0552018	0.177962	2.74e-64	9.19e-14	6.6e-41	42333705	1.21e-58	9.14e-09	1.01e-35	1	1	11	50003191	1	1	;ENSG00000221954;	;OR4C12;	1502	1	1	0	0	missense_variant	1	1	11	55371807	1	1
428	rs16905753	rs11230346	11	48285906	55371807	1	1	0.338294	0.123016	0.014881	0.125249	0.292247	0.00894632	0.162698	0.217262	0.0109127	0.642418	0.755588	0.69128	0.029596	0.033754	0.0257737	4.71e-08	5.64e-09	3.45e-07	21269500	0.00558445	0.000816882	0.0379087	1	1	11	48285906	1	1	;ENSG00000176567;;ENSG00000279260;	;OR4X1;;OR4X1;	434	1	1	0	0	missense_variant	1	1	11	55371807	1	1
429	rs7103557	rs11230346	11	48510654	55371807	1	1	0.364087	0.123016	0.031746	0.645129	0.292247	0.227634	0.447421	0.217262	0.139881	0.291202	0.376989	0.355451	0.00681028	0.0322811	0.0433117	0.00879121	1.21e-08	3.91e-11	64824492	1	0.00105567	4.26e-06	1	1	11	48510654	1	1	;ENSG00000255215;;ENSG00000237388;;ENSG00000255113;	;OR4R1P;;OR4A47;;OR4A48P;	1	1	1	0	0	missense_variant:upstream_gene_variant	1	1	11	55371807	1	1
430	rs11606506	rs11230346	11	48238549	55371807	1	1	0.16369	0.123016	0.047619	0.173956	0.292247	0.055666	0.386905	0.217262	0.0694444	0.267134	0.0392135	0.173867	0.0511411	0.000784225	0.00529516	6.98e-13	0.374424	0.0208712	9464876	2.84e-07	1	1	1	1	11	48238549	1	1	;ENSG00000175619;	;OR4B1;	1327	1	1	0	0	missense_variant	1	1	11	55371807	1	1
431	rs10838881	rs11230541	11	48387275	55418693	1	1	0.308532	0.268849	0.0396825	0.125249	0.17992	0.00497018	0.162698	0.462302	0.047619	0.5216	0.779444	0.3669	0.044638	0.0190846	0.0224897	1.98e-11	1.18e-05	1.92e-06	44980561	3.07e-06	0.698792	0.122995	1	1	11	48387275	1	1	;ENSG00000176540;	;OR4C5;	158	1	1	0	0	missense_variant	1	1	11	55418693	1	1
432	rs76884411	rs11230541	11	48285981	55418693	1	1	0.546627	0.268849	0.167659	0.744533	0.17992	0.100398	0.547619	0.462302	0.218254	0.169814	0.250522	0.143523	0.00879458	0.0401296	0.0197917	0.002907	2.1e-10	7.95e-06	21371313	1	4.16e-05	0.743025	1	1	11	48285981	1	1	;ENSG00000176567;;ENSG00000279260;	;OR4X1;;OR4X1;	434	0	0	0	0	inframe_deletion	1	1	11	55418693	1	1
433	rs7130086	rs11230541	11	48239182	55418693	1	1	0.119048	0.268849	0.0357143	0.173956	0.17992	0.0765408	0.386905	0.462302	0.233135	0.0426052	0.317139	0.260857	0.0006671	0.0965412	0.0499454	0.412203	6.52e-23	1.29e-12	9668453	1	4.86e-17	2.81e-07	1	1	11	48239182	1	1	;ENSG00000175619;	;OR4B1;	1450	1	1	0	0	missense_variant	1	1	11	55418693	1	1
434	rs10838874	rs11230541	11	48347140	55418693	1	1	0.452381	0.268849	0.10119	0.255467	0.17992	0.0795229	0.458333	0.462302	0.247024	0.167994	0.250522	0.14257	0.00857263	0.0401296	0.020004	0.00328643	2.1e-10	7.11e-06	38772957	1	3.98e-05	0.672899	0	0	11	48347140	1	1	;ENSG00000176547;	;OR4C3;	263	0	0	0	0	synonymous_variant	1	1	11	55418693	1	1
435	rs11606506	rs11230541	11	48238549	55418693	1	1	0.16369	0.268849	0.0396825	0.173956	0.17992	0.0765408	0.386905	0.462302	0.233135	0.0982892	0.317139	0.260857	0.000695296	0.0965412	0.0499454	0.402496	6.52e-23	1.29e-12	9464925	1	4.86e-17	2.81e-07	1	1	11	48238549	1	1	;ENSG00000175619;	;OR4B1;	1327	1	1	0	0	missense_variant	1	1	11	55418693	1	1
436	rs7120775	rs11230541	11	48266736	55418693	1	1	0.30754	0.268849	0.0396825	0.125249	0.17992	0.00497018	0.162698	0.462302	0.047619	0.520057	0.779444	0.3669	0.0441683	0.0190846	0.0224897	2.52e-11	1.18e-05	1.92e-06	16995461	5.17e-06	1	0.200304	1	1	11	48266736	1	1	;ENSG00000172208;;ENSG00000279556;	;OR4X2;;OR4X2;	455	0	0	0	0	stop_gained:synonymous_variant	1	1	11	55418693	1	1
437	rs3740691	rs11230541	11	47188411	55418693	1	1	0.684524	0.268849	0.138889	0.33499	0.17992	0.0755467	0.124008	0.462302	0.0565476	0.245307	0.127666	0.0136309	0.0480114	0.00709863	2.26e-05	3.48e-12	0.0075332	0.879991	55710378	4.04e-05	1	1	1	1	11	47188411	1	1	;ENSG00000149179;;ENSG00000149182;;ENSG00000270060;	;C11orf49;;ARFGAP2;;RP11-390K5.6;	1205	1	1	0	0	missense_variant:non_coding_transcript_variant:non_coding_transcript_exon_variant:NMD_transcript_variant:3_prime_UTR_variant:downstream_gene_variant:regulatory_region_variant	1	1	11	55418693	1	1
438	rs10838833	rs11230541	11	48238880	55418693	1	1	0.304563	0.268849	0.0396825	0.12326	0.17992	0.00497018	0.16369	0.462302	0.0486111	0.515367	0.775887	0.357628	0.0427716	0.0185684	0.0215231	5.16e-11	1.55e-05	3.2e-06	9566689	1.65e-05	1	0.399479	0	0	11	48238880	1	1	;ENSG00000175619;	;OR4B1;	1450	0	0	0	0	synonymous_variant	1	1	11	55418693	1	1
439	rs7932199	rs11230541	11	49076898	55418693	1	1	0.318452	0.268849	0.0426587	0.135189	0.17992	0.00298211	0.160714	0.462302	0.0416667	0.501742	0.877397	0.439199	0.0432524	0.026402	0.031758	4.03e-11	2.55e-07	1.53e-08	18013101	1.09e-05	0.0208061	0.00119315	1	1	11	49076898	1	1	;ENSG00000214891;	;TRIM64C;	2206	1	1	0	0	missense_variant	1	1	11	55418693	1	1
440	rs7932738	rs11230541	11	49080565	55418693	1	1	0.33631	0.268849	0.0406746	0.135189	0.17992	0.00298211	0.160714	0.462302	0.0416667	0.550142	0.877397	0.439199	0.056393	0.026402	0.031758	4.72e-14	2.55e-07	1.53e-08	18623685	1.9e-08	0.0208061	0.00119315	1	1	11	49080565	1	1	;ENSG00000214891;	;TRIM64C;	1671	1	1	0	0	missense_variant	1	1	11	55418693	1	1
441	rs2727042	rs11230541	11	49055751	55418693	1	1	0.348214	0.268849	0.0982143	0.688867	0.17992	0.0944334	0.441468	0.462302	0.170635	0.0262346	0.238079	0.163929	0.000473708	0.0275332	0.0182621	0.489558	1.42e-07	1.78e-05	11703733	1	0.0117342	1	0	0	11	49055751	1	1	;ENSG00000182053;	;TRIM49B;	1860	0	0	0	0	synonymous_variant	1	1	11	55418693	1	1
442	rs2696914	rs11230541	11	49059362	55418693	1	1	0.894841	0.268849	0.240079	0.822068	0.17992	0.0984095	0.602183	0.462302	0.212302	0.00647705	0.339211	0.30896	1.34e-05	0.113518	0.0733455	0.907452	1.18e-26	8.08e-18	13331957	1	3.54e-21	1.33e-12	1	1	11	49059362	1	1	;ENSG00000182053;	;TRIM49B;	1867	1	1	0	0	missense_variant	1	1	11	55418693	1	1
443	rs10838852	rs11230541	11	48286256	55418693	1	1	0.146825	0.268849	0.0813492	0.569583	0.17992	0.0954274	0.382937	0.462302	0.170635	0.390077	0.0688149	0.036136	0.0712133	0.00137485	0.000696729	2.4e-17	0.239573	0.402011	21574841	1.04e-11	1	1	1	1	11	48286256	1	1	;ENSG00000176567;;ENSG00000279260;	;OR4X1;;OR4X1;	404	1	1	0	0	missense_variant	1	1	11	55418693	1	1
444	rs1503185	rs11230541	11	48146622	55418693	1	1	0.306548	0.268849	0.135913	0.162028	0.17992	0.0685885	0.316468	0.462302	0.18254	0.286952	0.296791	0.212946	0.0684918	0.0776314	0.0244189	9.65e-17	9.81e-19	7e-07	63298081	1.29e-10	3.58e-13	0.0933217	1	1	11	48146622	1	1	;ENSG00000149177;	;PTPRJ;	385	1	1	0	0	missense_variant:downstream_gene_variant	1	1	11	55418693	1	1
445	rs1994140	rs11230541	11	48387186	55418693	1	1	0.144841	0.268849	0.0813492	0.570577	0.17992	0.0954274	0.37996	0.462302	0.167659	0.400457	0.0704372	0.0455294	0.073868	0.00144629	0.00109217	6.19e-18	0.227732	0.294067	44878797	1.85e-12	1	1	1	1	11	48387186	1	1	;ENSG00000176540;	;OR4C5;	128	1	1	0	0	missense_variant	1	1	11	55418693	1	1
446	rs10838850	rs11230541	11	48285856	55418693	1	1	0.546627	0.268849	0.167659	0.744533	0.17992	0.100398	0.547619	0.462302	0.218254	0.169814	0.250522	0.143523	0.00879458	0.0401296	0.0197917	0.002907	2.1e-10	7.95e-06	21167785	1	4.16e-05	0.743025	0	0	11	48285856	1	1	;ENSG00000176567;;ENSG00000279260;	;OR4X1;;OR4X1;	407	0	0	0	0	synonymous_variant	1	1	11	55418693	1	1
447	rs10838851	rs11230541	11	48286231	55418693	1	1	0.547619	0.268849	0.167659	0.744533	0.17992	0.100398	0.547619	0.462302	0.218254	0.167994	0.250522	0.143523	0.00857263	0.0401296	0.0197917	0.00328643	2.1e-10	7.95e-06	21473077	1	4.16e-05	0.743025	1	1	11	48286231	1	1	;ENSG00000176567;;ENSG00000279260;	;OR4X1;;OR4X1;	422	0	0	0	0	stop_gained:synonymous_variant	1	1	11	55418693	1	1
448	rs2851535	rs11230541	11	49075605	55418693	1	1	0.864087	0.268849	0.220238	0.823062	0.17992	0.0984095	0.603175	0.462302	0.212302	0.121473	0.342349	0.311882	0.00631189	0.114843	0.0744304	0.0116565	6.02e-27	4.65e-18	17707809	1	1.83e-21	7.69e-13	0	0	11	49075605	1	1	;ENSG00000214891;	;TRIM64C;	1665	0	0	0	0	synonymous_variant	1	1	11	55418693	1	1
449	rs2696914	rs11231253	11	49059362	55606818	1	1	0.894841	0.263889	0.231151	0.822068	0.363817	0.259443	0.602183	0.625992	0.297619	0.0644357	0.350175	0.533262	0.00136105	0.0464104	0.11224	0.241478	8.32e-12	2.01e-26	13332113	1	9.48e-07	6.31e-21	1	1	11	49059362	1	1	;ENSG00000182053;	;TRIM49B;	1867	1	1	0	0	missense_variant	0	0	11	55606818	1	1
450	rs4598671	rs11231253	11	50003191	55606818	1	1	0.256944	0.263889	0.0585317	0.592445	0.363817	0.258449	0.556548	0.625992	0.394841	0.136761	0.289378	0.223138	0.00231856	0.0329434	0.0373348	0.126324	8.57e-09	8.54e-10	42333910	1	0.000688202	5.01e-05	1	1	11	50003191	1	1	;ENSG00000221954;	;OR4C12;	1502	1	1	0	0	missense_variant	0	0	11	55606818	1	1
451	rs10838852	rs11231253	11	48286256	55606818	1	1	0.146825	0.263889	0.0714286	0.569583	0.363817	0.238569	0.382937	0.625992	0.25	0.302397	0.200167	0.0718104	0.0438975	0.0173148	0.00191198	2.89e-11	3e-05	0.165056	21574997	5.88e-06	1	1	1	1	11	48286256	1	1	;ENSG00000176567;;ENSG00000279260;	;OR4X1;;OR4X1;	404	1	1	0	0	missense_variant	0	0	11	55606818	1	1
452	rs76884411	rs11231253	11	48285981	55606818	1	1	0.546627	0.263889	0.160714	0.744533	0.363817	0.259443	0.547619	0.625992	0.300595	0.137625	0.0703307	0.249476	0.00563169	0.00296784	0.0307183	0.0171913	0.0840057	2.63e-08	21371469	1	1	0.00319516	1	1	11	48285981	1	1	;ENSG00000176567;;ENSG00000279260;	;OR4X1;;OR4X1;	434	0	0	0	0	inframe_deletion	0	0	11	55606818	1	1
453	rs7120775	rs11231253	11	48266736	55606818	1	1	0.30754	0.263889	0.0416667	0.125249	0.363817	0.0178926	0.162698	0.625992	0.0505952	0.486587	0.607338	0.503228	0.0376969	0.030203	0.0823604	7.08e-10	3.54e-08	8.13e-20	16995617	0.000115936	0.00441934	3.69e-14	1	1	11	48266736	1	1	;ENSG00000172208;;ENSG00000279556;	;OR4X2;;OR4X2;	455	0	0	0	0	stop_gained:synonymous_variant	0	0	11	55606818	1	1
454	rs7130086	rs11231253	11	48239182	55606818	1	1	0.119048	0.263889	0.0248016	0.173956	0.363817	0.0994036	0.386905	0.625992	0.311508	0.210526	0.326339	0.478963	0.00214713	0.039217	0.0864954	0.141248	3.36e-10	9.87e-21	9668609	1	8.26e-05	6.68e-15	1	1	11	48239182	1	1	;ENSG00000175619;	;OR4B1;	1450	1	1	0	0	missense_variant	0	0	11	55606818	1	1
455	rs7932199	rs11231253	11	49076898	55606818	1	1	0.318452	0.263889	0.0426587	0.135189	0.363817	0.0149105	0.160714	0.625992	0.0446429	0.492376	0.696842	0.55626	0.0406087	0.0434099	0.0991718	1.57e-10	3.89e-11	1.55e-23	18013257	4.01e-05	4.13e-06	4.19e-18	1	1	11	49076898	1	1	;ENSG00000214891;	;TRIM64C;	2206	1	1	0	0	missense_variant	0	0	11	55606818	1	1
456	rs7932738	rs11231253	11	49080565	55606818	1	1	0.33631	0.263889	0.0406746	0.135189	0.363817	0.0149105	0.160714	0.625992	0.0446429	0.541686	0.696842	0.55626	0.0533024	0.0434099	0.0991718	2.3e-13	3.89e-11	1.55e-23	18623841	8.43e-08	4.13e-06	4.19e-18	1	1	11	49080565	1	1	;ENSG00000214891;	;TRIM64C;	1671	1	1	0	0	missense_variant	0	0	11	55606818	1	1
457	rs10838833	rs11231253	11	48238880	55606818	1	1	0.304563	0.263889	0.0426587	0.12326	0.363817	0.0178926	0.16369	0.625992	0.0515873	0.469227	0.601005	0.496557	0.0345672	0.0290409	0.0807759	3.57e-09	6.48e-08	1.82e-19	9566845	0.000867424	0.0115052	1.01e-13	0	0	11	48238880	1	1	;ENSG00000175619;	;OR4B1;	1450	0	0	0	0	synonymous_variant	0	0	11	55606818	1	1
458	rs2851535	rs11231253	11	49075605	55606818	1	1	0.864087	0.263889	0.212302	0.823062	0.363817	0.259443	0.603175	0.625992	0.297619	0.157141	0.355355	0.53878	0.0108344	0.0474693	0.114101	0.000950787	4.83e-12	7.81e-27	17707965	1	5.65e-07	2.55e-21	0	0	11	49075605	1	1	;ENSG00000214891;	;TRIM64C;	1665	0	0	0	0	synonymous_variant	0	0	11	55606818	1	1
459	rs10838851	rs11231253	11	48286231	55606818	1	1	0.547619	0.263889	0.160714	0.744533	0.363817	0.259443	0.547619	0.625992	0.300595	0.135734	0.0703307	0.249476	0.00545609	0.00296784	0.0307183	0.0190194	0.0840057	2.63e-08	21473233	1	1	0.00319516	1	1	11	48286231	1	1	;ENSG00000176567;;ENSG00000279260;	;OR4X1;;OR4X1;	422	0	0	0	0	stop_gained:synonymous_variant	0	0	11	55606818	1	1
460	rs11606506	rs11231253	11	48238549	55606818	1	1	0.16369	0.263889	0.0406746	0.173956	0.363817	0.0994036	0.386905	0.625992	0.311508	0.0583732	0.326339	0.478963	0.00023909	0.039217	0.0864954	0.623483	3.36e-10	9.87e-21	9465081	1	8.26e-05	6.68e-15	1	1	11	48238549	1	1	;ENSG00000175619;	;OR4B1;	1327	1	1	0	0	missense_variant	0	0	11	55606818	1	1
461	rs753095	rs11231253	11	48328644	55606818	1	1	0.509921	0.263889	0.132937	0.304175	0.363817	0.107356	0.454365	0.625992	0.325397	0.0120827	0.0298939	0.241078	5.45e-05	0.000223404	0.0289155	0.81476	0.635449	6.71e-08	34397261	1	1	0.00797145	0	0	11	48328644	1	1	;ENSG00000176555;	;OR4S1;	251	0	0	0	0	synonymous_variant	0	0	11	55606818	1	1
462	rs2242261	rs11231253	11	47266808	55606818	1	1	0.478175	0.263889	0.135913	0.153082	0.363817	0.0198807	0.675595	0.625992	0.438492	0.0706424	0.643035	0.0766949	0.0019523	0.0427416	0.00472739	0.160669	5.48e-11	0.0290405	63037542	1	8.48e-06	1	1	1	11	47266808	1	1	;ENSG00000134575;;ENSG00000025434;	;ACP2;;NR1H3;	1125	1	1	0	0	missense_variant:non_coding_transcript_variant:non_coding_transcript_exon_variant:NMD_transcript_variant:intron_variant:splice_region_variant:downstream_gene_variant:upstream_gene_variant:regulatory_region_variant	0	0	11	55606818	1	1
463	rs2279238	rs11231253	11	47282024	55606818	1	1	0.443452	0.263889	0.116071	0.152087	0.363817	0.0198807	0.672619	0.625992	0.435516	0.00812434	0.640701	0.0705662	1.89e-05	0.0421071	0.00405663	0.890353	7.59e-11	0.043161	65072822	1	1.16e-05	1	1	1	11	47282024	1	1	;ENSG00000025434;	;NR1H3;	1308	1	1	0	0	missense_variant:synonymous_variant:non_coding_transcript_variant:non_coding_transcript_exon_variant:NMD_transcript_variant:intron_variant:downstream_gene_variant	0	0	11	55606818	1	1
464	rs3740688	rs11231253	11	47380340	55606818	1	1	0.78869	0.263889	0.203373	0.542744	0.363817	0.185885	0.686508	0.625992	0.470238	0.0305607	0.0586181	0.206323	0.000698011	0.00233238	0.032536	0.401578	0.125575	1.02e-08	9465081	1	1	0.00615575	1	1	11	47380340	1	1	;ENSG00000066336;	;SPI1;	1158	1	1	0	0	missense_variant:intron_variant	0	0	11	55606818	1	1
465	rs1051006	rs11231253	11	47306585	55606818	1	1	0.40377	0.263889	0.102183	0.162028	0.363817	0.0188867	0.622024	0.625992	0.415675	0.0409931	0.679607	0.113018	0.000407962	0.0510713	0.0125588	0.521348	7.62e-13	0.000373714	67922214	1	1.76e-07	1	1	1	11	47306585	1	1	;ENSG00000110514;	;MADD;	1306	1	1	0	0	missense_variant:non_coding_transcript_variant:non_coding_transcript_exon_variant:downstream_gene_variant:upstream_gene_variant	0	0	11	55606818	1	1
466	rs10838850	rs11231253	11	48285856	55606818	1	1	0.546627	0.263889	0.160714	0.744533	0.363817	0.259443	0.547619	0.625992	0.300595	0.137625	0.0703307	0.249476	0.00563169	0.00296784	0.0307183	0.0171913	0.0840057	2.63e-08	21167941	1	1	0.00319516	0	0	11	48285856	1	1	;ENSG00000176567;;ENSG00000279260;	;OR4X1;;OR4X1;	407	0	0	0	0	synonymous_variant	0	0	11	55606818	1	1
467	rs1503185	rs11231253	11	48146622	55606818	1	1	0.306548	0.263889	0.125992	0.162028	0.363817	0.0924453	0.316468	0.625992	0.256944	0.246442	0.324962	0.497102	0.0492523	0.0357045	0.0683557	1.84e-12	2.06e-09	1.03e-16	63298237	1.48e-06	0.000347982	1.93e-11	1	1	11	48146622	1	1	;ENSG00000149177;	;PTPRJ;	385	1	1	0	0	missense_variant:downstream_gene_variant	0	0	11	55606818	1	1
468	rs2290148	rs11231253	11	47346145	55606818	1	1	0.492063	0.263889	0.143849	0.162028	0.363817	0.0188867	0.622024	0.625992	0.415675	0.104441	0.679607	0.113018	0.00403651	0.0510713	0.0125588	0.0436822	7.62e-13	0.000373714	4173353	1	1.76e-07	1	1	1	11	47346145	1	1	;ENSG00000110514;	;MADD;	1147	1	1	0	0	missense_variant:non_coding_transcript_variant:intron_variant:upstream_gene_variant	0	0	11	55606818	1	1
469	rs16905753	rs11231253	11	48285906	55606818	1	1	0.338294	0.263889	0.0595238	0.125249	0.363817	0.0178926	0.162698	0.625992	0.0505952	0.33323	0.607338	0.503228	0.0203515	0.030203	0.0823604	5.92e-06	3.54e-08	8.13e-20	21269705	0.515254	0.00441934	3.69e-14	1	1	11	48285906	1	1	;ENSG00000176567;;ENSG00000279260;	;OR4X1;;OR4X1;	434	1	1	0	0	missense_variant	0	0	11	55606818	1	1
470	rs10838881	rs11231253	11	48387275	55606818	1	1	0.308532	0.263889	0.0416667	0.125249	0.363817	0.0178926	0.162698	0.625992	0.0496032	0.488238	0.607338	0.512968	0.0381302	0.030203	0.0855796	5.66e-10	3.54e-08	1.57e-20	44980717	7e-05	0.00247737	2.29e-15	1	1	11	48387275	1	1	;ENSG00000176540;	;OR4C5;	158	1	1	0	0	missense_variant	0	0	11	55606818	1	1
471	rs3740691	rs11231253	11	47188411	55606818	1	1	0.684524	0.263889	0.141865	0.33499	0.363817	0.15507	0.124008	0.625992	0.078373	0.214645	0.155759	0.0160637	0.0358379	0.0213701	2.18e-05	1.85e-09	3.54e-06	0.882089	55710534	0.00259421	0.31043	1	1	1	11	47188411	1	1	;ENSG00000149179;;ENSG00000149182;;ENSG00000270060;	;C11orf49;;ARFGAP2;;RP11-390K5.6;	1205	1	1	0	0	missense_variant:non_coding_transcript_variant:non_coding_transcript_exon_variant:NMD_transcript_variant:3_prime_UTR_variant:downstream_gene_variant:regulatory_region_variant	0	0	11	55606818	1	1
472	rs1994140	rs11231253	11	48387186	55606818	1	1	0.144841	0.263889	0.0714286	0.570577	0.363817	0.239563	0.37996	0.625992	0.24504	0.31145	0.204678	0.0505779	0.0458294	0.0180308	0.000936598	1.07e-11	2.05e-05	0.331228	44878953	1.72e-06	1	1	1	1	11	48387186	1	1	;ENSG00000176540;	;OR4C5;	128	1	1	0	0	missense_variant	0	0	11	55606818	1	1
473	rs528033493	rs11231253	11	47380276	55606818	1	1	0.347222	0.263889	0.0734127	0.148111	0.363817	0.0198807	0.316468	0.625992	0.230159	0.198797	0.631056	0.270798	0.00753598	0.0395952	0.020285	0.00584894	2.77e-10	6.13e-06	9363317	1	4.36e-05	1	1	1	11	47380276	1	1	;ENSG00000066336;	;SPI1;	1369	1	0	0	1	frameshift_variant:intron_variant	0	0	11	55606818	1	1
474	rs10838874	rs11231253	11	48347140	55606818	1	1	0.452381	0.263889	0.103175	0.255467	0.363817	0.104374	0.458333	0.625992	0.331349	0.135734	0.0703307	0.259224	0.00545609	0.00296784	0.0339711	0.0190194	0.0840057	4.86e-09	38773113	1	1	0.000640638	0	0	11	48347140	1	1	;ENSG00000176547;	;OR4C3;	263	0	0	0	0	synonymous_variant	0	0	11	55606818	1	1
475	rs2167079	rs11231529	11	47270255	55681336	1	1	0.635913	0.353175	0.25	0.300199	0.329026	0.0526839	0.776786	0.143849	0.107143	0.197624	0.466617	0.0411415	0.0122093	0.0458016	0.000989684	0.000451269	1.14e-11	0.317892	63444639	1	1.9e-06	1	1	1	11	47270255	1	1	;ENSG00000134575;;ENSG00000025434;	;ACP2;;NR1H3;	1121	1	1	0	0	missense_variant:non_coding_transcript_variant:non_coding_transcript_exon_variant:NMD_transcript_variant:5_prime_UTR_variant:upstream_gene_variant:regulatory_region_variant	0	0	11	55681336	1	1
476	rs76884411	rs11231529	11	48285981	55681336	1	1	0.546627	0.353175	0.247024	0.744533	0.329026	0.237575	0.547619	0.143849	0.0972222	0.337054	0.0431474	0.283485	0.0514477	0.00130268	0.0111543	5.96e-13	0.252305	0.000799014	21371510	1.52e-07	1	1	1	1	11	48285981	1	1	;ENSG00000176567;;ENSG00000279260;	;OR4X1;;OR4X1;	434	0	0	0	0	inframe_deletion	0	0	11	55681336	1	1
477	rs10838874	rs11231529	11	48347140	55681336	1	1	0.452381	0.353175	0.106151	0.255467	0.329026	0.0914513	0.458333	0.143849	0.046627	0.3356	0.0431474	0.29279	0.050801	0.00130268	0.0121876	8.31e-13	0.252305	0.000456584	38773154	1.93e-07	1	1	0	0	11	48347140	1	1	;ENSG00000176547;	;OR4C3;	263	0	0	0	0	synonymous_variant	0	0	11	55681336	1	1
478	rs7120775	rs11231529	11	48266736	55681336	1	1	0.30754	0.353175	0.212302	0.125249	0.329026	0.00695825	0.162698	0.143849	0.00992063	0.521235	0.831151	0.576114	0.220989	0.0485034	0.0108362	2.26e-50	2.84e-12	0.000949846	16995658	2.29e-43	6.77e-07	1	1	1	11	48266736	1	1	;ENSG00000172208;;ENSG00000279556;	;OR4X2;;OR4X2;	455	0	0	0	0	stop_gained:synonymous_variant	0	0	11	55681336	1	1
479	rs1994140	rs11231529	11	48387186	55681336	1	1	0.144841	0.353175	0.0248016	0.570577	0.329026	0.230616	0.37996	0.143849	0.0882937	0.515161	0.303499	0.377126	0.0245433	0.0339948	0.0389951	6.56e-07	4.98e-09	3.62e-10	44878994	0.0571503	0.000375015	3.03e-05	1	1	11	48387186	1	1	;ENSG00000176540;	;OR4C5;	128	1	1	0	0	missense_variant	0	0	11	55681336	1	1
480	rs1052373	rs11231529	11	47354787	55681336	1	1	0.52877	0.353175	0.214286	0.307157	0.329026	0.0536779	0.720238	0.143849	0.078373	0.165464	0.468865	0.243545	0.0133222	0.0477909	0.0256569	0.000247789	4.1e-12	3.67e-07	5699854	1	8.26e-07	0.116604	0	0	11	47354787	1	1	;ENSG00000110514;;ENSG00000134571;	;MADD;;MYBPC3;	1139	0	0	0	0	synonymous_variant:downstream_gene_variant	0	0	11	55681336	1	1
481	rs1503185	rs11231529	11	48146622	55681336	1	1	0.306548	0.353175	0.0625	0.162028	0.329026	0.054672	0.316468	0.143849	0.0287698	0.422712	0.0125153	0.368025	0.0431293	6.18e-05	0.0105362	4.3e-11	0.803157	0.00111842	63298278	2.78e-05	1	1	1	1	11	48146622	1	1	;ENSG00000149177;	;PTPRJ;	385	1	1	0	0	missense_variant:downstream_gene_variant	0	0	11	55681336	1	1
482	rs16905753	rs11231529	11	48285906	55681336	1	1	0.338294	0.353175	0.213294	0.125249	0.329026	0.00695825	0.162698	0.143849	0.00992063	0.428746	0.831151	0.576114	0.172118	0.0485034	0.0108362	1.28e-39	2.84e-12	0.000949846	21269746	8.89e-33	6.77e-07	1	1	1	11	48285906	1	1	;ENSG00000176567;;ENSG00000279260;	;OR4X1;;OR4X1;	434	1	1	0	0	missense_variant	0	0	11	55681336	1	1
483	rs528033493	rs11231529	11	47380276	55681336	1	1	0.347222	0.353175	0.167659	0.148111	0.329026	0.0208748	0.316468	0.143849	0.0297619	0.200491	0.571646	0.346233	0.0391587	0.0278602	0.00932535	3.33e-10	1.2e-07	0.00216991	9363358	0.000407831	0.0134013	1	1	1	11	47380276	1	1	;ENSG00000066336;	;SPI1;	1369	1	0	0	1	frameshift_variant:intron_variant	0	0	11	55681336	1	1
484	rs10838850	rs11231529	11	48285856	55681336	1	1	0.546627	0.353175	0.247024	0.744533	0.329026	0.237575	0.547619	0.143849	0.0972222	0.337054	0.0431474	0.283485	0.0514477	0.00130268	0.0111543	5.96e-13	0.252305	0.000799014	21167982	1.52e-07	1	1	0	0	11	48285856	1	1	;ENSG00000176567;;ENSG00000279260;	;OR4X1;;OR4X1;	407	0	0	0	0	synonymous_variant	0	0	11	55681336	1	1
485	rs7103557	rs11231529	11	48510654	55681336	1	1	0.364087	0.353175	0.0753968	0.645129	0.329026	0.270378	0.447421	0.143849	0.0982143	0.413648	0.497711	0.42589	0.0534901	0.0668193	0.0376384	2.09e-13	2.43e-16	7.3e-10	64824738	5.64e-08	3.88e-11	6.7e-05	1	1	11	48510654	1	1	;ENSG00000255215;;ENSG00000237388;;ENSG00000255113;	;OR4R1P;;OR4A47;;OR4A48P;	1	1	1	0	0	missense_variant:upstream_gene_variant	0	0	11	55681336	1	1
486	rs3740691	rs11231529	11	47188411	55681336	1	1	0.684524	0.353175	0.253968	0.33499	0.329026	0.0705765	0.124008	0.143849	0.0119048	0.109604	0.359678	0.332634	0.00302294	0.0319562	0.00263173	0.0808802	1.43e-08	0.103369	55710575	1	0.00165	1	1	1	11	47188411	1	1	;ENSG00000149179;;ENSG00000149182;;ENSG00000270060;	;C11orf49;;ARFGAP2;;RP11-390K5.6;	1205	1	1	0	0	missense_variant:non_coding_transcript_variant:non_coding_transcript_exon_variant:NMD_transcript_variant:3_prime_UTR_variant:downstream_gene_variant:regulatory_region_variant	0	0	11	55681336	1	1
487	rs7932738	rs11231529	11	49080565	55681336	1	1	0.33631	0.353175	0.223214	0.135189	0.329026	0.00298211	0.160714	0.143849	0.00496032	0.480102	0.932957	0.785441	0.213914	0.0667217	0.0198485	8.14e-49	2.55e-16	7.71e-06	18623882	2.62e-42	4.61e-11	0.518392	1	1	11	49080565	1	1	;ENSG00000214891;	;TRIM64C;	1671	1	1	0	0	missense_variant	0	0	11	55681336	1	1
488	rs10838881	rs11231529	11	48387275	55681336	1	1	0.308532	0.353175	0.213294	0.125249	0.329026	0.00695825	0.162698	0.143849	0.00992063	0.522774	0.831151	0.576114	0.223333	0.0485034	0.0108362	6.91e-51	2.84e-12	0.000949846	44980758	1.32e-44	2.71e-07	1	1	1	11	48387275	1	1	;ENSG00000176540;	;OR4C5;	158	1	1	0	0	missense_variant	0	0	11	55681336	1	1
489	rs10838833	rs11231529	11	48238880	55681336	1	1	0.304563	0.353175	0.209325	0.12326	0.329026	0.00795229	0.16369	0.143849	0.00992063	0.516556	0.803918	0.578683	0.21402	0.0445554	0.0110127	7.72e-49	2.16e-11	0.000862883	9566886	1.01e-41	6.1e-06	1	0	0	11	48238880	1	1	;ENSG00000175619;	;OR4B1;	1450	0	0	0	0	synonymous_variant	0	0	11	55681336	1	1
490	rs7103992	rs11231529	11	48510777	55681336	1	1	0.364087	0.353175	0.0753968	0.645129	0.329026	0.270378	0.447421	0.143849	0.0982143	0.413648	0.497711	0.42589	0.0534901	0.0668193	0.0376384	2.09e-13	2.43e-16	7.3e-10	64926502	5.64e-08	3.88e-11	6.7e-05	1	1	11	48510777	1	1	;ENSG00000255215;;ENSG00000237388;;ENSG00000255113;	;OR4R1P;;OR4A47;;OR4A48P;	1	1	1	0	0	missense_variant:upstream_gene_variant	0	0	11	55681336	1	1
491	rs4598671	rs11231529	11	50003191	55681336	1	1	0.256944	0.353175	0.0545635	0.592445	0.329026	0.215706	0.556548	0.143849	0.137897	0.398725	0.154933	0.906688	0.0300169	0.00809751	0.110057	3.78e-08	0.0043154	6.11e-26	42333951	0.00314475	1	5.76e-21	1	1	11	50003191	1	1	;ENSG00000221954;	;OR4C12;	1502	1	1	0	0	missense_variant	0	0	11	55681336	1	1
492	rs182169	rs11231529	11	49207315	55681336	1	1	0.631944	0.353175	0.284722	0.275348	0.329026	0.00497018	0.31746	0.143849	0.0218254	0.473394	0.945139	0.522069	0.071266	0.166444	0.0212997	2.34e-17	2.68e-38	3.59e-06	34600830	7.11e-12	6.37e-33	0.194132	1	1	11	49207315	1	1	;ENSG00000086205;	;FOLH1;	930	1	1	0	0	missense_variant:synonymous_variant:non_coding_transcript_variant:non_coding_transcript_exon_variant:NMD_transcript_variant:intron_variant	0	0	11	55681336	1	1
493	rs326214	rs11231529	11	47298360	55681336	1	1	0.292659	0.353175	0.0853175	0.689861	0.329026	0.274354	0.27381	0.143849	0.0644841	0.174557	0.46423	0.240249	0.00688352	0.0475102	0.0257206	0.00843557	4.73e-12	3.55e-07	67108143	1	9.49e-07	0.113149	0	0	11	47298360	1	1	;ENSG00000110514;;ENSG00000256746;	;MADD;;RP11-17G12.3;	1415	0	0	0	0	synonymous_variant:non_coding_transcript_variant:non_coding_transcript_exon_variant:downstream_gene_variant:upstream_gene_variant:regulatory_region_variant	0	0	11	55681336	1	1
494	rs3740688	rs11231529	11	47380340	55681336	1	1	0.78869	0.353175	0.315476	0.542744	0.329026	0.171968	0.686508	0.143849	0.0644841	0.494857	0.0370063	0.34702	0.035824	0.000797095	0.0443083	1.86e-09	0.370532	2.34e-11	9465122	0.00169525	1	2.98e-05	1	1	11	47380340	1	1	;ENSG00000066336;	;SPI1;	1158	1	1	0	0	missense_variant:intron_variant	0	0	11	55681336	1	1
495	rs202680	rs11231529	11	49221885	55681336	1	1	0.661706	0.353175	0.290675	0.275348	0.329026	0.00497018	0.316468	0.143849	0.0218254	0.476886	0.945139	0.520571	0.0634833	0.166444	0.0210809	1.25e-15	2.68e-38	4.03e-06	37450222	3.25e-10	6.37e-33	0.217222	1	0	11	49221885	1	1	;ENSG00000086205;	;FOLH1;	2223	0	0	0	0	synonymous_variant:non_coding_transcript_variant:non_coding_transcript_exon_variant:NMD_transcript_variant:3_prime_UTR_variant:intron_variant:downstream_gene_variant	0	0	11	55681336	1	1
496	rs2727042	rs11231529	11	49055751	55681336	1	1	0.348214	0.353175	0.0654762	0.688867	0.329026	0.272366	0.441468	0.143849	0.0982143	0.467589	0.446522	0.432008	0.0637782	0.0441591	0.0396725	1.07e-15	2.64e-11	2.55e-10	11703930	5.22e-10	2.83e-06	2.28e-05	0	0	11	49055751	1	1	;ENSG00000182053;	;TRIM49B;	1860	0	0	0	0	synonymous_variant	0	0	11	55681336	1	1
497	rs202716	rs11231529	11	49196490	55681336	1	1	0.674603	0.353175	0.286706	0.274354	0.329026	0.00497018	0.31746	0.143849	0.0218254	0.421622	0.944941	0.522069	0.0468182	0.165546	0.0212997	6.43e-12	4.22e-38	3.59e-06	32463786	1.06e-06	9.97e-33	0.194132	1	0	11	49196490	1	1	;ENSG00000086205;	;FOLH1;	1837	0	0	0	0	synonymous_variant:non_coding_transcript_variant:non_coding_transcript_exon_variant:NMD_transcript_variant:3_prime_UTR_variant	0	0	11	55681336	1	1
498	rs10838851	rs11231529	11	48286231	55681336	1	1	0.547619	0.353175	0.247024	0.744533	0.329026	0.237575	0.547619	0.143849	0.0972222	0.3356	0.0431474	0.283485	0.050801	0.00130268	0.0111543	8.31e-13	0.252305	0.000799014	21473274	2.08e-07	1	1	1	1	11	48286231	1	1	;ENSG00000176567;;ENSG00000279260;	;OR4X1;;OR4X1;	422	0	0	0	0	stop_gained:synonymous_variant	0	0	11	55681336	1	1
499	rs753095	rs11231529	11	48328644	55681336	1	1	0.509921	0.353175	0.115079	0.304175	0.329026	0.0924453	0.454365	0.143849	0.046627	0.360993	0.0762988	0.286613	0.074035	0.00124791	0.0114935	5.69e-18	0.262524	0.000664691	34397302	2.48e-12	1	1	0	0	11	48328644	1	1	;ENSG00000176555;	;OR4S1;	251	0	0	0	0	synonymous_variant	0	0	11	55681336	1	1
500	rs326217	rs11231529	11	47303275	55681336	1	1	0.247024	0.353175	0.0694444	0.304175	0.329026	0.132207	0.251984	0.143849	0.0634921	0.204007	0.157405	0.253197	0.00745505	0.022087	0.031975	0.0061198	2.43e-06	1.37e-08	67515199	1	0.225641	0.00810155	0	0	11	47303275	1	1	;ENSG00000110514;	;MADD;	1155	0	0	0	0	synonymous_variant:non_coding_transcript_variant:non_coding_transcript_exon_variant:downstream_gene_variant:upstream_gene_variant	0	0	11	55681336	1	1
501	rs10838852	rs11231529	11	48286256	55681336	1	1	0.146825	0.353175	0.0248016	0.569583	0.329026	0.229622	0.382937	0.143849	0.0873016	0.521713	0.298089	0.362945	0.0255758	0.0329268	0.035665	3.83e-07	8.64e-09	2.02e-09	21575038	0.0396165	0.00121908	0.000282157	1	1	11	48286256	1	1	;ENSG00000176567;;ENSG00000279260;	;OR4X1;;OR4X1;	404	1	1	0	0	missense_variant	0	0	11	55681336	1	1
502	rs7932199	rs11231529	11	49076898	55681336	1	1	0.318452	0.353175	0.222222	0.135189	0.329026	0.00298211	0.160714	0.143849	0.00496032	0.532825	0.932957	0.785441	0.242949	0.0667217	0.0198485	3.37e-55	2.55e-16	7.71e-06	18013298	1.35e-48	4.61e-11	0.518392	1	1	11	49076898	1	1	;ENSG00000214891;	;TRIM64C;	2206	1	1	0	0	missense_variant	0	0	11	55681336	1	1
503	rs7103557	rs11823625	11	48510654	56587630	1	1	0.364087	0.164683	0.0357143	0.645129	0.200795	0.139165	0.447421	0.116071	0.094246	0.404353	0.135092	0.659716	0.0184555	0.00252218	0.070583	1.61e-05	0.111184	3.31e-17	64825851	1	1	5.21e-12	1	1	11	48510654	1	1	;ENSG00000255215;;ENSG00000237388;;ENSG00000255113;	;OR4R1P;;OR4A47;;OR4A48P;	1	1	1	0	0	missense_variant:upstream_gene_variant	0	0	11	56587630	1	1
504	rs10838874	rs11823625	11	48347140	56587630	1	1	0.452381	0.164683	0.0376984	0.255467	0.200795	0.0516899	0.458333	0.116071	0.0188492	0.493976	0.00263057	0.645688	0.0397405	5.07e-06	0.0463236	2.46e-10	0.943083	8.3e-12	38774267	4.07e-05	1	1.42e-06	0	0	11	48347140	1	1	;ENSG00000176547;	;OR4C3;	263	0	0	0	0	synonymous_variant	0	0	11	56587630	1	1
505	rs7120775	rs11823625	11	48266736	56587630	1	1	0.30754	0.164683	0.10119	0.125249	0.200795	0.0119284	0.162698	0.116071	0.00694444	0.443229	0.525695	0.63227	0.0872057	0.00994149	0.0102003	6.87e-21	0.00156443	0.00134338	16996771	4.15e-15	1	1	1	1	11	48266736	1	1	;ENSG00000172208;;ENSG00000279556;	;OR4X2;;OR4X2;	455	0	0	0	0	stop_gained:synonymous_variant	0	0	11	56587630	1	1
506	rs1503185	rs11823625	11	48146622	56587630	1	1	0.306548	0.164683	0.0337302	0.162028	0.200795	0.0447316	0.316468	0.116071	0.00992063	0.331852	0.0941916	0.729925	0.00959766	0.00682793	0.0323919	0.00186849	0.00877086	1.1e-08	63299391	1	1	0.00158756	1	1	11	48146622	1	1	;ENSG00000149177;	;PTPRJ;	385	1	1	0	0	missense_variant:downstream_gene_variant	0	0	11	56587630	1	1
507	rs7103992	rs11823625	11	48510777	56587630	1	1	0.364087	0.164683	0.0357143	0.645129	0.200795	0.139165	0.447421	0.116071	0.094246	0.404353	0.135092	0.659716	0.0184555	0.00252218	0.070583	1.61e-05	0.111184	3.31e-17	64927615	1	1	5.21e-12	1	1	11	48510777	1	1	;ENSG00000255215;;ENSG00000237388;;ENSG00000255113;	;OR4R1P;;OR4A47;;OR4A48P;	1	1	1	0	0	missense_variant:upstream_gene_variant	0	0	11	56587630	1	1
508	rs2727042	rs11823625	11	49055751	56587630	1	1	0.348214	0.164683	0.0277778	0.688867	0.200795	0.142147	0.441468	0.116071	0.0952381	0.515601	0.0612406	0.678645	0.0280005	0.000425584	0.0765141	1.08e-07	0.512904	1.6e-18	11705043	0.0181932	1	2.72e-13	0	0	11	49055751	1	1	;ENSG00000182053;	;TRIM49B;	1860	0	0	0	0	synonymous_variant	0	0	11	56587630	1	1
509	rs7932738	rs11823625	11	49080565	56587630	1	1	0.33631	0.164683	0.110119	0.135189	0.200795	0.00994036	0.160714	0.116071	0.00694444	0.500783	0.633809	0.62773	0.0975713	0.0157773	0.0099083	3.5e-23	6.78e-05	0.00157601	18624995	2.95e-17	1	1	1	1	11	49080565	1	1	;ENSG00000214891;	;TRIM64C;	1671	1	1	0	0	missense_variant	0	0	11	56587630	1	1
510	rs4598671	rs11823625	11	50003191	56587630	1	1	0.256944	0.164683	0.00992063	0.592445	0.200795	0.110338	0.556548	0.116071	0.103175	0.765549	0.0724799	0.749441	0.0399539	0.00191864	0.0587662	2.21e-10	0.164742	1.4e-14	42335064	2.09e-05	1	9.69e-10	1	1	11	50003191	1	1	;ENSG00000221954;	;OR4C12;	1502	1	1	0	0	missense_variant	0	0	11	56587630	1	1
511	rs10838852	rs11823625	11	48286256	56587630	1	1	0.146825	0.164683	0.0128968	0.569583	0.200795	0.134195	0.382937	0.116071	0.0902778	0.466623	0.229392	0.639871	0.00738741	0.00999045	0.0866356	0.00635597	0.00152315	9.19e-21	21576151	1	1	5.66e-15	1	1	11	48286256	1	1	;ENSG00000176567;;ENSG00000279260;	;OR4X1;;OR4X1;	404	1	1	0	0	missense_variant	0	0	11	56587630	1	1
512	rs2696914	rs11823625	11	49059362	56587630	1	1	0.894841	0.164683	0.15377	0.822068	0.200795	0.151093	0.602183	0.116071	0.102183	0.369857	0.0982657	0.699214	0.00316929	0.0083187	0.0424115	0.0738797	0.00381756	6.22e-11	13333267	1	1	5.81e-06	1	1	11	49059362	1	1	;ENSG00000182053;	;TRIM49B;	1867	1	1	0	0	missense_variant	0	0	11	56587630	1	1
513	rs753095	rs11823625	11	48328644	56587630	1	1	0.509921	0.164683	0.0496032	0.304175	0.200795	0.054672	0.454365	0.116071	0.0188492	0.40931	0.104866	0.642593	0.0343667	0.00120779	0.0451526	3.96e-09	0.270337	1.52e-11	34398415	0.000564324	1	2.49e-06	0	0	11	48328644	1	1	;ENSG00000176555;	;OR4S1;	251	0	0	0	0	synonymous_variant	0	0	11	56587630	1	1
514	rs7130086	rs11823625	11	48239182	56587630	1	1	0.119048	0.164683	0.0109127	0.173956	0.200795	0.0437376	0.386905	0.116071	0.015873	0.443373	0.0633547	0.646548	0.00523726	0.00336433	0.0346407	0.0215822	0.0658114	3.44e-09	9669763	1	1	0.000520983	1	1	11	48239182	1	1	;ENSG00000175619;	;OR4B1;	1450	1	1	0	0	missense_variant	0	0	11	56587630	1	1
515	rs202716	rs11823625	11	49196490	56587630	1	1	0.674603	0.164683	0.143849	0.274354	0.200795	0.0477137	0.31746	0.116071	0.0128968	0.611225	0.133879	0.65	0.0355274	0.00170257	0.0258046	2.17e-09	0.190625	3.39e-07	32464899	0.000270698	1	0.0194384	1	0	11	49196490	1	1	;ENSG00000086205;	;FOLH1;	1837	0	0	0	0	synonymous_variant:non_coding_transcript_variant:non_coding_transcript_exon_variant:NMD_transcript_variant:3_prime_UTR_variant	0	0	11	56587630	1	1
516	rs12286721	rs11823625	11	47701528	56587630	1	1	0.639881	0.164683	0.122024	0.5666	0.200795	0.125249	0.569444	0.116071	0.0972222	0.280693	0.131892	0.622829	0.00874191	0.00334306	0.0385144	0.00299282	0.0666716	4.64e-10	39690143	1	1	0.000421939	1	1	11	47701528	1	1	;ENSG00000165923;	;AGBL2;	687	1	1	0	0	missense_variant:non_coding_transcript_variant:non_coding_transcript_exon_variant:NMD_transcript_variant:3_prime_UTR_variant	0	0	11	56587630	1	1
517	rs76884411	rs11823625	11	48285981	56587630	1	1	0.546627	0.164683	0.126984	0.744533	0.200795	0.149105	0.547619	0.116071	0.0972222	0.495083	0.00263057	0.641026	0.040079	5.07e-06	0.0445743	2.07e-10	0.943083	2.04e-11	21372623	3.66e-05	1	3.27e-06	1	1	11	48285981	1	1	;ENSG00000176567;;ENSG00000279260;	;OR4X1;;OR4X1;	434	0	0	0	0	inframe_deletion	0	0	11	56587630	1	1
518	rs16905753	rs11823625	11	48285906	56587630	1	1	0.338294	0.164683	0.102183	0.125249	0.200795	0.0119284	0.162698	0.116071	0.00694444	0.426455	0.525695	0.63227	0.0701318	0.00994149	0.0102003	4.17e-17	0.00156443	0.00134338	21270859	1.75e-11	1	1	1	1	11	48285906	1	1	;ENSG00000176567;;ENSG00000279260;	;OR4X1;;OR4X1;	434	1	1	0	0	missense_variant	0	0	11	56587630	1	1
519	rs182169	rs11823625	11	49207315	56587630	1	1	0.631944	0.164683	0.141865	0.275348	0.200795	0.0477137	0.31746	0.116071	0.0128968	0.623551	0.137005	0.65	0.0446451	0.00179194	0.0258046	1.97e-11	0.179388	3.39e-07	34601943	3.04e-06	1	0.0194384	1	1	11	49207315	1	1	;ENSG00000086205;	;FOLH1;	930	1	1	0	0	missense_variant:synonymous_variant:non_coding_transcript_variant:non_coding_transcript_exon_variant:NMD_transcript_variant:intron_variant	0	0	11	56587630	1	1
520	rs10838833	rs11823625	11	48238880	56587630	1	1	0.304563	0.164683	0.10119	0.12326	0.200795	0.0119284	0.16369	0.116071	0.00694444	0.445611	0.518045	0.634499	0.0893898	0.00947947	0.0103473	2.26e-21	0.00201442	0.00123981	9567999	2.5e-15	1	1	0	0	11	48238880	1	1	;ENSG00000175619;	;OR4B1;	1450	0	0	0	0	synonymous_variant	0	0	11	56587630	1	1
521	rs11606506	rs11823625	11	48238549	56587630	1	1	0.16369	0.164683	0.014881	0.173956	0.200795	0.0437376	0.386905	0.116071	0.015873	0.447974	0.0633547	0.646548	0.00774386	0.00336433	0.0346407	0.00520785	0.0658114	3.44e-09	9466235	1	1	0.000520983	1	1	11	48238549	1	1	;ENSG00000175619;	;OR4B1;	1327	1	1	0	0	missense_variant	0	0	11	56587630	1	1
522	rs7932199	rs11823625	11	49076898	56587630	1	1	0.318452	0.164683	0.109127	0.135189	0.200795	0.00994036	0.160714	0.116071	0.00694444	0.505024	0.633809	0.62773	0.107615	0.0157773	0.0099083	2.11e-25	6.78e-05	0.00157601	18014411	1.98e-19	1	1	1	1	11	49076898	1	1	;ENSG00000214891;	;TRIM64C;	2206	1	1	0	0	missense_variant	0	0	11	56587630	1	1
523	rs11246608	rs11823625	11	51516036	56587630	1	1	0.189484	0.164683	0.00992063	0.54672	0.200795	0.122266	0.542659	0.116071	0.103175	0.682079	0.137203	0.75705	0.0214426	0.00392122	0.0634265	3.33e-06	0.0470178	1.29e-15	24058021	1	1	1.26e-09	1	1	11	51516036	1	1	;ENSG00000185926;	;OR4C46;	1389	1	1	0	0	missense_variant	0	0	11	56587630	1	1
524	rs10838851	rs11823625	11	48286231	56587630	1	1	0.547619	0.164683	0.126984	0.744533	0.200795	0.149105	0.547619	0.116071	0.0972222	0.493976	0.00263057	0.641026	0.0397405	5.07e-06	0.0445743	2.46e-10	0.943083	2.04e-11	21474387	4.29e-05	1	3.27e-06	1	1	11	48286231	1	1	;ENSG00000176567;;ENSG00000279260;	;OR4X1;;OR4X1;	422	0	0	0	0	stop_gained:synonymous_variant	0	0	11	56587630	1	1
525	rs11246607	rs11823625	11	51516000	56587630	1	1	0.172619	0.164683	0.00992063	0.54672	0.200795	0.122266	0.542659	0.116071	0.103175	0.651018	0.137203	0.75705	0.0174327	0.00392122	0.0634265	2.77e-05	0.0470178	1.29e-15	23958339	1	1	1.26e-09	1	1	11	51516000	1	1	;ENSG00000185926;	;OR4C46;	1689	1	1	0	0	missense_variant	0	0	11	56587630	1	1
526	rs2851535	rs11823625	11	49075605	56587630	1	1	0.864087	0.164683	0.151786	0.823062	0.200795	0.152087	0.603175	0.116071	0.102183	0.423797	0.0931997	0.698462	0.00556948	0.00743231	0.0421453	0.0178171	0.00624955	7.13e-11	17709119	1	1	6.65e-06	0	0	11	49075605	1	1	;ENSG00000214891;	;TRIM64C;	1665	0	0	0	0	synonymous_variant	0	0	11	56587630	1	1
527	rs10838850	rs11823625	11	48285856	56587630	1	1	0.546627	0.164683	0.126984	0.744533	0.200795	0.149105	0.547619	0.116071	0.0972222	0.495083	0.00263057	0.641026	0.040079	5.07e-06	0.0445743	2.07e-10	0.943083	2.04e-11	21169095	3.66e-05	1	3.27e-06	0	0	11	48285856	1	1	;ENSG00000176567;;ENSG00000279260;	;OR4X1;;OR4X1;	407	0	0	0	0	synonymous_variant	0	0	11	56587630	1	1
528	rs528033493	rs11823625	11	47380276	56587630	1	1	0.347222	0.164683	0.0704365	0.148111	0.200795	0.0149105	0.316468	0.116071	0.0714286	0.123302	0.498638	0.437312	0.00563498	0.010861	0.0542399	0.0171588	0.000948138	1.42e-13	9364471	1	1	1.07e-06	1	1	11	47380276	1	1	;ENSG00000066336;	;SPI1;	1369	1	0	0	1	frameshift_variant:intron_variant	0	0	11	56587630	1	1
529	rs11246609	rs11823625	11	51516144	56587630	1	1	0.512897	0.164683	0.030754	0.702783	0.200795	0.163022	0.769841	0.116071	0.113095	0.635898	0.367065	0.888594	0.083942	0.0143164	0.0309985	3.63e-20	0.000147623	2.27e-08	24157703	4.54e-13	1	0.00977642	1	1	11	51516144	1	1	;ENSG00000185926;	;OR4C46;	1533	1	1	0	0	missense_variant	0	0	11	56587630	1	1
530	rs202680	rs11823625	11	49221885	56587630	1	1	0.661706	0.164683	0.143849	0.275348	0.200795	0.0477137	0.316468	0.116071	0.0128968	0.626047	0.137005	0.648903	0.0395037	0.00179194	0.0255999	2.79e-10	0.179388	3.78e-07	37451335	3.77e-05	1	0.0215651	1	0	11	49221885	1	1	;ENSG00000086205;	;FOLH1;	2223	0	0	0	0	synonymous_variant:non_coding_transcript_variant:non_coding_transcript_exon_variant:NMD_transcript_variant:3_prime_UTR_variant:intron_variant:downstream_gene_variant	0	0	11	56587630	1	1
531	rs1994140	rs11823625	11	48387186	56587630	1	1	0.144841	0.164683	0.0128968	0.570577	0.200795	0.134195	0.37996	0.116071	0.0902778	0.459317	0.227608	0.6416	0.00704476	0.00979587	0.0882101	0.0077036	0.00169404	4.12e-21	44880107	1	1	6.44e-16	1	1	11	48387186	1	1	;ENSG00000176540;	;OR4C5;	128	1	1	0	0	missense_variant	0	0	11	56587630	1	1
532	rs10838881	rs11823625	11	48387275	56587630	1	1	0.308532	0.164683	0.102183	0.125249	0.200795	0.0119284	0.162698	0.116071	0.00694444	0.451142	0.525695	0.63227	0.0899279	0.00994149	0.0102003	1.72e-21	0.00156443	0.00134338	44981871	6.55e-16	1	1	1	1	11	48387275	1	1	;ENSG00000176540;	;OR4C5;	158	1	1	0	0	missense_variant	0	0	11	56587630	1	1
533	rs7932199	rs12272403	11	49076898	56143977	1	1	0.318452	0.566468	0.218254	0.135189	0.357853	0.00596421	0.160714	0.137897	0.00694444	0.274236	0.876716	0.686651	0.0268932	0.0669587	0.0144415	1.92e-07	2.26e-16	0.000135982	18013718	0.0310245	4.12e-11	1	1	1	11	49076898	1	1	;ENSG00000214891;	;TRIM64C;	2206	1	1	0	0	missense_variant	1	1	11	56143977	1	1
534	rs3740688	rs12272403	11	47380340	56143977	1	1	0.78869	0.566468	0.436508	0.542744	0.357853	0.205765	0.686508	0.137897	0.0575397	0.111999	0.0705435	0.39219	0.0025721	0.00233641	0.0538775	0.107359	0.125249	1.71e-13	9465542	1	1	1.27e-06	1	1	11	47380340	1	1	;ENSG00000066336;	;SPI1;	1158	1	1	0	0	missense_variant:intron_variant	1	1	11	56143977	1	1
535	rs528033493	rs12272403	11	47380276	56143977	1	1	0.347222	0.566468	0.210317	0.148111	0.357853	0.0198807	0.316468	0.137897	0.0228175	0.0905263	0.624907	0.477143	0.00333609	0.0378361	0.0168602	0.0666856	6.85e-10	3.75e-05	9363778	1	0.00010132	1	1	1	11	47380276	1	1	;ENSG00000066336;	;SPI1;	1369	1	0	0	1	frameshift_variant:intron_variant	1	1	11	56143977	1	1
536	rs2167079	rs12272403	11	47270255	56143977	1	1	0.635913	0.566468	0.357143	0.300199	0.357853	0.0606362	0.776786	0.137897	0.102183	0.0195225	0.435559	0.0460597	0.000167003	0.0453522	0.00118091	0.681592	1.43e-11	0.275258	63445059	1	2.36e-06	1	1	1	11	47270255	1	1	;ENSG00000134575;;ENSG00000025434;	;ACP2;;NR1H3;	1121	1	1	0	0	missense_variant:non_coding_transcript_variant:non_coding_transcript_exon_variant:NMD_transcript_variant:5_prime_UTR_variant:upstream_gene_variant:regulatory_region_variant	1	1	11	56143977	1	1
537	rs2290148	rs12272403	11	47346145	56143977	1	1	0.492063	0.566468	0.268849	0.162028	0.357853	0.026839	0.622024	0.137897	0.0565476	0.0449085	0.537117	0.340746	0.00159327	0.0310862	0.0305631	0.205052	2.24e-08	2.85e-08	4173814	1	0.002783	0.0159396	1	1	11	47346145	1	1	;ENSG00000110514;	;MADD;	1147	1	1	0	0	missense_variant:non_coding_transcript_variant:intron_variant:upstream_gene_variant	1	1	11	56143977	1	1
538	rs2242261	rs12272403	11	47266808	56143977	1	1	0.478175	0.566468	0.263889	0.153082	0.357853	0.0258449	0.675595	0.137897	0.0843254	0.030862	0.528211	0.0948563	0.000795485	0.0281038	0.00299727	0.370541	1.05e-07	0.08218	63038003	1	0.0111212	1	1	1	11	47266808	1	1	;ENSG00000134575;;ENSG00000025434;	;ACP2;;NR1H3;	1125	1	1	0	0	missense_variant:non_coding_transcript_variant:non_coding_transcript_exon_variant:NMD_transcript_variant:intron_variant:splice_region_variant:downstream_gene_variant:upstream_gene_variant:regulatory_region_variant	1	1	11	56143977	1	1
539	rs7932738	rs12272403	11	49080565	56143977	1	1	0.33631	0.566468	0.239087	0.135189	0.357853	0.00596421	0.160714	0.137897	0.00694444	0.333185	0.876716	0.686651	0.0430516	0.0669587	0.0144415	4.47e-11	2.26e-16	0.000135982	18624302	1.21e-05	4.12e-11	1	1	1	11	49080565	1	1	;ENSG00000214891;	;TRIM64C;	1671	1	1	0	0	missense_variant	1	1	11	56143977	1	1
540	rs2279238	rs12272403	11	47282024	56143977	1	1	0.443452	0.566468	0.25	0.152087	0.357853	0.0248509	0.672619	0.137897	0.0843254	0.00498048	0.543391	0.0908512	2.38e-05	0.0295147	0.00271252	0.876844	5.06e-08	0.0982197	65073283	1	0.0055496	1	1	1	11	47282024	1	1	;ENSG00000025434;	;NR1H3;	1308	1	1	0	0	missense_variant:synonymous_variant:non_coding_transcript_variant:non_coding_transcript_exon_variant:NMD_transcript_variant:intron_variant:downstream_gene_variant	1	1	11	56143977	1	1
541	rs7103557	rs12272403	11	48510654	56143977	1	1	0.364087	0.566468	0.232143	0.645129	0.357853	0.251491	0.447421	0.137897	0.0892857	0.16408	0.162449	0.36205	0.0117968	0.00808965	0.0258947	0.000563998	0.00433425	3.24e-07	64825158	1	1	0.0237726	1	1	11	48510654	1	1	;ENSG00000255215;;ENSG00000237388;;ENSG00000255113;	;OR4R1P;;OR4A47;;OR4A48P;	1	1	1	0	0	missense_variant:upstream_gene_variant	1	1	11	56143977	1	1
542	rs1052373	rs12272403	11	47354787	56143977	1	1	0.52877	0.566468	0.289683	0.307157	0.357853	0.0616302	0.720238	0.137897	0.0753968	0.0482091	0.439302	0.240859	0.00158515	0.0476785	0.0238895	0.206211	4.34e-12	9.24e-07	5700274	1	8.73e-07	0.256677	0	0	11	47354787	1	1	;ENSG00000110514;;ENSG00000134571;	;MADD;;MYBPC3;	1139	0	0	0	0	synonymous_variant:downstream_gene_variant	1	1	11	56143977	1	1
543	rs10838852	rs12272403	11	48286256	56143977	1	1	0.146825	0.566468	0.0515873	0.569583	0.357853	0.215706	0.382937	0.137897	0.078373	0.379751	0.0771234	0.30047	0.0324277	0.00250482	0.0232701	1.08e-08	0.112422	1.28e-06	21575458	0.00149342	1	0.13571	1	1	11	48286256	1	1	;ENSG00000176567;;ENSG00000279260;	;OR4X1;;OR4X1;	404	1	1	0	0	missense_variant	1	1	11	56143977	1	1
544	rs10838833	rs12272403	11	48238880	56143977	1	1	0.304563	0.566468	0.210317	0.12326	0.357853	0.0109344	0.16369	0.137897	0.0109127	0.28622	0.752106	0.516547	0.0274578	0.0443181	0.00835354	1.43e-07	2.44e-11	0.0037104	9567306	0.026615	6.85e-06	1	0	0	11	48238880	1	1	;ENSG00000175619;	;OR4B1;	1450	0	0	0	0	synonymous_variant	1	1	11	56143977	1	1
545	rs326214	rs12272403	11	47298360	56143977	1	1	0.292659	0.566468	0.164683	0.689861	0.357853	0.295229	0.27381	0.137897	0.0625	0.00663124	0.435737	0.247081	2.38e-05	0.0475679	0.0258986	0.87698	4.59e-12	3.23e-07	67108563	1	9.22e-07	0.104811	0	0	11	47298360	1	1	;ENSG00000110514;;ENSG00000256746;	;MADD;;RP11-17G12.3;	1415	0	0	0	0	synonymous_variant:non_coding_transcript_variant:non_coding_transcript_exon_variant:downstream_gene_variant:upstream_gene_variant:regulatory_region_variant	1	1	11	56143977	1	1
546	rs326217	rs12272403	11	47303275	56143977	1	1	0.247024	0.566468	0.133929	0.304175	0.357853	0.131213	0.251984	0.137897	0.0615079	0.0428966	0.11449	0.259432	0.000788785	0.0102823	0.0319579	0.372564	0.00129895	1.38e-08	67515619	1	1	0.00815865	0	0	11	47303275	1	1	;ENSG00000110514;	;MADD;	1155	0	0	0	0	synonymous_variant:non_coding_transcript_variant:non_coding_transcript_exon_variant:downstream_gene_variant:upstream_gene_variant	1	1	11	56143977	1	1
547	rs1994140	rs12272403	11	48387186	56143977	1	1	0.144841	0.566468	0.0496032	0.570577	0.357853	0.215706	0.37996	0.137897	0.0793651	0.395437	0.0749871	0.31543	0.0346063	0.00235839	0.0259707	3.5e-09	0.123486	3.11e-07	44879414	0.00039696	1	0.0215176	1	1	11	48387186	1	1	;ENSG00000176540;	;OR4C5;	128	1	1	0	0	missense_variant	1	1	11	56143977	1	1
548	rs16905753	rs12272403	11	48285906	56143977	1	1	0.338294	0.566468	0.241071	0.125249	0.357853	0.00994036	0.162698	0.137897	0.0109127	0.337096	0.778219	0.513599	0.0444611	0.0483238	0.00819869	2.16e-11	3.12e-12	0.00404327	21270166	4.51e-06	7.38e-07	1	1	1	11	48285906	1	1	;ENSG00000176567;;ENSG00000279260;	;OR4X1;;OR4X1;	434	1	1	0	0	missense_variant	1	1	11	56143977	1	1
549	rs7120775	rs12272403	11	48266736	56143977	1	1	0.30754	0.566468	0.210317	0.125249	0.357853	0.00994036	0.162698	0.137897	0.0109127	0.270805	0.778219	0.513599	0.0249268	0.0483238	0.00819869	5.37e-07	3.12e-12	0.00404327	16996078	0.0542847	7.38e-07	1	1	1	11	48266736	1	1	;ENSG00000172208;;ENSG00000279556;	;OR4X2;;OR4X2;	455	0	0	0	0	stop_gained:synonymous_variant	1	1	11	56143977	1	1
550	rs7103992	rs12272403	11	48510777	56143977	1	1	0.364087	0.566468	0.232143	0.645129	0.357853	0.251491	0.447421	0.137897	0.0892857	0.16408	0.162449	0.36205	0.0117968	0.00808965	0.0258947	0.000563998	0.00433425	3.24e-07	64926922	1	1	0.0237726	1	1	11	48510777	1	1	;ENSG00000255215;;ENSG00000237388;;ENSG00000255113;	;OR4R1P;;OR4A47;;OR4A48P;	1	1	1	0	0	missense_variant:upstream_gene_variant	1	1	11	56143977	1	1
551	rs4598671	rs12272403	11	50003191	56143977	1	1	0.256944	0.566468	0.161706	0.592445	0.357853	0.250497	0.556548	0.137897	0.124008	0.145031	0.263902	0.772874	0.00556651	0.026699	0.0761303	0.0178477	2.19e-07	1.95e-18	42334371	1	0.0152309	1.62e-13	1	1	11	50003191	1	1	;ENSG00000221954;	;OR4C12;	1502	1	1	0	0	missense_variant	1	1	11	56143977	1	1
552	rs1051006	rs12272403	11	47306585	56143977	1	1	0.40377	0.566468	0.229167	0.162028	0.357853	0.026839	0.622024	0.137897	0.0575397	0.00253572	0.537117	0.32918	3.33e-06	0.0310862	0.0285236	0.953782	2.24e-08	8.23e-08	67922675	1	0.002783	0.0366521	1	1	11	47306585	1	1	;ENSG00000110514;	;MADD;	1306	1	1	0	0	missense_variant:non_coding_transcript_variant:non_coding_transcript_exon_variant:downstream_gene_variant:upstream_gene_variant	1	1	11	56143977	1	1
553	rs2727042	rs12272403	11	49055751	56143977	1	1	0.348214	0.566468	0.181548	0.688867	0.357853	0.295229	0.441468	0.137897	0.0902778	0.0796174	0.43754	0.381729	0.00442499	0.0481855	0.0294886	0.0346895	3.35e-12	4.98e-08	11704350	1	3.97e-07	0.00380904	0	0	11	49055751	1	1	;ENSG00000182053;	;TRIM49B;	1860	0	0	0	0	synonymous_variant	1	1	11	56143977	1	1
554	rs10838881	rs12272403	11	48387275	56143977	1	1	0.308532	0.566468	0.21131	0.125249	0.357853	0.00994036	0.162698	0.137897	0.0109127	0.27315	0.778219	0.513599	0.0254786	0.0483238	0.00819869	4.02e-07	3.12e-12	0.00404327	44981178	0.035954	2.96e-07	1	1	1	11	48387275	1	1	;ENSG00000176540;	;OR4C5;	158	1	1	0	0	missense_variant	1	1	11	56143977	1	1
555	rs10838833	rs12291978	11	48238880	56143966	1	1	0.304563	0.257937	0.139881	0.12326	0.265408	0.00795229	0.16369	0.136905	0.0109127	0.341863	0.756917	0.513043	0.092759	0.0291016	0.00817193	4.06e-22	6.28e-08	0.00410381	9567305	5.02e-16	0.0111703	1	0	0	11	48238880	1	1	;ENSG00000175619;	;OR4B1;	1450	0	0	0	0	synonymous_variant	0	0	11	56143966	1	1
556	rs7932199	rs12291978	11	49076898	56143966	1	1	0.318452	0.257937	0.144841	0.135189	0.265408	0.00596421	0.160714	0.136905	0.00694444	0.356668	0.833774	0.68438	0.0946349	0.039263	0.0142265	1.56e-22	3.28e-10	0.00015256	18013717	1.24e-16	3.18e-05	1	1	1	11	49076898	1	1	;ENSG00000214891;	;TRIM64C;	2206	1	1	0	0	missense_variant	0	0	11	56143966	1	1
557	rs3740688	rs12291978	11	47380340	56143966	1	1	0.78869	0.257937	0.227183	0.542744	0.265408	0.157058	0.686508	0.136905	0.0565476	0.435753	0.107198	0.398341	0.0176834	0.00349785	0.0551175	2.42e-05	0.0606749	9.07e-14	9465541	1	1	7.09e-07	1	1	11	47380340	1	1	;ENSG00000066336;	;SPI1;	1158	1	1	0	0	missense_variant:intron_variant	0	0	11	56143966	1	1
558	rs7120775	rs12291978	11	48266736	56143966	1	1	0.30754	0.257937	0.139881	0.125249	0.265408	0.00695825	0.162698	0.136905	0.0109127	0.339035	0.790678	0.510074	0.0899608	0.0323411	0.00801914	1.69e-21	1.17e-08	0.00446751	16996077	1.09e-15	0.00159869	1	1	1	11	48266736	1	1	;ENSG00000172208;;ENSG00000279556;	;OR4X2;;OR4X2;	455	0	0	0	0	stop_gained:synonymous_variant	0	0	11	56143966	1	1
559	rs528033493	rs12291978	11	47380276	56143966	1	1	0.347222	0.257937	0.128968	0.148111	0.265408	0.0168986	0.316468	0.136905	0.0218254	0.234043	0.570118	0.496252	0.0357947	0.0204175	0.0180857	1.89e-09	5.84e-06	1.96e-05	9363777	0.00171601	0.512451	1	1	1	11	47380276	1	1	;ENSG00000066336;	;SPI1;	1369	1	0	0	1	frameshift_variant:intron_variant	0	0	11	56143966	1	1
560	rs326217	rs12291978	11	47303275	56143966	1	1	0.247024	0.257937	0.0357143	0.304175	0.265408	0.0964215	0.251984	0.136905	0.0615079	0.439481	0.0849652	0.263753	0.0220247	0.00596658	0.032756	2.46e-06	0.0142866	9.13e-09	67515618	0.820213	1	0.00556199	0	0	11	47303275	1	1	;ENSG00000110514;	;MADD;	1155	0	0	0	0	synonymous_variant:non_coding_transcript_variant:non_coding_transcript_exon_variant:downstream_gene_variant:upstream_gene_variant	0	0	11	56143966	1	1
561	rs1503185	rs12291978	11	48146622	56143966	1	1	0.306548	0.257937	0.0436508	0.162028	0.265408	0.0437376	0.316468	0.136905	0.0267857	0.447946	0.00616818	0.381764	0.0308322	2.04e-05	0.0107034	2.48e-08	0.886195	0.00102105	63298697	0.0102581	1	1	1	1	11	48146622	1	1	;ENSG00000149177;	;PTPRJ;	385	1	1	0	0	missense_variant:downstream_gene_variant	0	0	11	56143966	1	1
562	rs4598671	rs12291978	11	50003191	56143966	1	1	0.256944	0.257937	0.0426587	0.592445	0.265408	0.16501	0.556548	0.136905	0.123016	0.356341	0.071837	0.771228	0.0152623	0.00128263	0.0751745	8.77e-05	0.255988	3.18e-18	42334370	1	1	2.48e-13	1	1	11	50003191	1	1	;ENSG00000221954;	;OR4C12;	1502	1	1	0	0	missense_variant	0	0	11	56143966	1	1
563	rs182169	rs12291978	11	49207315	56143966	1	1	0.631944	0.257937	0.185516	0.275348	0.265408	0.0129225	0.31746	0.136905	0.0277778	0.237155	0.823172	0.36087	0.011386	0.0930252	0.00960775	0.000704587	3.89e-22	0.00185817	34601249	1	4.8e-17	1	1	1	11	49207315	1	1	;ENSG00000086205;	;FOLH1;	930	1	1	0	0	missense_variant:synonymous_variant:non_coding_transcript_variant:non_coding_transcript_exon_variant:NMD_transcript_variant:intron_variant	0	0	11	56143966	1	1
564	rs2290148	rs12291978	11	47346145	56143966	1	1	0.492063	0.257937	0.151786	0.162028	0.265408	0.0208748	0.622024	0.136905	0.0555556	0.189784	0.514579	0.347618	0.0129234	0.0184983	0.0315433	0.000307063	1.6e-05	1.71e-08	4173813	1	1	0.00993439	1	1	11	47346145	1	1	;ENSG00000110514;	;MADD;	1147	1	1	0	0	missense_variant:non_coding_transcript_variant:intron_variant:upstream_gene_variant	0	0	11	56143966	1	1
565	rs202680	rs12291978	11	49221885	56143966	1	1	0.661706	0.257937	0.188492	0.275348	0.265408	0.0129225	0.316468	0.136905	0.0277778	0.204151	0.823172	0.358866	0.00740631	0.0930252	0.00945793	0.00628904	3.89e-22	0.00201745	37450641	1	4.8e-17	1	1	0	11	49221885	1	1	;ENSG00000086205;	;FOLH1;	2223	0	0	0	0	synonymous_variant:non_coding_transcript_variant:non_coding_transcript_exon_variant:NMD_transcript_variant:3_prime_UTR_variant:intron_variant:downstream_gene_variant	0	0	11	56143966	1	1
566	rs10838881	rs12291978	11	48387275	56143966	1	1	0.308532	0.257937	0.140873	0.125249	0.265408	0.00695825	0.162698	0.136905	0.0109127	0.343649	0.790678	0.510074	0.0919969	0.0323411	0.00801914	5.99e-22	1.17e-08	0.00446751	44981177	2.37e-16	0.00084989	1	1	1	11	48387275	1	1	;ENSG00000176540;	;OR4C5;	158	1	1	0	0	missense_variant	0	0	11	56143966	1	1
567	rs16905753	rs12291978	11	48285906	56143966	1	1	0.338294	0.257937	0.140873	0.125249	0.265408	0.00695825	0.162698	0.136905	0.0109127	0.314128	0.790678	0.510074	0.0670896	0.0323411	0.00801914	1.98e-16	1.17e-08	0.00446751	21270165	7.63e-11	0.00159869	1	1	1	11	48285906	1	1	;ENSG00000176567;;ENSG00000279260;	;OR4X1;;OR4X1;	434	1	1	0	0	missense_variant	0	0	11	56143966	1	1
568	rs753095	rs12291978	11	48328644	56143966	1	1	0.509921	0.257937	0.0962302	0.304175	0.265408	0.0795229	0.454365	0.136905	0.047619	0.268363	0.0149568	0.234479	0.0260467	3.53e-05	0.00726223	2.99e-07	0.85046	0.0068179	34397721	0.02909	1	1	0	0	11	48328644	1	1	;ENSG00000176555;	;OR4S1;	251	0	0	0	0	synonymous_variant	0	0	11	56143966	1	1
569	rs7932738	rs12291978	11	49080565	56143966	1	1	0.33631	0.257937	0.145833	0.135189	0.265408	0.00596421	0.160714	0.136905	0.00694444	0.345154	0.833774	0.68438	0.0817189	0.039263	0.0142265	1.13e-19	3.28e-10	0.00015256	18624301	7.42e-14	3.18e-05	1	1	1	11	49080565	1	1	;ENSG00000214891;	;TRIM64C;	1671	1	1	0	0	missense_variant	0	0	11	56143966	1	1
570	rs1994140	rs12291978	11	48387186	56143966	1	1	0.144841	0.257937	0.0208333	0.570577	0.265408	0.17992	0.37996	0.136905	0.0793651	0.44236	0.249931	0.322157	0.0115205	0.0169855	0.0268643	0.000655057	3.57e-05	1.95e-07	44879413	1	1	0.013755	1	1	11	48387186	1	1	;ENSG00000176540;	;OR4C5;	128	1	1	0	0	missense_variant	0	0	11	56143966	1	1
571	rs1051006	rs12291978	11	47306585	56143966	1	1	0.40377	0.257937	0.136905	0.162028	0.265408	0.0208748	0.622024	0.136905	0.0565476	0.213004	0.514579	0.335968	0.0232877	0.0184983	0.0294645	1.27e-06	1.6e-05	5.04e-08	67922674	0.474547	1	0.0245192	1	1	11	47306585	1	1	;ENSG00000110514;	;MADD;	1306	1	1	0	0	missense_variant:non_coding_transcript_variant:non_coding_transcript_exon_variant:downstream_gene_variant:upstream_gene_variant	0	0	11	56143966	1	1
572	rs202716	rs12291978	11	49196490	56143966	1	1	0.674603	0.257937	0.190476	0.274354	0.265408	0.0129225	0.31746	0.136905	0.0277778	0.196248	0.822532	0.36087	0.00645722	0.0924184	0.00960775	0.0107337	5.3e-22	0.00185817	32464205	1	6.47e-17	1	1	0	11	49196490	1	1	;ENSG00000086205;	;FOLH1;	1837	0	0	0	0	synonymous_variant:non_coding_transcript_variant:non_coding_transcript_exon_variant:NMD_transcript_variant:3_prime_UTR_variant	0	0	11	56143966	1	1
573	rs2167079	rs12291978	11	47270255	56143966	1	1	0.635913	0.257937	0.197421	0.300199	0.265408	0.0347913	0.776786	0.136905	0.10119	0.355607	0.563336	0.0484758	0.0251663	0.0491853	0.00129714	4.74e-07	2e-12	0.252844	63445058	0.266514	3.71e-07	1	1	1	11	47270255	1	1	;ENSG00000134575;;ENSG00000025434;	;ACP2;;NR1H3;	1121	1	1	0	0	missense_variant:non_coding_transcript_variant:non_coding_transcript_exon_variant:NMD_transcript_variant:5_prime_UTR_variant:upstream_gene_variant:regulatory_region_variant	0	0	11	56143966	1	1
574	rs7103557	rs12291978	11	48510654	56143966	1	1	0.364087	0.257937	0.0664683	0.645129	0.265408	0.213718	0.447421	0.136905	0.0892857	0.292224	0.45119	0.370541	0.0169946	0.0404585	0.0268974	3.49e-05	1.77e-10	1.92e-07	64825157	1	1.79e-05	0.0144614	1	1	11	48510654	1	1	;ENSG00000255215;;ENSG00000237388;;ENSG00000255113;	;OR4R1P;;OR4A47;;OR4A48P;	1	1	1	0	0	missense_variant:upstream_gene_variant	0	0	11	56143966	1	1
575	rs7103992	rs12291978	11	48510777	56143966	1	1	0.364087	0.257937	0.0664683	0.645129	0.265408	0.213718	0.447421	0.136905	0.0892857	0.292224	0.45119	0.370541	0.0169946	0.0404585	0.0268974	3.49e-05	1.77e-10	1.92e-07	64926921	1	1.79e-05	0.0144614	1	1	11	48510777	1	1	;ENSG00000255215;;ENSG00000237388;;ENSG00000255113;	;OR4R1P;;OR4A47;;OR4A48P;	1	1	1	0	0	missense_variant:upstream_gene_variant	0	0	11	56143966	1	1
576	rs326214	rs12291978	11	47298360	56143966	1	1	0.292659	0.257937	0.0505952	0.689861	0.265408	0.228628	0.27381	0.136905	0.0625	0.329752	0.553179	0.251604	0.015638	0.0497042	0.0266315	7.18e-05	1.54e-12	2.2e-07	67108562	1	3.23e-07	0.076695	0	0	11	47298360	1	1	;ENSG00000110514;;ENSG00000256746;	;MADD;;RP11-17G12.3;	1415	0	0	0	0	synonymous_variant:non_coding_transcript_variant:non_coding_transcript_exon_variant:downstream_gene_variant:upstream_gene_variant:regulatory_region_variant	0	0	11	56143966	1	1
577	rs2727042	rs12291978	11	49055751	56143966	1	1	0.348214	0.257937	0.0714286	0.688867	0.265408	0.217694	0.441468	0.136905	0.0892857	0.204734	0.422192	0.377249	0.00778381	0.0290869	0.0285604	0.0050931	6.32e-08	8.07e-08	11704349	1	0.00534814	0.00607995	0	0	11	49055751	1	1	;ENSG00000182053;	;TRIM49B;	1860	0	0	0	0	synonymous_variant	0	0	11	56143966	1	1
578	rs1052373	rs12291978	11	47354787	56143966	1	1	0.52877	0.257937	0.164683	0.307157	0.265408	0.0357853	0.720238	0.136905	0.0744048	0.232777	0.561034	0.245419	0.0167849	0.0504163	0.0245959	3.9e-05	1.07e-12	6.38e-07	5700273	1	2.3e-07	0.188417	0	0	11	47354787	1	1	;ENSG00000110514;;ENSG00000134571;	;MADD;;MYBPC3;	1139	0	0	0	0	synonymous_variant:downstream_gene_variant	0	0	11	56143966	1	1
579	rs16905753	rs12360890	11	48285906	56043604	1	1	0.338294	0.161706	0.0248016	0.125249	0.370775	0.0198807	0.162698	0.647817	0.0575397	0.546624	0.571897	0.454077	0.0294671	0.0275949	0.0736962	5.04e-08	1.37e-07	6.76e-18	21270059	0.00595037	0.0147335	2.53e-12	1	1	11	48285906	1	1	;ENSG00000176567;;ENSG00000279260;	;OR4X1;;OR4X1;	434	1	1	0	0	missense_variant	1	1	11	56043604	1	1
580	rs7932738	rs12360890	11	49080565	56043604	1	1	0.33631	0.161706	0.0208333	0.135189	0.370775	0.0159046	0.160714	0.647817	0.0505952	0.616917	0.6827	0.514038	0.0372013	0.0429323	0.0930721	9.15e-10	4.97e-11	3.46e-22	18624195	0.000214235	5.23e-06	7.79e-17	1	1	11	49080565	1	1	;ENSG00000214891;	;TRIM64C;	1671	1	1	0	0	missense_variant	1	1	11	56043604	1	1
581	rs3740688	rs12360890	11	47380340	56043604	1	1	0.78869	0.161706	0.123016	0.542744	0.370775	0.191849	0.686508	0.647817	0.491071	0.0354439	0.0466468	0.228178	0.000904486	0.00152189	0.0437333	0.339658	0.215959	3.15e-11	9465435	1	1	3.78e-05	1	1	11	47380340	1	1	;ENSG00000066336;	;SPI1;	1158	1	1	0	0	missense_variant:intron_variant	1	1	11	56043604	1	1
582	rs2851535	rs12360890	11	49075605	56043604	1	1	0.864087	0.161706	0.139881	0.823062	0.370775	0.261431	0.603175	0.647817	0.318452	0.00694102	0.392868	0.517296	1.46e-06	0.056309	0.0957083	0.96938	5.22e-14	9.04e-23	17708319	1	7.33e-09	2.23e-17	0	0	11	49075605	1	1	;ENSG00000214891;	;TRIM64C;	1665	0	0	0	0	synonymous_variant	1	1	11	56043604	1	1
583	rs11606506	rs12360890	11	48238549	56043604	1	1	0.16369	0.161706	0.0337302	0.173956	0.370775	0.10338	0.386905	0.647817	0.311508	0.0536864	0.355216	0.446674	0.00284056	0.0450937	0.0684498	0.0906224	1.64e-11	9.86e-17	9465435	1	4.73e-06	3.6e-11	1	1	11	48238549	1	1	;ENSG00000175619;	;OR4B1;	1327	1	1	0	0	missense_variant	1	1	11	56043604	1	1
584	rs2727042	rs12360890	11	49055751	56043604	1	1	0.348214	0.161706	0.106151	0.688867	0.370775	0.246521	0.441468	0.647817	0.267857	0.472897	0.04543	0.0921872	0.0807462	0.00158195	0.00584528	1.85e-19	0.207121	0.0152095	11704243	1.2e-13	1	1	0	0	11	49055751	1	1	;ENSG00000182053;	;TRIM49B;	1860	0	0	0	0	synonymous_variant	1	1	11	56043604	1	1
585	rs753095	rs12360890	11	48328644	56043604	1	1	0.509921	0.161706	0.119048	0.304175	0.370775	0.11829	0.454365	0.647817	0.326389	0.461712	0.0287871	0.200246	0.0395219	0.000614771	0.0181529	2.76e-10	0.43162	1.89e-05	34397615	4.53e-05	1	1	0	0	11	48328644	1	1	;ENSG00000176555;	;OR4S1;	251	0	0	0	0	synonymous_variant	1	1	11	56043604	1	1
586	rs1503185	rs12360890	11	48146622	56043604	1	1	0.306548	0.161706	0.0406746	0.162028	0.370775	0.0974155	0.316468	0.647817	0.261905	0.179463	0.366247	0.510442	0.00274638	0.0440152	0.0655812	0.0961451	2.85e-11	4.27e-16	63298591	1	5.99e-06	7.78e-11	1	1	11	48146622	1	1	;ENSG00000149177;	;PTPRJ;	385	1	1	0	0	missense_variant:downstream_gene_variant	1	1	11	56043604	1	1
587	rs7130086	rs12360890	11	48239182	56043604	1	1	0.119048	0.161706	0.0198413	0.173956	0.370775	0.10338	0.386905	0.647817	0.311508	0.00591716	0.355216	0.446674	2.45e-05	0.0450937	0.0684498	0.875056	1.64e-11	9.86e-17	9668963	1	4.73e-06	3.6e-11	1	1	11	48239182	1	1	;ENSG00000175619;	;OR4B1;	1450	1	1	0	0	missense_variant	1	1	11	56043604	1	1
588	rs2242261	rs12360890	11	47266808	56043604	1	1	0.478175	0.161706	0.102183	0.153082	0.370775	0.027833	0.675595	0.647817	0.459325	0.294595	0.509627	0.103081	0.0182693	0.0276625	0.00938519	1.78e-05	1.33e-07	0.0020997	63037896	1	0.013798	1	1	1	11	47266808	1	1	;ENSG00000134575;;ENSG00000025434;	;ACP2;;NR1H3;	1125	1	1	0	0	missense_variant:non_coding_transcript_variant:non_coding_transcript_exon_variant:NMD_transcript_variant:intron_variant:splice_region_variant:downstream_gene_variant:upstream_gene_variant:regulatory_region_variant	1	1	11	56043604	1	1
589	rs7120775	rs12360890	11	48266736	56043604	1	1	0.30754	0.161706	0.0248016	0.125249	0.370775	0.0198807	0.162698	0.647817	0.0575397	0.501286	0.571897	0.454077	0.0215283	0.0275949	0.0736962	3.19e-06	1.37e-07	6.76e-18	16995971	0.29046	0.0147335	2.53e-12	1	1	11	48266736	1	1	;ENSG00000172208;;ENSG00000279556;	;OR4X2;;OR4X2;	455	0	0	0	0	stop_gained:synonymous_variant	1	1	11	56043604	1	1
590	rs10838881	rs12360890	11	48387275	56043604	1	1	0.308532	0.161706	0.0248016	0.125249	0.370775	0.0198807	0.162698	0.647817	0.0565476	0.50289	0.571897	0.463489	0.0217673	0.0275949	0.0767831	2.81e-06	1.37e-07	1.4e-18	44981071	0.228488	0.00908422	1.75e-13	1	1	11	48387275	1	1	;ENSG00000176540;	;OR4C5;	158	1	1	0	0	missense_variant	1	1	11	56043604	1	1
591	rs4598671	rs12360890	11	50003191	56043604	1	1	0.256944	0.161706	0.0515873	0.592445	0.370775	0.261431	0.556548	0.647817	0.41369	0.0835388	0.276401	0.271161	0.00389304	0.0309686	0.0501677	0.0475962	2.38e-08	1.15e-12	42334264	1	0.00183744	7.34e-08	1	1	11	50003191	1	1	;ENSG00000221954;	;OR4C12;	1502	1	1	0	0	missense_variant	1	1	11	56043604	1	1
592	rs10838833	rs12360890	11	48238880	56043604	1	1	0.304563	0.161706	0.0248016	0.12326	0.370775	0.0198807	0.16369	0.647817	0.0585317	0.496413	0.564992	0.44803	0.0208179	0.0264449	0.0722696	4.63e-06	2.5e-07	1.4e-17	9567199	0.674903	0.0413406	5.93e-12	0	0	11	48238880	1	1	;ENSG00000175619;	;OR4B1;	1450	0	0	0	0	synonymous_variant	1	1	11	56043604	1	1
593	rs528033493	rs12360890	11	47380276	56043604	1	1	0.347222	0.161706	0.0456349	0.148111	0.370775	0.028827	0.316468	0.647817	0.24504	0.187239	0.475071	0.359124	0.00359722	0.0231221	0.032462	0.0568835	1.41e-06	1.06e-08	9363671	1	0.135771	0.00637892	1	1	11	47380276	1	1	;ENSG00000066336;	;SPI1;	1369	1	0	0	1	frameshift_variant:intron_variant	1	1	11	56043604	1	1
594	rs1051006	rs12360890	11	47306585	56043604	1	1	0.40377	0.161706	0.0813492	0.162028	0.370775	0.027833	0.622024	0.647817	0.435516	0.166542	0.536703	0.148622	0.00790062	0.0328196	0.0197617	0.00477216	9.14e-09	8.08e-06	67922568	1	0.00118165	1	1	1	11	47306585	1	1	;ENSG00000110514;	;MADD;	1306	1	1	0	0	missense_variant:non_coding_transcript_variant:non_coding_transcript_exon_variant:downstream_gene_variant:upstream_gene_variant	1	1	11	56043604	1	1
595	rs2290148	rs12360890	11	47346145	56043604	1	1	0.492063	0.161706	0.109127	0.162028	0.370775	0.027833	0.622024	0.647817	0.436508	0.359854	0.536703	0.15315	0.0257853	0.0328196	0.0209843	3.43e-07	9.14e-09	4.24e-06	4173707	0.15448	0.00118165	0.899132	1	1	11	47346145	1	1	;ENSG00000110514;	;MADD;	1147	1	1	0	0	missense_variant:non_coding_transcript_variant:intron_variant:upstream_gene_variant	1	1	11	56043604	1	1
596	rs2696914	rs12360890	11	49059362	56043604	1	1	0.894841	0.161706	0.139881	0.822068	0.370775	0.261431	0.602183	0.647817	0.318452	0.0546835	0.387381	0.511419	0.00182172	0.0551213	0.0939342	0.175386	9.58e-14	2.23e-22	13332467	1	1.32e-08	5.11e-17	1	1	11	49059362	1	1	;ENSG00000182053;	;TRIM49B;	1867	1	1	0	0	missense_variant	1	1	11	56043604	1	1
597	rs7932199	rs12360890	11	49076898	56043604	1	1	0.318452	0.161706	0.0218254	0.135189	0.370775	0.0159046	0.160714	0.647817	0.0505952	0.576171	0.6827	0.514038	0.0299214	0.0429323	0.0930721	3.98e-08	4.97e-11	3.46e-22	18013611	0.00714163	5.23e-06	7.79e-17	1	1	11	49076898	1	1	;ENSG00000214891;	;TRIM64C;	2206	1	1	0	0	missense_variant	1	1	11	56043604	1	1
598	rs2279238	rs12360890	11	47282024	56043604	1	1	0.443452	0.161706	0.0853175	0.152087	0.370775	0.027833	0.672619	0.647817	0.456349	0.151209	0.506422	0.0972017	0.0055353	0.0271065	0.00845896	0.018171	1.77e-07	0.00349987	65073176	1	0.0181236	1	1	1	11	47282024	1	1	;ENSG00000025434;	;NR1H3;	1308	1	1	0	0	missense_variant:synonymous_variant:non_coding_transcript_variant:non_coding_transcript_exon_variant:NMD_transcript_variant:intron_variant:downstream_gene_variant	1	1	11	56043604	1	1
599	rs10838852	rs12790125	11	48286256	55322539	1	1	0.146825	0.108135	0.00396825	0.569583	0.210736	0.124254	0.382937	0.152778	0.0952381	0.750062	0.0465598	0.389652	0.0117388	0.000437391	0.0441184	0.000581986	0.507115	2.58e-11	21574720	1	1	4.11e-06	1	1	11	48286256	1	1	;ENSG00000176567;;ENSG00000279260;	;OR4X1;;OR4X1;	404	1	1	0	0	missense_variant	1	1	11	55322539	1	1
600	rs11606506	rs12790125	11	48238549	55322539	1	1	0.16369	0.108135	0.046627	0.173956	0.210736	0.0477137	0.386905	0.152778	0.0416667	0.31986	0.0805182	0.295105	0.0633769	0.0051134	0.00991041	1.32e-15	0.0233258	0.00157418	9464804	9.1e-10	1	1	1	1	11	48238549	1	1	;ENSG00000175619;	;OR4B1;	1327	1	1	0	0	missense_variant	1	1	11	55322539	1	1
601	rs7120775	rs12790125	11	48266736	55322539	1	1	0.30754	0.108135	0.0128968	0.125249	0.210736	0.00298211	0.162698	0.152778	0.00992063	0.612193	0.887017	0.600887	0.0201813	0.0300793	0.0126517	6.47e-06	3.78e-08	0.00035545	16995340	0.560489	0.0047001	1	1	1	11	48266736	1	1	;ENSG00000172208;;ENSG00000279556;	;OR4X2;;OR4X2;	455	0	0	0	0	stop_gained:synonymous_variant	1	1	11	55322539	1	1
602	rs182169	rs12790125	11	49207315	55322539	1	1	0.631944	0.108135	0.0357143	0.275348	0.210736	0.000994036	0.31746	0.152778	0.0208333	0.477367	0.982869	0.570455	0.0474391	0.0980074	0.027294	4.68e-12	3.1e-23	1.56e-07	34600512	7.87e-07	4.06e-18	0.00921613	1	1	11	49207315	1	1	;ENSG00000086205;	;FOLH1;	930	1	1	0	0	missense_variant:synonymous_variant:non_coding_transcript_variant:non_coding_transcript_exon_variant:NMD_transcript_variant:intron_variant	1	1	11	55322539	1	1
603	rs326214	rs12790125	11	47298360	55322539	1	1	0.292659	0.108135	0.0218254	0.689861	0.210736	0.170974	0.27381	0.152778	0.0694444	0.310341	0.39163	0.248882	0.00483144	0.0184104	0.0296246	0.0273261	1.68e-05	4.64e-08	67107825	1	1	0.0229444	0	0	11	47298360	1	1	;ENSG00000110514;;ENSG00000256746;	;MADD;;RP11-17G12.3;	1415	0	0	0	0	synonymous_variant:non_coding_transcript_variant:non_coding_transcript_exon_variant:downstream_gene_variant:upstream_gene_variant:regulatory_region_variant	1	1	11	55322539	1	1
604	rs3740688	rs12790125	11	47380340	55322539	1	1	0.78869	0.108135	0.0793651	0.542744	0.210736	0.0994036	0.686508	0.152778	0.0674603	0.0694132	0.130901	0.356805	0.00218041	0.00543042	0.050274	0.138203	0.0194233	1.09e-12	9464804	1	1	3.86e-06	1	1	11	47380340	1	1	;ENSG00000066336;	;SPI1;	1158	1	1	0	0	missense_variant:intron_variant	1	1	11	55322539	1	1
605	rs326217	rs12790125	11	47303275	55322539	1	1	0.247024	0.108135	0.0138889	0.304175	0.210736	0.0944334	0.251984	0.152778	0.0674603	0.480049	0.20686	0.253436	0.00916632	0.0261363	0.0343825	0.00236831	2.93e-07	3.93e-09	67514881	1	0.0313275	0.00256905	0	0	11	47303275	1	1	;ENSG00000110514;	;MADD;	1155	0	0	0	0	synonymous_variant:non_coding_transcript_variant:non_coding_transcript_exon_variant:downstream_gene_variant:upstream_gene_variant	1	1	11	55322539	1	1
606	rs7932738	rs12790125	11	49080565	55322539	1	1	0.33631	0.108135	0.0109127	0.135189	0.210736	0	0.160714	0.152778	0.00496032	0.699927	1	0.79798	0.0300986	0.0417383	0.0219883	3.63e-08	9.18e-11	2.5e-06	18623564	0.00657005	9.47e-06	0.17358	1	1	11	49080565	1	1	;ENSG00000214891;	;TRIM64C;	1671	1	1	0	0	missense_variant	1	1	11	55322539	1	1
607	rs7130086	rs12790125	11	48239182	55322539	1	1	0.119048	0.108135	0.031746	0.173956	0.210736	0.0477137	0.386905	0.152778	0.0416667	0.198116	0.0805182	0.295105	0.0352156	0.0051134	0.00991041	2.55e-09	0.0233258	0.00157418	9668332	0.000628704	1	1	1	1	11	48239182	1	1	;ENSG00000175619;	;OR4B1;	1450	1	1	0	0	missense_variant	1	1	11	55322539	1	1
608	rs10838881	rs12790125	11	48387275	55322539	1	1	0.308532	0.108135	0.0128968	0.125249	0.210736	0.00298211	0.162698	0.152778	0.00992063	0.61344	0.887017	0.600887	0.0203582	0.0300793	0.0126517	5.9e-06	3.78e-08	0.00035545	44980440	0.462632	0.00263769	1	1	1	11	48387275	1	1	;ENSG00000176540;	;OR4C5;	158	1	1	0	0	missense_variant	1	1	11	55322539	1	1
609	rs10838833	rs12790125	11	48238880	55322539	1	1	0.304563	0.108135	0.0128968	0.12326	0.210736	0.00397614	0.16369	0.152778	0.00992063	0.608403	0.846926	0.603306	0.0196549	0.0269253	0.0128468	8.54e-06	1.95e-07	0.000319998	9566568	1	0.0326141	1	0	0	11	48238880	1	1	;ENSG00000175619;	;OR4B1;	1450	0	0	0	0	synonymous_variant	1	1	11	55322539	1	1
610	rs7932199	rs12790125	11	49076898	55322539	1	1	0.318452	0.108135	0.0109127	0.135189	0.210736	0	0.160714	0.152778	0.00496032	0.6831	1	0.79798	0.0264353	0.0417383	0.0219883	2.44e-07	9.18e-11	2.5e-06	18012980	0.0385346	9.47e-06	0.17358	1	1	11	49076898	1	1	;ENSG00000214891;	;TRIM64C;	2206	1	1	0	0	missense_variant	1	1	11	55322539	1	1
611	rs7103992	rs12790125	11	48510777	55322539	1	1	0.364087	0.108135	0.0297619	0.645129	0.210736	0.16004	0.447421	0.152778	0.106151	0.244057	0.322102	0.447691	0.00413482	0.015238	0.0446372	0.0411969	9.03e-05	1.98e-11	64926184	1	1	2.22e-06	1	1	11	48510777	1	1	;ENSG00000255215;;ENSG00000237388;;ENSG00000255113;	;OR4R1P;;OR4A47;;OR4A48P;	1	1	1	0	0	missense_variant:upstream_gene_variant	1	1	11	55322539	1	1
612	rs1052373	rs12790125	11	47354787	55322539	1	1	0.52877	0.108135	0.0565476	0.307157	0.210736	0.0397614	0.720238	0.152778	0.0823413	0.0110333	0.385724	0.25169	1.66e-05	0.0176114	0.0294092	0.897194	2.56e-05	5.19e-08	5699536	1	1	0.0250915	0	0	11	47354787	1	1	;ENSG00000110514;;ENSG00000134571;	;MADD;;MYBPC3;	1139	0	0	0	0	synonymous_variant:downstream_gene_variant	1	1	11	55322539	1	1
613	rs16905753	rs12790125	11	48285906	55322539	1	1	0.338294	0.108135	0.0128968	0.125249	0.210736	0.00298211	0.162698	0.152778	0.00992063	0.647448	0.887017	0.600887	0.025984	0.0300793	0.0126517	3.09e-07	3.78e-08	0.00035545	21269428	0.0324337	0.0047001	1	1	1	11	48285906	1	1	;ENSG00000176567;;ENSG00000279260;	;OR4X1;;OR4X1;	434	1	1	0	0	missense_variant	1	1	11	55322539	1	1
614	rs4598671	rs12790125	11	50003191	55322539	1	1	0.256944	0.108135	0.103175	0.592445	0.210736	0.151093	0.556548	0.152778	0.147817	0.938266	0.305568	0.926785	0.308675	0.0171502	0.123414	1.23e-69	3.27e-05	6.88e-29	42333633	6.9e-64	1	6.84e-24	1	1	11	50003191	1	1	;ENSG00000221954;	;OR4C12;	1502	1	1	0	0	missense_variant	1	1	11	55322539	1	1
615	rs1994140	rs12790125	11	48387186	55322539	1	1	0.144841	0.108135	0.00396825	0.570577	0.210736	0.125249	0.37996	0.152778	0.0962302	0.746638	0.0553372	0.403055	0.0114481	0.000615349	0.0478048	0.000681268	0.431404	3.87e-12	44878676	1	1	3.51e-07	1	1	11	48387186	1	1	;ENSG00000176540;	;OR4C5;	128	1	1	0	0	missense_variant	1	1	11	55322539	1	1
616	rs753095	rs12790125	11	48328644	55322539	1	1	0.509921	0.108135	0.0912698	0.304175	0.210736	0.083499	0.454365	0.152778	0.047619	0.681759	0.132291	0.314013	0.0541617	0.0106894	0.0148068	1.48e-13	0.0010408	0.000111853	34396984	3.76e-08	1	1	0	0	11	48328644	1	1	;ENSG00000176555;	;OR4S1;	251	0	0	0	0	synonymous_variant	1	1	11	55322539	1	1
617	rs202716	rs12790125	11	49196490	55322539	1	1	0.674603	0.108135	0.0605159	0.274354	0.210736	0.000994036	0.31746	0.152778	0.0208333	0.170426	0.982807	0.570455	0.00730088	0.0975075	0.027294	0.00667172	3.99e-23	1.56e-07	32463468	1	5.21e-18	0.00921613	1	0	11	49196490	1	1	;ENSG00000086205;	;FOLH1;	1837	0	0	0	0	synonymous_variant:non_coding_transcript_variant:non_coding_transcript_exon_variant:NMD_transcript_variant:3_prime_UTR_variant	1	1	11	55322539	1	1
618	rs76884411	rs12790125	11	48285981	55322539	1	1	0.546627	0.108135	0.0238095	0.744533	0.210736	0.128231	0.547619	0.152778	0.105159	0.597196	0.182722	0.311005	0.0521358	0.0259803	0.0144086	4.19e-13	3.18e-07	0.000138393	21371192	1.08e-07	0.0326941	1	1	1	11	48285981	1	1	;ENSG00000176567;;ENSG00000279260;	;OR4X1;;OR4X1;	434	0	0	0	0	inframe_deletion	1	1	11	55322539	1	1
619	rs10838850	rs12790125	11	48285856	55322539	1	1	0.546627	0.108135	0.0238095	0.744533	0.210736	0.128231	0.547619	0.152778	0.105159	0.597196	0.182722	0.311005	0.0521358	0.0259803	0.0144086	4.19e-13	3.18e-07	0.000138393	21167664	1.08e-07	0.0326941	1	0	0	11	48285856	1	1	;ENSG00000176567;;ENSG00000279260;	;OR4X1;;OR4X1;	407	0	0	0	0	synonymous_variant	1	1	11	55322539	1	1
620	rs202680	rs12790125	11	49221885	55322539	1	1	0.661706	0.108135	0.0357143	0.275348	0.210736	0.000994036	0.316468	0.152778	0.0208333	0.500873	0.982869	0.569108	0.0594969	0.0980074	0.0270411	9.62e-15	3.1e-23	1.78e-07	37449904	2.27e-09	4.06e-18	0.0104239	1	0	11	49221885	1	1	;ENSG00000086205;	;FOLH1;	2223	0	0	0	0	synonymous_variant:non_coding_transcript_variant:non_coding_transcript_exon_variant:NMD_transcript_variant:3_prime_UTR_variant:intron_variant:downstream_gene_variant	1	1	11	55322539	1	1
621	rs2727042	rs12790125	11	49055751	55322539	1	1	0.348214	0.108135	0.0496032	0.688867	0.210736	0.162028	0.441468	0.152778	0.106151	0.169536	0.257128	0.453577	0.00652304	0.00797308	0.0469367	0.0103408	0.00462402	6.05e-12	11703612	1	1	6.02e-07	0	0	11	49055751	1	1	;ENSG00000182053;	;TRIM49B;	1860	0	0	0	0	synonymous_variant	1	1	11	55322539	1	1
622	rs7103557	rs12790125	11	48510654	55322539	1	1	0.364087	0.108135	0.0297619	0.645129	0.210736	0.16004	0.447421	0.152778	0.106151	0.244057	0.322102	0.447691	0.00413482	0.015238	0.0446372	0.0411969	9.03e-05	1.98e-11	64824420	1	1	2.22e-06	1	1	11	48510654	1	1	;ENSG00000255215;;ENSG00000237388;;ENSG00000255113;	;OR4R1P;;OR4A47;;OR4A48P;	1	1	1	0	0	missense_variant:upstream_gene_variant	1	1	11	55322539	1	1
623	rs10838874	rs12790125	11	48347140	55322539	1	1	0.452381	0.108135	0.0843254	0.255467	0.210736	0.082505	0.458333	0.152778	0.047619	0.597926	0.182722	0.319953	0.052473	0.0259803	0.0156201	3.52e-13	3.18e-07	7.25e-05	38772836	8.51e-08	0.0315953	1	0	0	11	48347140	1	1	;ENSG00000176547;	;OR4C3;	263	0	0	0	0	synonymous_variant	1	1	11	55322539	1	1
624	rs10838851	rs12790125	11	48286231	55322539	1	1	0.547619	0.108135	0.0238095	0.744533	0.210736	0.128231	0.547619	0.152778	0.105159	0.597926	0.182722	0.311005	0.052473	0.0259803	0.0144086	3.52e-13	3.18e-07	0.000138393	21472956	9.23e-08	0.0326941	1	1	1	11	48286231	1	1	;ENSG00000176567;;ENSG00000279260;	;OR4X1;;OR4X1;	422	0	0	0	0	stop_gained:synonymous_variant	1	1	11	55322539	1	1
625	rs10838833	rs12800642	11	48238880	55339676	1	2	0.304563	0.109127	0.0138889	0.12326	0.21173	0.00397614	0.16369	0.152778	0.00992063	0.582114	0.847645	0.603306	0.0181783	0.0271324	0.0128468	1.86e-05	1.75e-07	0.000319998	9566590	1	0.0294814	1	0	0	11	48238880	1	1	;ENSG00000175619;	;OR4B1;	1450	0	0	0	0	synonymous_variant	1	1	11	55339676	2	1
626	rs10838852	rs12800642	11	48286256	55339676	1	2	0.146825	0.109127	0.00396825	0.569583	0.21173	0.124254	0.382937	0.152778	0.0952381	0.752334	0.0401284	0.389652	0.0119317	0.000326846	0.0441184	0.00052432	0.566363	2.58e-11	21574742	1	1	4.11e-06	1	1	11	48286256	1	1	;ENSG00000176567;;ENSG00000279260;	;OR4X1;;OR4X1;	404	1	1	0	0	missense_variant	1	1	11	55339676	2	1
627	rs202716	rs12800642	11	49196490	55339676	1	2	0.674603	0.109127	0.0615079	0.274354	0.21173	0.000994036	0.31746	0.152778	0.0208333	0.164492	0.982888	0.570455	0.00687133	0.0981071	0.027294	0.00849372	2.94e-23	1.56e-07	32463490	1	3.87e-18	0.00921613	1	0	11	49196490	1	1	;ENSG00000086205;	;FOLH1;	1837	0	0	0	0	synonymous_variant:non_coding_transcript_variant:non_coding_transcript_exon_variant:NMD_transcript_variant:3_prime_UTR_variant	1	1	11	55339676	2	1
628	rs7103557	rs12800642	11	48510654	55339676	1	2	0.364087	0.109127	0.0297619	0.645129	0.21173	0.161034	0.447421	0.152778	0.106151	0.250929	0.325285	0.447691	0.00441597	0.0156336	0.0446372	0.0348748	7.32e-05	1.98e-11	64824442	1	1	2.22e-06	1	1	11	48510654	1	1	;ENSG00000255215;;ENSG00000237388;;ENSG00000255113;	;OR4R1P;;OR4A47;;OR4A48P;	1	1	1	0	0	missense_variant:upstream_gene_variant	1	1	11	55339676	2	1
629	rs326217	rs12800642	11	47303275	55339676	1	2	0.247024	0.109127	0.014881	0.304175	0.21173	0.0954274	0.251984	0.152778	0.0674603	0.447974	0.210584	0.253436	0.00806453	0.0272478	0.0343825	0.00435617	1.64e-07	3.93e-09	67514903	1	0.0181416	0.00256905	0	0	11	47303275	1	1	;ENSG00000110514;	;MADD;	1155	0	0	0	0	synonymous_variant:non_coding_transcript_variant:non_coding_transcript_exon_variant:downstream_gene_variant:upstream_gene_variant	1	1	11	55339676	2	1
630	rs11606506	rs12800642	11	48238549	55339676	1	2	0.16369	0.109127	0.046627	0.173956	0.21173	0.0477137	0.386905	0.152778	0.0416667	0.315173	0.0793587	0.295105	0.0621668	0.00493764	0.00991041	2.45e-15	0.0258315	0.00157418	9464826	1.63e-09	1	1	1	1	11	48238549	1	1	;ENSG00000175619;	;OR4B1;	1327	1	1	0	0	missense_variant	1	1	11	55339676	2	1
631	rs202680	rs12800642	11	49221885	55339676	1	2	0.661706	0.109127	0.0367063	0.275348	0.21173	0.000994036	0.316468	0.152778	0.0208333	0.491672	0.982949	0.569108	0.0579214	0.09861	0.0270411	2.16e-14	2.28e-23	1.78e-07	37449926	4.92e-09	3.01e-18	0.0104239	1	0	11	49221885	1	1	;ENSG00000086205;	;FOLH1;	2223	0	0	0	0	synonymous_variant:non_coding_transcript_variant:non_coding_transcript_exon_variant:NMD_transcript_variant:3_prime_UTR_variant:intron_variant:downstream_gene_variant	1	1	11	55339676	2	1
632	rs16905753	rs12800642	11	48285906	55339676	1	2	0.338294	0.109127	0.0138889	0.125249	0.21173	0.00298211	0.162698	0.152778	0.00992063	0.62378	0.887548	0.600887	0.0243673	0.0302955	0.0126517	7.19e-07	3.38e-08	0.00035545	21269450	0.0714312	0.00421748	1	1	1	11	48285906	1	1	;ENSG00000176567;;ENSG00000279260;	;OR4X1;;OR4X1;	434	1	1	0	0	missense_variant	1	1	11	55339676	2	1
633	rs753095	rs12800642	11	48328644	55339676	1	2	0.509921	0.109127	0.0912698	0.304175	0.21173	0.084493	0.454365	0.152778	0.047619	0.666102	0.136365	0.314013	0.0522351	0.0114258	0.0148068	3.98e-13	0.000698066	0.000111853	34397006	9.52e-08	1	1	0	0	11	48328644	1	1	;ENSG00000176555;	;OR4S1;	251	0	0	0	0	synonymous_variant	1	1	11	55339676	2	1
634	rs7932199	rs12800642	11	49076898	55339676	1	2	0.318452	0.109127	0.0119048	0.135189	0.21173	0	0.160714	0.152778	0.00496032	0.657434	1	0.79798	0.0247383	0.0419881	0.0219883	5.93e-07	8.07e-11	2.5e-06	18013002	0.0881557	8.36e-06	0.17358	1	1	11	49076898	1	1	;ENSG00000214891;	;TRIM64C;	2206	1	1	0	0	missense_variant	1	1	11	55339676	2	1
635	rs10838850	rs12800642	11	48285856	55339676	1	2	0.546627	0.109127	0.0248016	0.744533	0.21173	0.128231	0.547619	0.152778	0.105159	0.584227	0.186559	0.311005	0.0504098	0.0272449	0.0144086	1.02e-12	1.65e-07	0.000138393	21167686	2.5e-07	0.017461	1	0	0	11	48285856	1	1	;ENSG00000176567;;ENSG00000279260;	;OR4X1;;OR4X1;	407	0	0	0	0	synonymous_variant	1	1	11	55339676	2	1
636	rs7120775	rs12800642	11	48266736	55339676	1	2	0.30754	0.109127	0.0138889	0.125249	0.21173	0.00298211	0.162698	0.152778	0.00992063	0.586158	0.887548	0.600887	0.0186919	0.0302955	0.0126517	1.42e-05	3.38e-08	0.00035545	16995362	1	0.00421748	1	1	1	11	48266736	1	1	;ENSG00000172208;;ENSG00000279556;	;OR4X2;;OR4X2;	455	0	0	0	0	stop_gained:synonymous_variant	1	1	11	55339676	2	1
637	rs7130086	rs12800642	11	48239182	55339676	1	2	0.119048	0.109127	0.031746	0.173956	0.21173	0.0477137	0.386905	0.152778	0.0416667	0.195086	0.0793587	0.295105	0.0344985	0.00493764	0.00991041	3.7e-09	0.0258315	0.00157418	9668354	0.000894767	1	1	1	1	11	48239182	1	1	;ENSG00000175619;	;OR4B1;	1450	1	1	0	0	missense_variant	1	1	11	55339676	2	1
638	rs1052373	rs12800642	11	47354787	55339676	1	2	0.52877	0.109127	0.0565476	0.307157	0.21173	0.0397614	0.720238	0.152778	0.0823413	0.0200239	0.388608	0.25169	5.51e-05	0.0179827	0.0294092	0.813668	2.11e-05	5.19e-08	5699558	1	1	0.0250915	0	0	11	47354787	1	1	;ENSG00000110514;;ENSG00000134571;	;MADD;;MYBPC3;	1139	0	0	0	0	synonymous_variant:downstream_gene_variant	1	1	11	55339676	2	1
639	rs7103992	rs12800642	11	48510777	55339676	1	2	0.364087	0.109127	0.0297619	0.645129	0.21173	0.161034	0.447421	0.152778	0.106151	0.250929	0.325285	0.447691	0.00441597	0.0156336	0.0446372	0.0348748	7.32e-05	1.98e-11	64926206	1	1	2.22e-06	1	1	11	48510777	1	1	;ENSG00000255215;;ENSG00000237388;;ENSG00000255113;	;OR4R1P;;OR4A47;;OR4A48P;	1	1	1	0	0	missense_variant:upstream_gene_variant	1	1	11	55339676	2	1
640	rs2727042	rs12800642	11	49055751	55339676	1	2	0.348214	0.109127	0.0496032	0.688867	0.21173	0.163022	0.441468	0.152778	0.106151	0.163138	0.260616	0.453577	0.0061022	0.00823985	0.0469367	0.0131337	0.00398796	6.05e-12	11703634	1	1	6.02e-07	0	0	11	49055751	1	1	;ENSG00000182053;	;TRIM49B;	1860	0	0	0	0	synonymous_variant	1	1	11	55339676	2	1
641	rs10838851	rs12800642	11	48286231	55339676	1	2	0.547619	0.109127	0.0248016	0.744533	0.21173	0.128231	0.547619	0.152778	0.105159	0.58498	0.186559	0.311005	0.0507426	0.0272449	0.0144086	8.56e-13	1.65e-07	0.000138393	21472978	2.13e-07	0.017461	1	1	1	11	48286231	1	1	;ENSG00000176567;;ENSG00000279260;	;OR4X1;;OR4X1;	422	0	0	0	0	stop_gained:synonymous_variant	1	1	11	55339676	2	1
642	rs4598671	rs12800642	11	50003191	55339676	1	2	0.256944	0.109127	0.103175	0.592445	0.21173	0.151093	0.556548	0.152778	0.147817	0.926593	0.297309	0.926785	0.304142	0.0163328	0.123414	1.22e-68	5.05e-05	6.88e-29	42333655	6.32e-63	1	6.84e-24	1	1	11	50003191	1	1	;ENSG00000221954;	;OR4C12;	1502	1	1	0	0	missense_variant	1	1	11	55339676	2	1
643	rs10838881	rs12800642	11	48387275	55339676	1	2	0.308532	0.109127	0.0138889	0.125249	0.21173	0.00298211	0.162698	0.152778	0.00992063	0.587489	0.887548	0.600887	0.0188644	0.0302955	0.0126517	1.3e-05	3.38e-08	0.00035545	44980462	0.976309	0.00236404	1	1	1	11	48387275	1	1	;ENSG00000176540;	;OR4C5;	158	1	1	0	0	missense_variant	1	1	11	55339676	2	1
644	rs1994140	rs12800642	11	48387186	55339676	1	2	0.144841	0.109127	0.00396825	0.570577	0.21173	0.125249	0.37996	0.152778	0.0962302	0.748941	0.0488393	0.403055	0.0116374	0.000482189	0.0478048	0.000614826	0.486129	3.87e-12	44878698	1	1	3.51e-07	1	1	11	48387186	1	1	;ENSG00000176540;	;OR4C5;	128	1	1	0	0	missense_variant	1	1	11	55339676	2	1
645	rs182169	rs12800642	11	49207315	55339676	1	2	0.631944	0.109127	0.0367063	0.275348	0.21173	0.000994036	0.31746	0.152778	0.0208333	0.467732	0.982949	0.570455	0.0460126	0.09861	0.027294	9.74e-12	2.28e-23	1.56e-07	34600534	1.56e-06	3.01e-18	0.00921613	1	1	11	49207315	1	1	;ENSG00000086205;	;FOLH1;	930	1	1	0	0	missense_variant:synonymous_variant:non_coding_transcript_variant:non_coding_transcript_exon_variant:NMD_transcript_variant:intron_variant	1	1	11	55339676	2	1
646	rs326214	rs12800642	11	47298360	55339676	1	2	0.292659	0.109127	0.0228175	0.689861	0.21173	0.171968	0.27381	0.152778	0.0694444	0.285547	0.394487	0.248882	0.00413242	0.0187917	0.0296246	0.0412558	1.37e-05	4.64e-08	67107847	1	1	0.0229444	0	0	11	47298360	1	1	;ENSG00000110514;;ENSG00000256746;	;MADD;;RP11-17G12.3;	1415	0	0	0	0	synonymous_variant:non_coding_transcript_variant:non_coding_transcript_exon_variant:downstream_gene_variant:upstream_gene_variant:regulatory_region_variant	1	1	11	55339676	2	1
647	rs3740688	rs12800642	11	47380340	55339676	1	2	0.78869	0.109127	0.0793651	0.542744	0.21173	0.0994036	0.686508	0.152778	0.0674603	0.0778731	0.134981	0.356805	0.00277254	0.00580879	0.050274	0.094575	0.0156335	1.09e-12	9464826	1	1	3.86e-06	1	1	11	47380340	1	1	;ENSG00000066336;	;SPI1;	1158	1	1	0	0	missense_variant:intron_variant	1	1	11	55339676	2	1
648	rs7932738	rs12800642	11	49080565	55339676	1	2	0.33631	0.109127	0.0119048	0.135189	0.21173	0	0.160714	0.152778	0.00496032	0.675623	1	0.79798	0.0283334	0.0419881	0.0219883	9.08e-08	8.07e-11	2.5e-06	18623586	0.0154989	8.36e-06	0.17358	1	1	11	49080565	1	1	;ENSG00000214891;	;TRIM64C;	1671	1	1	0	0	missense_variant	1	1	11	55339676	2	1
649	rs76884411	rs12800642	11	48285981	55339676	1	2	0.546627	0.109127	0.0248016	0.744533	0.21173	0.128231	0.547619	0.152778	0.105159	0.584227	0.186559	0.311005	0.0504098	0.0272449	0.0144086	1.02e-12	1.65e-07	0.000138393	21371214	2.5e-07	0.017461	1	1	1	11	48285981	1	1	;ENSG00000176567;;ENSG00000279260;	;OR4X1;;OR4X1;	434	0	0	0	0	inframe_deletion	1	1	11	55339676	2	1
650	rs10838874	rs12800642	11	48347140	55339676	1	2	0.452381	0.109127	0.0843254	0.255467	0.21173	0.083499	0.458333	0.152778	0.047619	0.58498	0.186559	0.319953	0.0507426	0.0272449	0.0156201	8.56e-13	1.65e-07	7.25e-05	38772858	1.97e-07	0.016841	1	0	0	11	48347140	1	1	;ENSG00000176547;	;OR4C3;	263	0	0	0	0	synonymous_variant	1	1	11	55339676	2	1
651	rs2727042	rs1374570	11	49055751	57799371	1	1	0.348214	0.494048	0.168651	0.688867	0.54175	0.415507	0.441468	0.244048	0.114087	0.0196684	0.251036	0.0465711	0.000201809	0.0336495	0.000885852	0.651972	5.95e-09	0.344682	11706225	1	0.000528742	1	0	0	11	49055751	1	1	;ENSG00000182053;	;TRIM49B;	1860	0	0	0	0	synonymous_variant	1	1	11	57799371	1	1
652	rs2851535	rs1374570	11	49075605	57799371	1	1	0.864087	0.494048	0.429563	0.823062	0.54175	0.476143	0.603175	0.244048	0.15377	0.0396623	0.315576	0.0678049	0.000241611	0.02531	0.000976469	0.621658	4.51e-07	0.321144	17710301	1	0.0361663	1	0	0	11	49075605	1	1	;ENSG00000214891;	;TRIM64C;	1665	0	0	0	0	synonymous_variant	1	1	11	57799371	1	1
653	rs1503185	rs1481927	11	48146622	55978956	1	1	0.306548	0.751984	0.266865	0.162028	0.676938	0.11332	0.316468	0.834325	0.28869	0.478058	0.0694856	0.470201	0.0333207	0.000445539	0.0203263	6.81e-09	0.503185	6e-06	63298543	0.00305673	1	0.749592	1	1	11	48146622	1	1	;ENSG00000149177;	;PTPRJ;	385	1	1	0	0	missense_variant:downstream_gene_variant	1	1	11	55978956	1	1
654	rs7932738	rs1481927	11	49080565	55978956	1	1	0.33631	0.751984	0.18254	0.135189	0.676938	0.130219	0.160714	0.834325	0.152778	0.427444	0.886199	0.701929	0.11892	0.0585893	0.0187349	6.75e-28	1.62e-14	1.39e-05	18624147	7.39e-22	2.48e-09	0.898544	1	1	11	49080565	1	1	;ENSG00000214891;	;TRIM64C;	1671	1	1	0	0	missense_variant	1	1	11	55978956	1	1
655	rs10838850	rs1481927	11	48285856	55978956	1	1	0.546627	0.751984	0.373016	0.744533	0.676938	0.502982	0.547619	0.834325	0.429563	0.338293	0.0123676	0.364639	0.0313056	2.5e-05	0.0218109	1.94e-08	0.873877	2.75e-06	21168247	0.00252534	1	0.276933	0	0	11	48285856	1	1	;ENSG00000176567;;ENSG00000279260;	;OR4X1;;OR4X1;	407	0	0	0	0	synonymous_variant	1	1	11	55978956	1	1
656	rs1994140	rs1481927	11	48387186	55978956	1	1	0.144841	0.751984	0.124008	0.570577	0.676938	0.33499	0.37996	0.834325	0.27381	0.420055	0.369459	0.420551	0.00985663	0.0490275	0.0573111	0.00162123	2.17e-12	2.95e-14	44879259	1	2.09e-07	2.92e-09	1	1	11	48387186	1	1	;ENSG00000176540;	;OR4C5;	128	1	1	0	0	missense_variant	1	1	11	55978956	1	1
657	rs10838833	rs1481927	11	48238880	55978956	1	1	0.304563	0.751984	0.160714	0.12326	0.676938	0.116302	0.16369	0.834325	0.150794	0.396063	0.825261	0.524442	0.118135	0.0456953	0.0106899	1.01e-27	1.2e-11	0.00102859	9567151	1.99e-21	3.55e-06	1	0	0	11	48238880	1	1	;ENSG00000175619;	;OR4B1;	1450	0	0	0	0	synonymous_variant	1	1	11	55978956	1	1
658	rs326217	rs1481927	11	47303275	55978956	1	1	0.247024	0.751984	0.212302	0.304175	0.676938	0.173956	0.251984	0.834325	0.18254	0.433253	0.155174	0.223495	0.0203101	0.0220558	0.0294437	6.05e-06	2.47e-06	5.1e-08	67515464	1	0.229035	0.0247305	0	0	11	47303275	1	1	;ENSG00000110514;	;MADD;	1155	0	0	0	0	synonymous_variant:non_coding_transcript_variant:non_coding_transcript_exon_variant:downstream_gene_variant:upstream_gene_variant	1	1	11	55978956	1	1
659	rs202716	rs1481927	11	49196490	55978956	1	1	0.674603	0.751984	0.480159	0.274354	0.676938	0.266402	0.31746	0.834325	0.28869	0.336195	0.910279	0.452994	0.0179812	0.14951	0.0189525	2.07e-05	1.41e-34	1.24e-05	32464051	1	2.94e-29	0.645196	1	0	11	49196490	1	1	;ENSG00000086205;	;FOLH1;	1837	0	0	0	0	synonymous_variant:non_coding_transcript_variant:non_coding_transcript_exon_variant:NMD_transcript_variant:3_prime_UTR_variant	1	1	11	55978956	1	1
660	rs2167079	rs1481927	11	47270255	55978956	1	1	0.635913	0.751984	0.448413	0.300199	0.676938	0.254473	0.776786	0.834325	0.65377	0.329831	0.528518	0.0441187	0.0205429	0.057186	0.00134507	5.35e-06	3.33e-14	0.244262	63444904	1	7.73e-09	1	1	1	11	47270255	1	1	;ENSG00000134575;;ENSG00000025434;	;ACP2;;NR1H3;	1121	1	1	0	0	missense_variant:non_coding_transcript_variant:non_coding_transcript_exon_variant:NMD_transcript_variant:5_prime_UTR_variant:upstream_gene_variant:regulatory_region_variant	1	1	11	55978956	1	1
661	rs3740691	rs1481927	11	47188411	55978956	1	1	0.684524	0.751984	0.498016	0.33499	0.676938	0.264414	0.124008	0.834325	0.106151	0.213887	0.347857	0.130826	0.00695371	0.0290898	0.000481128	0.00810854	6.31e-08	0.486177	55710840	1	0.00685572	1	1	1	11	47188411	1	1	;ENSG00000149179;;ENSG00000149182;;ENSG00000270060;	;C11orf49;;ARFGAP2;;RP11-390K5.6;	1205	1	1	0	0	missense_variant:non_coding_transcript_variant:non_coding_transcript_exon_variant:NMD_transcript_variant:3_prime_UTR_variant:downstream_gene_variant:regulatory_region_variant	1	1	11	55978956	1	1
662	rs10838874	rs1481927	11	48347140	55978956	1	1	0.452381	0.751984	0.377976	0.255467	0.676938	0.173956	0.458333	0.834325	0.410714	0.336842	0.0123676	0.372891	0.0309136	2.5e-05	0.0233632	2.38e-08	0.873877	1.22e-06	38773419	0.00284049	1	0.128969	0	0	11	48347140	1	1	;ENSG00000176547;	;OR4C3;	263	0	0	0	0	synonymous_variant	1	1	11	55978956	1	1
663	rs528033493	rs1481927	11	47380276	55978956	1	1	0.347222	0.751984	0.22123	0.148111	0.676938	0.131213	0.316468	0.834325	0.277778	0.246298	0.646835	0.262065	0.037614	0.034716	0.00631409	7.39e-10	3.43e-09	0.0116419	9363623	0.00078602	0.00047394	1	1	1	11	47380276	1	1	;ENSG00000066336;	;SPI1;	1369	1	0	0	1	frameshift_variant:intron_variant	1	1	11	55978956	1	1
664	rs10838851	rs1481927	11	48286231	55978956	1	1	0.547619	0.751984	0.374008	0.744533	0.676938	0.502982	0.547619	0.834325	0.429563	0.336842	0.0123676	0.364639	0.0309136	2.5e-05	0.0218109	2.38e-08	0.873877	2.75e-06	21473539	0.00300156	1	0.276933	1	1	11	48286231	1	1	;ENSG00000176567;;ENSG00000279260;	;OR4X1;;OR4X1;	422	0	0	0	0	stop_gained:synonymous_variant	1	1	11	55978956	1	1
665	rs3740688	rs1481927	11	47380340	55978956	1	1	0.78869	0.751984	0.56746	0.542744	0.676938	0.373757	0.686508	0.834325	0.608135	0.488901	0.0362356	0.310927	0.0211216	0.000743774	0.0420395	3.95e-06	0.387035	7.53e-11	9465387	1	1	7.64e-05	1	1	11	47380340	1	1	;ENSG00000066336;	;SPI1;	1158	1	1	0	0	missense_variant:intron_variant	1	1	11	55978956	1	1
666	rs326214	rs1481927	11	47298360	55978956	1	1	0.292659	0.751984	0.244048	0.689861	0.676938	0.414513	0.27381	0.834325	0.203373	0.330278	0.523787	0.208403	0.0148855	0.0588628	0.0228734	0.000107252	1.41e-14	1.57e-06	67108408	1	3.94e-09	0.392348	0	0	11	47298360	1	1	;ENSG00000110514;;ENSG00000256746;	;MADD;;RP11-17G12.3;	1415	0	0	0	0	synonymous_variant:non_coding_transcript_variant:non_coding_transcript_exon_variant:downstream_gene_variant:upstream_gene_variant:regulatory_region_variant	1	1	11	55978956	1	1
667	rs10838881	rs1481927	11	48387275	55978956	1	1	0.308532	0.751984	0.161706	0.125249	0.676938	0.119284	0.162698	0.834325	0.149802	0.409951	0.852601	0.521542	0.124225	0.0496724	0.0104954	4.56e-29	1.56e-12	0.00114354	44981023	3.19e-23	1.52e-07	1	1	1	11	48387275	1	1	;ENSG00000176540;	;OR4C5;	158	1	1	0	0	missense_variant	1	1	11	55978956	1	1
668	rs4598671	rs1481927	11	50003191	55978956	1	1	0.256944	0.751984	0.229167	0.592445	0.676938	0.38171	0.556548	0.834325	0.404762	0.564108	0.146882	0.810955	0.0362922	0.00708288	0.104054	1.46e-09	0.00760005	1.29e-24	42334216	0.000132033	1	1.17e-19	1	1	11	50003191	1	1	;ENSG00000221954;	;OR4C12;	1502	1	1	0	0	missense_variant	1	1	11	55978956	1	1
669	rs753095	rs1481927	11	48328644	55978956	1	1	0.509921	0.751984	0.429563	0.304175	0.676938	0.22167	0.454365	0.834325	0.406746	0.364607	0.160402	0.367414	0.0456202	0.0053676	0.022322	1.19e-11	0.020139	2.1e-06	34397567	2.38e-06	1	0.218073	0	0	11	48328644	1	1	;ENSG00000176555;	;OR4S1;	251	0	0	0	0	synonymous_variant	1	1	11	55978956	1	1
670	rs10838852	rs1481927	11	48286256	55978956	1	1	0.146825	0.751984	0.125992	0.569583	0.676938	0.33499	0.382937	0.834325	0.277778	0.427892	0.363766	0.408052	0.0103921	0.0477215	0.0532788	0.00120987	4.25e-12	2.33e-13	21575303	1	9.89e-07	4.43e-08	1	1	11	48286256	1	1	;ENSG00000176567;;ENSG00000279260;	;OR4X1;;OR4X1;	404	1	1	0	0	missense_variant	1	1	11	55978956	1	1
671	rs7932199	rs1481927	11	49076898	55978956	1	1	0.318452	0.751984	0.165675	0.135189	0.676938	0.130219	0.160714	0.834325	0.152778	0.436576	0.886199	0.701929	0.134537	0.0585893	0.0187349	2.42e-31	1.62e-14	1.39e-05	18013563	3.4e-25	2.48e-09	0.898544	1	1	11	49076898	1	1	;ENSG00000214891;	;TRIM64C;	2206	1	1	0	0	missense_variant	1	1	11	55978956	1	1
672	rs182169	rs1481927	11	49207315	55978956	1	1	0.631944	0.751984	0.439484	0.275348	0.676938	0.267396	0.31746	0.834325	0.28869	0.391396	0.910603	0.452994	0.0294265	0.150365	0.0189525	5.14e-08	9.16e-35	1.24e-05	34601095	0.00553107	1.92e-29	0.645196	1	1	11	49207315	1	1	;ENSG00000086205;	;FOLH1;	930	1	1	0	0	missense_variant:synonymous_variant:non_coding_transcript_variant:non_coding_transcript_exon_variant:NMD_transcript_variant:intron_variant	1	1	11	55978956	1	1
673	rs16905753	rs1481927	11	48285906	55978956	1	1	0.338294	0.751984	0.191468	0.125249	0.676938	0.119284	0.162698	0.834325	0.149802	0.383412	0.852601	0.521542	0.0948362	0.0496724	0.0104954	1.41e-22	1.56e-12	0.00114354	21270011	1.03e-16	3.82e-07	1	1	1	11	48285906	1	1	;ENSG00000176567;;ENSG00000279260;	;OR4X1;;OR4X1;	434	1	1	0	0	missense_variant	1	1	11	55978956	1	1
674	rs7103992	rs1481927	11	48510777	55978956	1	1	0.364087	0.751984	0.298611	0.645129	0.676938	0.373757	0.447421	0.834325	0.331349	0.274899	0.549132	0.458175	0.0142701	0.0791613	0.0514828	0.000149046	4.5e-19	5.86e-13	64926767	1	8.76e-14	7.38e-08	1	1	11	48510777	1	1	;ENSG00000255215;;ENSG00000237388;;ENSG00000255113;	;OR4R1P;;OR4A47;;OR4A48P;	1	1	1	0	0	missense_variant:upstream_gene_variant	1	1	11	55978956	1	1
675	rs2727042	rs1481927	11	49055751	55978956	1	1	0.348214	0.751984	0.290675	0.688867	0.676938	0.417495	0.441468	0.834325	0.326389	0.333744	0.485751	0.453229	0.0196263	0.0508598	0.0516064	8.67e-06	8.49e-13	5.5e-13	11704195	1	1.06e-07	5.89e-08	0	0	11	49055751	1	1	;ENSG00000182053;	;TRIM49B;	1860	0	0	0	0	synonymous_variant	1	1	11	55978956	1	1
676	rs7103557	rs1481927	11	48510654	55978956	1	1	0.364087	0.751984	0.298611	0.645129	0.676938	0.373757	0.447421	0.834325	0.331349	0.274899	0.549132	0.458175	0.0142701	0.0791613	0.0514828	0.000149046	4.5e-19	5.86e-13	64825003	1	8.76e-14	7.38e-08	1	1	11	48510654	1	1	;ENSG00000255215;;ENSG00000237388;;ENSG00000255113;	;OR4R1P;;OR4A47;;OR4A48P;	1	1	1	0	0	missense_variant:upstream_gene_variant	1	1	11	55978956	1	1
677	rs202680	rs1481927	11	49221885	55978956	1	1	0.661706	0.751984	0.46627	0.275348	0.676938	0.267396	0.316468	0.834325	0.287698	0.373326	0.910603	0.451279	0.0235004	0.150365	0.0187233	1.13e-06	9.16e-35	1.4e-05	37450487	0.105905	1.92e-29	0.724667	1	0	11	49221885	1	1	;ENSG00000086205;	;FOLH1;	2223	0	0	0	0	synonymous_variant:non_coding_transcript_variant:non_coding_transcript_exon_variant:NMD_transcript_variant:3_prime_UTR_variant:intron_variant:downstream_gene_variant	1	1	11	55978956	1	1
678	rs7120775	rs1481927	11	48266736	55978956	1	1	0.30754	0.751984	0.161706	0.125249	0.676938	0.119284	0.162698	0.834325	0.149802	0.40502	0.852601	0.521542	0.12182	0.0496724	0.0104954	1.55e-28	1.56e-12	0.00114354	16995923	2.59e-22	3.82e-07	1	1	1	11	48266736	1	1	;ENSG00000172208;;ENSG00000279556;	;OR4X2;;OR4X2;	455	0	0	0	0	stop_gained:synonymous_variant	1	1	11	55978956	1	1
679	rs1052373	rs1481927	11	47354787	55978956	1	1	0.52877	0.751984	0.365079	0.307157	0.676938	0.260437	0.720238	0.834325	0.625992	0.278484	0.529181	0.210175	0.0227949	0.0592476	0.0225823	1.64e-06	1.16e-14	1.83e-06	5700119	0.586187	3.26e-09	0.448723	0	0	11	47354787	1	1	;ENSG00000110514;;ENSG00000134571;	;MADD;;MYBPC3;	1139	0	0	0	0	synonymous_variant:downstream_gene_variant	1	1	11	55978956	1	1
680	rs76884411	rs1481927	11	48285981	55978956	1	1	0.546627	0.751984	0.373016	0.744533	0.676938	0.502982	0.547619	0.834325	0.429563	0.338293	0.0123676	0.364639	0.0313056	2.5e-05	0.0218109	1.94e-08	0.873877	2.75e-06	21371775	0.00252534	1	0.276933	1	1	11	48285981	1	1	;ENSG00000176567;;ENSG00000279260;	;OR4X1;;OR4X1;	434	0	0	0	0	inframe_deletion	1	1	11	55978956	1	1
681	rs528033493	rs1788998	11	47380276	56587975	1	1	0.347222	0.690476	0.217262	0.148111	0.614314	0.127237	0.316468	0.795635	0.210317	0.111293	0.634574	0.296913	0.0104385	0.0439555	0.0489079	0.0011796	2.94e-11	2.2e-12	9364473	1	5.28e-06	6.49e-06	1	1	11	47380276	1	1	;ENSG00000066336;	;SPI1;	1369	1	0	0	1	frameshift_variant:intron_variant	1	1	11	56587975	1	1
682	rs753095	rs1788998	11	48328644	56587975	1	1	0.509921	0.690476	0.383929	0.304175	0.614314	0.150099	0.454365	0.795635	0.380952	0.201736	0.196724	0.209395	0.0189823	0.0269459	0.00937839	1.22e-05	1.92e-07	0.00210756	34398417	0.949833	0.0194678	1	0	0	11	48328644	1	1	;ENSG00000176555;	;OR4S1;	251	0	0	0	0	synonymous_variant	1	1	11	56587975	1	1
683	rs7103992	rs1788998	11	48510777	56587975	1	1	0.364087	0.690476	0.264881	0.645129	0.614314	0.375746	0.447421	0.795635	0.323413	0.119681	0.150264	0.288421	0.00367626	0.00779791	0.0263891	0.0542277	0.00509701	2.5e-07	64927617	1	1	0.0185695	1	1	11	48510777	1	1	;ENSG00000255215;;ENSG00000237388;;ENSG00000255113;	;OR4R1P;;OR4A47;;OR4A48P;	1	1	1	0	0	missense_variant:upstream_gene_variant	1	1	11	56587975	1	1
684	rs2167079	rs1788998	11	47270255	56587975	1	1	0.635913	0.690476	0.427579	0.300199	0.614314	0.229622	0.776786	0.795635	0.612103	0.102075	0.390438	0.130097	0.00267419	0.0410565	0.00124925	0.100627	1.3e-10	0.261795	63445754	1	1.93e-05	1	1	1	11	47270255	1	1	;ENSG00000134575;;ENSG00000025434;	;ACP2;;NR1H3;	1121	1	1	0	0	missense_variant:non_coding_transcript_variant:non_coding_transcript_exon_variant:NMD_transcript_variant:5_prime_UTR_variant:upstream_gene_variant:regulatory_region_variant	1	1	11	56587975	1	1
685	rs7120775	rs1788998	11	48266736	56587975	1	1	0.30754	0.690476	0.172619	0.125249	0.614314	0.10835	0.162698	0.795635	0.149802	0.187097	0.65018	0.612124	0.0346812	0.0380013	0.0187014	3.37e-09	6.29e-10	1.41e-05	16996773	0.000508145	0.000115911	1	1	1	11	48266736	1	1	;ENSG00000172208;;ENSG00000279556;	;OR4X2;;OR4X2;	455	0	0	0	0	stop_gained:synonymous_variant	1	1	11	56587975	1	1
686	rs12286721	rs1788998	11	47701528	56587975	1	1	0.639881	0.690476	0.436508	0.5666	0.614314	0.353877	0.569444	0.795635	0.415675	0.0476796	0.026569	0.424992	0.000573532	0.000579405	0.0350778	0.44705	0.445185	2.74e-09	39690145	1	1	0.00196767	1	1	11	47701528	1	1	;ENSG00000165923;	;AGBL2;	687	1	1	0	0	missense_variant:non_coding_transcript_variant:non_coding_transcript_exon_variant:NMD_transcript_variant:3_prime_UTR_variant	1	1	11	56587975	1	1
687	rs10838881	rs1788998	11	48387275	56587975	1	1	0.308532	0.690476	0.172619	0.125249	0.614314	0.10835	0.162698	0.795635	0.149802	0.189711	0.65018	0.612124	0.0358233	0.0380013	0.0187014	1.86e-09	6.29e-10	1.41e-05	44981873	0.000217902	5.02e-05	0.810178	1	1	11	48387275	1	1	;ENSG00000176540;	;OR4C5;	158	1	1	0	0	missense_variant	1	1	11	56587975	1	1
688	rs10838851	rs1788998	11	48286231	56587975	1	1	0.547619	0.690476	0.345238	0.744533	0.614314	0.505964	0.547619	0.795635	0.416667	0.234818	0.309597	0.205927	0.0204189	0.0523842	0.00899802	5.71e-06	3.89e-13	0.00259836	21474389	0.498817	1.01e-07	1	1	1	11	48286231	1	1	;ENSG00000176567;;ENSG00000279260;	;OR4X1;;OR4X1;	422	0	0	0	0	stop_gained:synonymous_variant	1	1	11	56587975	1	1
689	rs7932199	rs1788998	11	49076898	56587975	1	1	0.318452	0.690476	0.174603	0.135189	0.614314	0.120278	0.160714	0.795635	0.14881	0.214646	0.714031	0.63754	0.0442019	0.0500377	0.0199919	2.47e-11	1.29e-12	7.15e-06	18014413	6.84e-06	1.59e-07	0.481421	1	1	11	49076898	1	1	;ENSG00000214891;	;TRIM64C;	2206	1	1	0	0	missense_variant	1	1	11	56587975	1	1
690	rs1052373	rs1788998	11	47354787	56587975	1	1	0.52877	0.690476	0.359127	0.307157	0.614314	0.236581	0.720238	0.795635	0.563492	0.0409717	0.404247	0.167114	0.000670624	0.0454844	0.00278633	0.410971	1.34e-11	0.0937591	5700969	1	2.5e-06	1	0	0	11	47354787	1	1	;ENSG00000110514;;ENSG00000134571;	;MADD;;MYBPC3;	1139	0	0	0	0	synonymous_variant:downstream_gene_variant	1	1	11	56587975	1	1
691	rs202716	rs1788998	11	49196490	56587975	1	1	0.674603	0.690476	0.428571	0.274354	0.614314	0.198807	0.31746	0.795635	0.257937	0.369606	0.286045	0.0825243	0.0295385	0.0194222	0.000813613	4.85e-08	9.86e-06	0.365145	32464901	0.00523515	0.497002	1	1	0	11	49196490	1	1	;ENSG00000086205;	;FOLH1;	1837	0	0	0	0	synonymous_variant:non_coding_transcript_variant:non_coding_transcript_exon_variant:NMD_transcript_variant:3_prime_UTR_variant	1	1	11	56587975	1	1
692	rs1503185	rs1788998	11	48146622	56587975	1	1	0.306548	0.690476	0.218254	0.162028	0.614314	0.0705765	0.316468	0.795635	0.258929	0.0694548	0.290944	0.110327	0.000955942	0.0260698	0.00144752	0.326284	3.04e-07	0.227073	63299393	1	0.0420736	1	1	1	11	48146622	1	1	;ENSG00000149177;	;PTPRJ;	385	1	1	0	0	missense_variant:downstream_gene_variant	1	1	11	56587975	1	1
693	rs7932738	rs1788998	11	49080565	56587975	1	1	0.33631	0.690476	0.18254	0.135189	0.614314	0.120278	0.160714	0.795635	0.14881	0.241808	0.714031	0.63754	0.0517263	0.0500377	0.0199919	5.17e-13	1.29e-12	7.15e-06	18624997	1.81e-07	1.59e-07	0.481421	1	1	11	49080565	1	1	;ENSG00000214891;	;TRIM64C;	1671	1	1	0	0	missense_variant	1	1	11	56587975	1	1
694	rs2727042	rs1788998	11	49055751	56587975	1	1	0.348214	0.690476	0.280754	0.688867	0.614314	0.412525	0.441468	0.795635	0.315476	0.374096	0.0887981	0.313387	0.0335161	0.00223595	0.0319156	6.16e-09	0.133669	1.41e-08	11705045	0.00129397	1	0.00110045	0	0	11	49055751	1	1	;ENSG00000182053;	;TRIM49B;	1860	0	0	0	0	synonymous_variant	1	1	11	56587975	1	1
695	rs10838852	rs1788998	11	48286256	56587975	1	1	0.146825	0.690476	0.111111	0.569583	0.614314	0.354871	0.382937	0.795635	0.264881	0.214137	0.0226156	0.315581	0.00353747	0.00042494	0.0412209	0.0589823	0.513223	1.15e-10	21576153	1	1	1.73e-05	1	1	11	48286256	1	1	;ENSG00000176567;;ENSG00000279260;	;OR4X1;;OR4X1;	404	1	1	0	0	missense_variant	1	1	11	56587975	1	1
696	rs10838850	rs1788998	11	48285856	56587975	1	1	0.546627	0.690476	0.345238	0.744533	0.614314	0.505964	0.547619	0.795635	0.416667	0.229423	0.309597	0.205927	0.0195696	0.0523842	0.00899802	8.94e-06	3.89e-13	0.00259836	21169097	0.756469	1.01e-07	1	0	0	11	48285856	1	1	;ENSG00000176567;;ENSG00000279260;	;OR4X1;;OR4X1;	407	0	0	0	0	synonymous_variant	1	1	11	56587975	1	1
697	rs76884411	rs1788998	11	48285981	56587975	1	1	0.546627	0.690476	0.345238	0.744533	0.614314	0.505964	0.547619	0.795635	0.416667	0.229423	0.309597	0.205927	0.0195696	0.0523842	0.00899802	8.94e-06	3.89e-13	0.00259836	21372625	0.756469	1.01e-07	1	1	1	11	48285981	1	1	;ENSG00000176567;;ENSG00000279260;	;OR4X1;;OR4X1;	434	0	0	0	0	inframe_deletion	1	1	11	56587975	1	1
698	rs10838874	rs1788998	11	48347140	56587975	1	1	0.452381	0.690476	0.345238	0.255467	0.614314	0.10835	0.458333	0.795635	0.384921	0.234818	0.309597	0.21624	0.0204189	0.0523842	0.0101628	5.71e-06	3.89e-13	0.0013712	38774269	0.467688	9.58e-08	1	0	0	11	48347140	1	1	;ENSG00000176547;	;OR4C3;	263	0	0	0	0	synonymous_variant	1	1	11	56587975	1	1
699	rs16905753	rs1788998	11	48285906	56587975	1	1	0.338294	0.690476	0.190476	0.125249	0.614314	0.10835	0.162698	0.795635	0.149802	0.210472	0.65018	0.612124	0.0388422	0.0380013	0.0187014	3.92e-10	6.29e-10	1.41e-05	21270861	6.61e-05	0.000115911	1	1	1	11	48285906	1	1	;ENSG00000176567;;ENSG00000279260;	;OR4X1;;OR4X1;	434	1	1	0	0	missense_variant	1	1	11	56587975	1	1
700	rs326214	rs1788998	11	47298360	56587975	1	1	0.292659	0.690476	0.214286	0.689861	0.614314	0.375746	0.27381	0.795635	0.22619	0.134811	0.401665	0.149008	0.00337076	0.0455373	0.00215035	0.0652863	1.3e-11	0.14095	67109258	1	2.46e-06	1	0	0	11	47298360	1	1	;ENSG00000110514;;ENSG00000256746;	;MADD;;RP11-17G12.3;	1415	0	0	0	0	synonymous_variant:non_coding_transcript_variant:non_coding_transcript_exon_variant:downstream_gene_variant:upstream_gene_variant:regulatory_region_variant	1	1	11	56587975	1	1
701	rs1994140	rs1788998	11	48387186	56587975	1	1	0.144841	0.690476	0.109127	0.570577	0.614314	0.354871	0.37996	0.795635	0.261905	0.203372	0.0198014	0.318866	0.00314031	0.000327086	0.0426178	0.0752123	0.56622	5.59e-11	44880109	1	1	4.89e-06	1	1	11	48387186	1	1	;ENSG00000176540;	;OR4C5;	128	1	1	0	0	missense_variant	1	1	11	56587975	1	1
702	rs10838833	rs1788998	11	48238880	56587975	1	1	0.304563	0.690476	0.169643	0.12326	0.614314	0.10835	0.16369	0.795635	0.150794	0.193306	0.686357	0.614475	0.036506	0.0415811	0.0189827	1.31e-09	9.95e-11	1.22e-05	9568001	0.000334037	2.56e-05	1	0	0	11	48238880	1	1	;ENSG00000175619;	;OR4B1;	1450	0	0	0	0	synonymous_variant	1	1	11	56587975	1	1
703	rs11246609	rs1788998	11	51516144	56587975	1	1	0.512897	0.690476	0.390873	0.702783	0.614314	0.39165	0.769841	0.795635	0.574405	0.231364	0.349636	0.810177	0.0252666	0.0324585	0.0504057	4.5e-07	1.1e-08	1.02e-12	24157705	0.347239	0.00560466	7.6e-07	1	1	11	51516144	1	1	;ENSG00000185926;	;OR4C46;	1533	1	1	0	0	missense_variant	1	1	11	56587975	1	1
704	rs7103557	rs1788998	11	48510654	56587975	1	1	0.364087	0.690476	0.264881	0.645129	0.614314	0.375746	0.447421	0.795635	0.323413	0.119681	0.150264	0.288421	0.00367626	0.00779791	0.0263891	0.0542277	0.00509701	2.5e-07	64825853	1	1	0.0185695	1	1	11	48510654	1	1	;ENSG00000255215;;ENSG00000237388;;ENSG00000255113;	;OR4R1P;;OR4A47;;OR4A48P;	1	1	1	0	0	missense_variant:upstream_gene_variant	1	1	11	56587975	1	1
705	rs753095	rs1842674	11	48328644	56058197	1	1	0.509921	0.185516	0.137897	0.304175	0.370775	0.11829	0.454365	0.615079	0.321429	0.476239	0.0287871	0.239905	0.0496492	0.000614771	0.029993	1.5e-12	0.43162	3.83e-08	34397633	3.38e-07	1	0.00466803	0	0	11	48328644	1	1	;ENSG00000176555;	;OR4S1;	251	0	0	0	0	synonymous_variant	0	0	11	56058197	1	1
706	rs16905753	rs1842674	11	48285906	56058197	1	1	0.338294	0.185516	0.0277778	0.125249	0.370775	0.0198807	0.162698	0.615079	0.0555556	0.557389	0.571897	0.444847	0.0361779	0.0275949	0.0614443	1.55e-09	1.37e-07	3.55e-15	21270077	0.00024341	0.0147335	9.76e-10	1	1	11	48285906	1	1	;ENSG00000176567;;ENSG00000279260;	;OR4X1;;OR4X1;	434	1	1	0	0	missense_variant	0	0	11	56058197	1	1
707	rs4598671	rs1842674	11	50003191	56058197	1	1	0.256944	0.185516	0.0734127	0.592445	0.370775	0.261431	0.556548	0.615079	0.383929	0.186766	0.276401	0.194222	0.0229761	0.0309686	0.0296274	1.49e-06	2.38e-08	4.63e-08	42334282	0.112119	0.00183744	0.00248603	1	1	11	50003191	1	1	;ENSG00000221954;	;OR4C12;	1502	1	1	0	0	missense_variant	0	0	11	56058197	1	1
708	rs2290148	rs1842674	11	47346145	56058197	1	1	0.492063	0.185516	0.116071	0.162028	0.370775	0.027833	0.622024	0.615079	0.415675	0.263035	0.536703	0.142291	0.0162672	0.0328196	0.0196595	5.14e-05	9.14e-09	8.52e-06	4173725	1	0.00118165	1	1	1	11	47346145	1	1	;ENSG00000110514;	;MADD;	1147	1	1	0	0	missense_variant:non_coding_transcript_variant:intron_variant:upstream_gene_variant	0	0	11	56058197	1	1
709	rs10838851	rs1842674	11	48286231	56058197	1	1	0.547619	0.185516	0.0793651	0.744533	0.370775	0.255467	0.547619	0.615079	0.293651	0.218786	0.128073	0.247965	0.0131981	0.00955123	0.0317869	0.000264878	0.00193674	1.51e-08	21473605	1	1	0.00188078	1	1	11	48286231	1	1	;ENSG00000176567;;ENSG00000279260;	;OR4X1;;OR4X1;	422	0	0	0	0	stop_gained:synonymous_variant	0	0	11	56058197	1	1
710	rs10838881	rs1842674	11	48387275	56058197	1	1	0.308532	0.185516	0.0277778	0.125249	0.370775	0.0198807	0.162698	0.615079	0.0545635	0.514693	0.571897	0.45476	0.0269229	0.0275949	0.0642134	1.89e-07	1.37e-07	8.6e-16	44981089	0.0176062	0.00908422	9.08e-11	1	1	11	48387275	1	1	;ENSG00000176540;	;OR4C5;	158	1	1	0	0	missense_variant	0	0	11	56058197	1	1
711	rs1051006	rs1842674	11	47306585	56058197	1	1	0.40377	0.185516	0.0863095	0.162028	0.370775	0.027833	0.622024	0.615079	0.414683	0.103099	0.536703	0.138024	0.0035751	0.0328196	0.018498	0.057651	9.14e-09	1.57e-05	67922586	1	0.00118165	1	1	1	11	47306585	1	1	;ENSG00000110514;	;MADD;	1306	1	1	0	0	missense_variant:non_coding_transcript_variant:non_coding_transcript_exon_variant:downstream_gene_variant:upstream_gene_variant	0	0	11	56058197	1	1
712	rs7932199	rs1842674	11	49076898	56058197	1	1	0.318452	0.185516	0.0248016	0.135189	0.370775	0.0159046	0.160714	0.615079	0.0496032	0.580189	0.6827	0.498208	0.035825	0.0429323	0.0759497	1.86e-09	4.97e-11	2.14e-18	18013629	0.000419784	5.23e-06	3.6e-13	1	1	11	49076898	1	1	;ENSG00000214891;	;TRIM64C;	2206	1	1	0	0	missense_variant	0	0	11	56058197	1	1
713	rs2279238	rs1842674	11	47282024	56058197	1	1	0.443452	0.185516	0.0922619	0.152087	0.370775	0.027833	0.672619	0.615079	0.434524	0.0968	0.506422	0.103343	0.00267858	0.0271065	0.00830629	0.100348	1.77e-07	0.0038089	65073194	1	0.0181236	1	1	1	11	47282024	1	1	;ENSG00000025434;	;NR1H3;	1308	1	1	0	0	missense_variant:synonymous_variant:non_coding_transcript_variant:non_coding_transcript_exon_variant:NMD_transcript_variant:intron_variant:downstream_gene_variant	0	0	11	56058197	1	1
714	rs11606506	rs1842674	11	48238549	56058197	1	1	0.16369	0.185516	0.0525794	0.173956	0.370775	0.10338	0.386905	0.615079	0.306548	0.166604	0.355216	0.460428	0.0238522	0.0450937	0.0837221	9.42e-07	1.64e-11	4.06e-20	9465453	0.152051	4.73e-06	2.56e-14	1	1	11	48238549	1	1	;ENSG00000175619;	;OR4B1;	1327	1	1	0	0	missense_variant	0	0	11	56058197	1	1
715	rs10838833	rs1842674	11	48238880	56058197	1	1	0.304563	0.185516	0.0277778	0.12326	0.370775	0.0198807	0.16369	0.615079	0.0565476	0.50837	0.564992	0.438358	0.0257797	0.0264449	0.0600999	3.44e-07	2.5e-07	7.06e-15	9567217	0.0596356	0.0413406	1.99e-09	0	0	11	48238880	1	1	;ENSG00000175619;	;OR4B1;	1450	0	0	0	0	synonymous_variant	0	0	11	56058197	1	1
716	rs76884411	rs1842674	11	48285981	56058197	1	1	0.546627	0.185516	0.0793651	0.744533	0.370775	0.255467	0.547619	0.615079	0.293651	0.217369	0.128073	0.247965	0.0129756	0.00955123	0.0317869	0.000298562	0.00193674	1.51e-08	21371841	1	1	0.00188078	1	1	11	48285981	1	1	;ENSG00000176567;;ENSG00000279260;	;OR4X1;;OR4X1;	434	0	0	0	0	inframe_deletion	0	0	11	56058197	1	1
717	rs2727042	rs1842674	11	49055751	56058197	1	1	0.348214	0.185516	0.107143	0.688867	0.370775	0.246521	0.441468	0.615079	0.242063	0.351842	0.04543	0.137097	0.052778	0.00158195	0.0148814	3.01e-13	0.207121	0.000107485	11704261	1.09e-07	1	1	0	0	11	49055751	1	1	;ENSG00000182053;	;TRIM49B;	1860	0	0	0	0	synonymous_variant	0	0	11	56058197	1	1
718	rs10838850	rs1842674	11	48285856	56058197	1	1	0.546627	0.185516	0.0793651	0.744533	0.370775	0.255467	0.547619	0.615079	0.293651	0.217369	0.128073	0.247965	0.0129756	0.00955123	0.0317869	0.000298562	0.00193674	1.51e-08	21168313	1	1	0.00188078	0	0	11	48285856	1	1	;ENSG00000176567;;ENSG00000279260;	;OR4X1;;OR4X1;	407	0	0	0	0	synonymous_variant	0	0	11	56058197	1	1
719	rs3740688	rs1842674	11	47380340	56058197	1	1	0.78869	0.185516	0.135913	0.542744	0.370775	0.191849	0.686508	0.615079	0.46627	0.0710927	0.0466468	0.228256	0.00429671	0.00152189	0.0380178	0.0374224	0.215959	6e-10	9465453	1	1	0.000472128	1	1	11	47380340	1	1	;ENSG00000066336;	;SPI1;	1158	1	1	0	0	missense_variant:intron_variant	0	0	11	56058197	1	1
720	rs10838874	rs1842674	11	48347140	56058197	1	1	0.452381	0.185516	0.106151	0.255467	0.370775	0.115308	0.458333	0.615079	0.327381	0.218786	0.128073	0.257732	0.0131981	0.00955123	0.0351743	0.000264878	0.00193674	2.61e-09	38773485	1	1	0.000356108	0	0	11	48347140	1	1	;ENSG00000176547;	;OR4C3;	263	0	0	0	0	synonymous_variant	0	0	11	56058197	1	1
721	rs7120775	rs1842674	11	48266736	56058197	1	1	0.30754	0.185516	0.0277778	0.125249	0.370775	0.0198807	0.162698	0.615079	0.0555556	0.513127	0.571897	0.444847	0.0266352	0.0275949	0.0614443	2.2e-07	1.37e-07	3.55e-15	16995989	0.0235214	0.0147335	9.76e-10	1	1	11	48266736	1	1	;ENSG00000172208;;ENSG00000279556;	;OR4X2;;OR4X2;	455	0	0	0	0	stop_gained:synonymous_variant	0	0	11	56058197	1	1
722	rs7130086	rs1842674	11	48239182	56058197	1	1	0.119048	0.185516	0.0257937	0.173956	0.370775	0.10338	0.386905	0.615079	0.306548	0.038246	0.355216	0.460428	0.000867846	0.0450937	0.0837221	0.349633	1.64e-11	4.06e-20	9668981	1	4.73e-06	2.56e-14	1	1	11	48239182	1	1	;ENSG00000175619;	;OR4B1;	1450	1	1	0	0	missense_variant	0	0	11	56058197	1	1
723	rs2851535	rs1842674	11	49075605	56058197	1	1	0.864087	0.185516	0.162698	0.823062	0.370775	0.261431	0.603175	0.615079	0.291667	0.0950466	0.392868	0.519381	0.000323649	0.056309	0.111063	0.567883	5.22e-14	3.66e-26	17708337	1	7.33e-09	1.14e-20	0	0	11	49075605	1	1	;ENSG00000214891;	;TRIM64C;	1665	0	0	0	0	synonymous_variant	0	0	11	56058197	1	1
724	rs2696914	rs1842674	11	49059362	56058197	1	1	0.894841	0.185516	0.162698	0.822068	0.370775	0.261431	0.602183	0.615079	0.291667	0.0386321	0.387381	0.514101	0.000770013	0.0551213	0.109268	0.378314	9.58e-14	9.12e-26	13332485	1	1.32e-08	2.79e-20	1	1	11	49059362	1	1	;ENSG00000182053;	;TRIM49B;	1867	1	1	0	0	missense_variant	0	0	11	56058197	1	1
725	rs7932738	rs1842674	11	49080565	56058197	1	1	0.33631	0.185516	0.0238095	0.135189	0.370775	0.0159046	0.160714	0.615079	0.0496032	0.618381	0.6827	0.498208	0.0441351	0.0429323	0.0759497	2.56e-11	4.97e-11	2.14e-18	18624213	7.07e-06	5.23e-06	3.6e-13	1	1	11	49080565	1	1	;ENSG00000214891;	;TRIM64C;	1671	1	1	0	0	missense_variant	0	0	11	56058197	1	1
726	rs2242261	rs1842674	11	47266808	56058197	1	1	0.478175	0.185516	0.109127	0.153082	0.370775	0.027833	0.675595	0.615079	0.4375	0.210915	0.509627	0.110033	0.0110574	0.0276625	0.00928973	0.000842216	1.33e-07	0.00221283	63037914	1	0.013798	1	1	1	11	47266808	1	1	;ENSG00000134575;;ENSG00000025434;	;ACP2;;NR1H3;	1125	1	1	0	0	missense_variant:non_coding_transcript_variant:non_coding_transcript_exon_variant:NMD_transcript_variant:intron_variant:splice_region_variant:downstream_gene_variant:upstream_gene_variant:regulatory_region_variant	0	0	11	56058197	1	1
727	rs1503185	rs1842674	11	48146622	56058197	1	1	0.306548	0.185516	0.0486111	0.162028	0.370775	0.0974155	0.316468	0.615079	0.258929	0.145216	0.366247	0.527648	0.00212328	0.0440152	0.0806677	0.143477	2.85e-11	1.93e-19	63298609	1	5.99e-06	3.96e-14	1	1	11	48146622	1	1	;ENSG00000149177;	;PTPRJ;	385	1	1	0	0	missense_variant:downstream_gene_variant	0	0	11	56058197	1	1
728	rs202680	rs2063276	11	49221885	55652963	1	1	0.661706	0.64881	0.497024	0.275348	0.615308	0.206759	0.316468	0.764881	0.284722	0.308456	0.352475	0.57335	0.0898648	0.0295141	0.0467849	1.77e-21	5.07e-08	6.55e-12	37450205	7.05e-16	0.00294878	4.92e-07	1	0	11	49221885	1	1	;ENSG00000086205;	;FOLH1;	2223	0	0	0	0	synonymous_variant:non_coding_transcript_variant:non_coding_transcript_exon_variant:NMD_transcript_variant:3_prime_UTR_variant:intron_variant:downstream_gene_variant	1	1	11	55652963	1	1
729	rs4598671	rs2063276	11	50003191	55652963	1	1	0.256944	0.64881	0.100198	0.592445	0.615308	0.333002	0.556548	0.764881	0.404762	0.398959	0.201134	0.200748	0.101683	0.0173993	0.0098705	4.32e-24	2.87e-05	0.00160896	42333934	6.77e-19	1	1	1	1	11	50003191	1	1	;ENSG00000221954;	;OR4C12;	1502	1	1	0	0	missense_variant	1	1	11	55652963	1	1
730	rs10838874	rs2063276	11	48347140	55652963	1	1	0.452381	0.64881	0.212302	0.255467	0.615308	0.115308	0.458333	0.764881	0.34623	0.422255	0.266446	0.0340798	0.116829	0.0389627	0.000421929	1.95e-27	3.83e-10	0.514302	38773137	2.8e-21	7.06e-05	1	0	0	11	48347140	1	1	;ENSG00000176547;	;OR4C3;	263	0	0	0	0	synonymous_variant	1	1	11	55652963	1	1
731	rs753095	rs2063276	11	48328644	55652963	1	1	0.509921	0.64881	0.255952	0.304175	0.615308	0.121272	0.454365	0.764881	0.34127	0.43512	0.352044	0.0488377	0.0984934	0.0866555	0.000880445	2.19e-23	9.93e-21	0.346159	34397285	1.58e-17	6.5e-15	1	0	0	11	48328644	1	1	;ENSG00000176555;	;OR4S1;	251	0	0	0	0	synonymous_variant	1	1	11	55652963	1	1
732	rs7120775	rs2063276	11	48266736	55652963	1	1	0.30754	0.64881	0.27877	0.125249	0.615308	0.116302	0.162698	0.764881	0.14881	0.733625	0.814323	0.636925	0.129384	0.059361	0.024231	3.32e-30	1.1e-14	7.73e-07	16995641	7.07e-24	3.58e-09	0.083561	1	1	11	48266736	1	1	;ENSG00000172208;;ENSG00000279556;	;OR4X2;;OR4X2;	455	0	0	0	0	stop_gained:synonymous_variant	1	1	11	55652963	1	1
733	rs326214	rs2063276	11	47298360	55652963	1	1	0.292659	0.64881	0.166667	0.689861	0.615308	0.398608	0.27381	0.764881	0.168651	0.122252	0.216822	0.238846	0.0114239	0.0132137	0.0465085	0.000690244	0.000266405	7.54e-12	67108126	1	1	1.28e-05	0	0	11	47298360	1	1	;ENSG00000110514;;ENSG00000256746;	;MADD;;RP11-17G12.3;	1415	0	0	0	0	synonymous_variant:non_coding_transcript_variant:non_coding_transcript_exon_variant:downstream_gene_variant:upstream_gene_variant:regulatory_region_variant	1	1	11	55652963	1	1
734	rs10838850	rs2063276	11	48285856	55652963	1	1	0.546627	0.64881	0.436508	0.744533	0.615308	0.5	0.547619	0.764881	0.424603	0.426374	0.266446	0.044579	0.118643	0.0389627	0.000739483	7.77e-28	3.83e-10	0.387937	21167965	1.19e-21	7.38e-05	1	0	0	11	48285856	1	1	;ENSG00000176567;;ENSG00000279260;	;OR4X1;;OR4X1;	407	0	0	0	0	synonymous_variant	1	1	11	55652963	1	1
735	rs76884411	rs2063276	11	48285981	55652963	1	1	0.546627	0.64881	0.436508	0.744533	0.615308	0.5	0.547619	0.764881	0.424603	0.426374	0.266446	0.044579	0.118643	0.0389627	0.000739483	7.77e-28	3.83e-10	0.387937	21371493	1.19e-21	7.38e-05	1	1	1	11	48285981	1	1	;ENSG00000176567;;ENSG00000279260;	;OR4X1;;OR4X1;	434	0	0	0	0	inframe_deletion	1	1	11	55652963	1	1
736	rs7932738	rs2063276	11	49080565	55652963	1	1	0.33631	0.64881	0.291667	0.135189	0.615308	0.130219	0.160714	0.764881	0.149802	0.622019	0.904431	0.711205	0.106122	0.0799449	0.0297734	4.52e-25	3.02e-19	4.29e-08	18623865	4.17e-19	6.37e-14	0.00329489	1	1	11	49080565	1	1	;ENSG00000214891;	;TRIM64C;	1671	1	1	0	0	missense_variant	1	1	11	55652963	1	1
737	rs182169	rs2063276	11	49207315	55652963	1	1	0.631944	0.64881	0.47123	0.275348	0.615308	0.206759	0.31746	0.764881	0.285714	0.275843	0.352475	0.574684	0.0707155	0.0295141	0.0472186	3.1e-17	5.07e-08	5.24e-12	34600813	9.33e-12	0.00294878	3.96e-07	1	1	11	49207315	1	1	;ENSG00000086205;	;FOLH1;	930	1	1	0	0	missense_variant:synonymous_variant:non_coding_transcript_variant:non_coding_transcript_exon_variant:NMD_transcript_variant:intron_variant	1	1	11	55652963	1	1
738	rs10838851	rs2063276	11	48286231	55652963	1	1	0.547619	0.64881	0.436508	0.744533	0.615308	0.5	0.547619	0.764881	0.424603	0.422255	0.266446	0.044579	0.116829	0.0389627	0.000739483	1.95e-27	3.83e-10	0.387937	21473257	2.87e-21	7.38e-05	1	1	1	11	48286231	1	1	;ENSG00000176567;;ENSG00000279260;	;OR4X1;;OR4X1;	422	0	0	0	0	stop_gained:synonymous_variant	1	1	11	55652963	1	1
739	rs7932199	rs2063276	11	49076898	55652963	1	1	0.318452	0.64881	0.292659	0.135189	0.615308	0.130219	0.160714	0.764881	0.149802	0.769365	0.904431	0.711205	0.149706	0.0799449	0.0297734	1.1e-34	3.02e-19	4.29e-08	18013281	1.89e-28	6.37e-14	0.00329489	1	1	11	49076898	1	1	;ENSG00000214891;	;TRIM64C;	2206	1	1	0	0	missense_variant	1	1	11	55652963	1	1
740	rs2851535	rs2063276	11	49075605	55652963	1	1	0.864087	0.64881	0.570437	0.823062	0.615308	0.505964	0.603175	0.764881	0.422619	0.11123	0.006939	0.41519	0.00359519	6.47e-06	0.0348613	0.0569534	0.935691	3.07e-09	17707989	1	1	0.000246335	0	0	11	49075605	1	1	;ENSG00000214891;	;TRIM64C;	1665	0	0	0	0	synonymous_variant	1	1	11	55652963	1	1
741	rs326217	rs2063276	11	47303275	55652963	1	1	0.247024	0.64881	0.134921	0.304175	0.615308	0.145129	0.251984	0.764881	0.147817	0.158174	0.224577	0.255414	0.0151636	0.0352641	0.059528	9.25e-05	2.58e-09	9.47e-15	67515182	1	0.000362782	1.03e-07	0	0	11	47303275	1	1	;ENSG00000110514;	;MADD;	1155	0	0	0	0	synonymous_variant:non_coding_transcript_variant:non_coding_transcript_exon_variant:downstream_gene_variant:upstream_gene_variant	1	1	11	55652963	1	1
742	rs10838833	rs2063276	11	48238880	55652963	1	1	0.304563	0.64881	0.276786	0.12326	0.615308	0.11332	0.16369	0.764881	0.149802	0.740297	0.790364	0.639125	0.129915	0.054907	0.0245766	2.53e-30	1.07e-13	6.45e-07	9566869	6e-24	4.18e-08	0.0846241	0	0	11	48238880	1	1	;ENSG00000175619;	;OR4B1;	1450	0	0	0	0	synonymous_variant	1	1	11	55652963	1	1
743	rs1052373	rs2063276	11	47354787	55652963	1	1	0.52877	0.64881	0.384921	0.307157	0.615308	0.215706	0.720238	0.764881	0.59127	0.225363	0.226044	0.238414	0.0308479	0.0141622	0.0449827	2.46e-08	0.0001603	1.65e-11	5699837	0.0155402	1	2.32e-05	0	0	11	47354787	1	1	;ENSG00000110514;;ENSG00000134571;	;MADD;;MYBPC3;	1139	0	0	0	0	synonymous_variant:downstream_gene_variant	1	1	11	55652963	1	1
744	rs2727042	rs2063276	11	49055751	55652963	1	1	0.348214	0.64881	0.191468	0.688867	0.615308	0.374751	0.441468	0.764881	0.272817	0.152513	0.410341	0.493851	0.0229578	0.0475468	0.0948492	1.51e-06	4.64e-12	1.4e-22	11703913	0.211002	5.45e-07	3.36e-17	0	0	11	49055751	1	1	;ENSG00000182053;	;TRIM49B;	1860	0	0	0	0	synonymous_variant	1	1	11	55652963	1	1
745	rs2279238	rs2063276	11	47282024	55652963	1	1	0.443452	0.64881	0.33631	0.152087	0.615308	0.115308	0.672619	0.764881	0.541667	0.312024	0.371367	0.17195	0.0419899	0.0154657	0.0186731	7.73e-11	8e-05	1.43e-05	65072846	0.000259695	1	1	1	1	11	47282024	1	1	;ENSG00000025434;	;NR1H3;	1308	1	1	0	0	missense_variant:synonymous_variant:non_coding_transcript_variant:non_coding_transcript_exon_variant:NMD_transcript_variant:intron_variant:downstream_gene_variant	1	1	11	55652963	1	1
746	rs16905753	rs2063276	11	48285906	55652963	1	1	0.338294	0.64881	0.297619	0.125249	0.615308	0.116302	0.162698	0.764881	0.14881	0.657637	0.814323	0.636925	0.119681	0.059361	0.024231	4.58e-28	1.1e-14	7.73e-07	21269729	7.2e-22	3.58e-09	0.083561	1	1	11	48285906	1	1	;ENSG00000176567;;ENSG00000279260;	;OR4X1;;OR4X1;	434	1	1	0	0	missense_variant	1	1	11	55652963	1	1
747	rs2290148	rs2063276	11	47346145	55652963	1	1	0.492063	0.64881	0.368056	0.162028	0.615308	0.12326	0.622024	0.764881	0.520833	0.282395	0.378038	0.308098	0.0418168	0.0172763	0.048019	8.45e-11	3.06e-05	3.47e-12	4173377	0.000130267	1	8.33e-06	1	1	11	47346145	1	1	;ENSG00000110514;	;MADD;	1147	1	1	0	0	missense_variant:non_coding_transcript_variant:intron_variant:upstream_gene_variant	1	1	11	55652963	1	1
748	rs1051006	rs2063276	11	47306585	55652963	1	1	0.40377	0.64881	0.30754	0.162028	0.615308	0.12326	0.622024	0.764881	0.520833	0.321368	0.378038	0.308098	0.0378573	0.0172763	0.048019	6.52e-10	3.06e-05	3.47e-12	67922238	0.0007096	1	8.33e-06	1	1	11	47306585	1	1	;ENSG00000110514;	;MADD;	1306	1	1	0	0	missense_variant:non_coding_transcript_variant:non_coding_transcript_exon_variant:downstream_gene_variant:upstream_gene_variant	1	1	11	55652963	1	1
749	rs2242261	rs2063276	11	47266808	55652963	1	1	0.478175	0.64881	0.360119	0.153082	0.615308	0.115308	0.675595	0.764881	0.544643	0.296997	0.358569	0.175598	0.0437513	0.0145294	0.0197393	3.12e-11	0.000131752	8.17e-06	63037566	0.000141787	1	1	1	1	11	47266808	1	1	;ENSG00000134575;;ENSG00000025434;	;ACP2;;NR1H3;	1125	1	1	0	0	missense_variant:non_coding_transcript_variant:non_coding_transcript_exon_variant:NMD_transcript_variant:intron_variant:splice_region_variant:downstream_gene_variant:upstream_gene_variant:regulatory_region_variant	1	1	11	55652963	1	1
750	rs7103557	rs2063276	11	48510654	55652963	1	1	0.364087	0.64881	0.189484	0.645129	0.615308	0.383698	0.447421	0.764881	0.282738	0.209286	0.0970983	0.457855	0.0414094	0.0032424	0.0795846	1.04e-10	0.0709088	3.35e-19	64824721	2.11e-05	1	6.13e-14	1	1	11	48510654	1	1	;ENSG00000255215;;ENSG00000237388;;ENSG00000255113;	;OR4R1P;;OR4A47;;OR4A48P;	1	1	1	0	0	missense_variant:upstream_gene_variant	1	1	11	55652963	1	1
751	rs10838881	rs2063276	11	48387275	55652963	1	1	0.308532	0.64881	0.279762	0.125249	0.615308	0.116302	0.162698	0.764881	0.14881	0.734481	0.814323	0.636925	0.130291	0.059361	0.024231	2.09e-30	1.1e-14	7.73e-07	44980741	1.75e-24	1.26e-09	0.0514391	1	1	11	48387275	1	1	;ENSG00000176540;	;OR4C5;	158	1	1	0	0	missense_variant	1	1	11	55652963	1	1
752	rs202716	rs2063276	11	49196490	55652963	1	1	0.674603	0.64881	0.491071	0.274354	0.615308	0.205765	0.31746	0.764881	0.285714	0.252853	0.350129	0.574684	0.0569739	0.0289777	0.0472186	3.5e-14	6.69e-08	5.24e-12	32463769	7.84e-09	0.00386338	3.96e-07	1	0	11	49196490	1	1	;ENSG00000086205;	;FOLH1;	1837	0	0	0	0	synonymous_variant:non_coding_transcript_variant:non_coding_transcript_exon_variant:NMD_transcript_variant:3_prime_UTR_variant	1	1	11	55652963	1	1
753	rs528033493	rs2063276	11	47380276	55652963	1	1	0.347222	0.64881	0.266865	0.148111	0.615308	0.124254	0.316468	0.764881	0.274802	0.341017	0.581291	0.440022	0.0334826	0.0367294	0.0275559	6.27e-09	1.21e-09	1.36e-07	9363341	0.0047723	0.000175643	0.0555736	1	1	11	47380276	1	1	;ENSG00000066336;	;SPI1;	1369	1	0	0	1	frameshift_variant:intron_variant	1	1	11	55652963	1	1
754	rs3740688	rs2063276	11	47380340	55652963	1	1	0.78869	0.64881	0.553571	0.542744	0.615308	0.37674	0.686508	0.764881	0.592262	0.305337	0.20492	0.416112	0.0461471	0.0311619	0.116556	9.09e-12	2.16e-08	2.24e-27	9465105	2.09e-05	0.00268437	3.52e-18	1	1	11	47380340	1	1	;ENSG00000066336;	;SPI1;	1158	1	1	0	0	missense_variant:intron_variant	1	1	11	55652963	1	1
755	rs7103992	rs2063276	11	48510777	55652963	1	1	0.364087	0.64881	0.189484	0.645129	0.615308	0.383698	0.447421	0.764881	0.282738	0.209286	0.0970983	0.457855	0.0414094	0.0032424	0.0795846	1.04e-10	0.0709088	3.35e-19	64926485	2.11e-05	1	6.13e-14	1	1	11	48510777	1	1	;ENSG00000255215;;ENSG00000237388;;ENSG00000255113;	;OR4R1P;;OR4A47;;OR4A48P;	1	1	1	0	0	missense_variant:upstream_gene_variant	1	1	11	55652963	1	1
756	rs2696914	rs2063276	11	49059362	55652963	1	1	0.894841	0.64881	0.595238	0.822068	0.615308	0.50497	0.602183	0.764881	0.421627	0.214817	0.0124868	0.416648	0.0100187	2.11e-05	0.0352524	0.0014836	0.884165	2.51e-09	13332137	1	1	0.00020237	1	1	11	49059362	1	1	;ENSG00000182053;	;TRIM49B;	1867	1	1	0	0	missense_variant	1	1	11	55652963	1	1
757	rs2727042	rs2513726	11	49055751	57798942	1	1	0.348214	0.314484	0.108135	0.688867	0.291252	0.163022	0.441468	0.68254	0.301587	0.0125374	0.187467	0.00191011	3.85e-05	0.0319755	1.34e-06	0.84378	1.41e-08	0.970668	11706224	1	0.00124037	1	0	0	11	49055751	1	1	;ENSG00000182053;	;TRIM49B;	1860	0	0	0	0	synonymous_variant	1	1	11	57798942	1	1
758	rs7130086	rs2865519	11	48239182	56468047	1	1	0.119048	0.248016	0.0297619	0.173956	0.588469	0.12326	0.386905	0.768849	0.348214	0.00263852	0.291843	0.567382	2.85e-06	0.0125433	0.0610775	0.957237	0.000381927	4.28e-15	9669547	1	1	1.23e-09	1	1	11	48239182	1	1	;ENSG00000175619;	;OR4B1;	1450	1	1	0	0	missense_variant	1	1	11	56468047	1	1
759	rs2290148	rs2865519	11	47346145	56468047	1	1	0.492063	0.248016	0.138889	0.162028	0.588469	0.0487078	0.622024	0.768849	0.483135	0.13375	0.48916	0.0340267	0.00609041	0.0661582	0.000572845	0.0132222	3.4e-16	0.447322	4174291	1	1.11e-10	1	1	1	11	47346145	1	1	;ENSG00000110514;	;MADD;	1147	1	1	0	0	missense_variant:non_coding_transcript_variant:intron_variant:upstream_gene_variant	1	1	11	56468047	1	1
760	rs16905753	rs2865519	11	48285906	56468047	1	1	0.338294	0.248016	0.0575397	0.125249	0.588469	0.0208748	0.162698	0.768849	0.0684524	0.314205	0.716779	0.452777	0.0166466	0.105191	0.1325	4.2e-05	8.06e-25	6.82e-31	21270643	1	8.06e-19	1.12e-24	1	1	11	48285906	1	1	;ENSG00000176567;;ENSG00000279260;	;OR4X1;;OR4X1;	434	1	1	0	0	missense_variant	1	1	11	56468047	1	1
761	rs1052373	rs2865519	11	47354787	56468047	1	1	0.52877	0.248016	0.143849	0.307157	0.588469	0.142147	0.720238	0.768849	0.563492	0.108716	0.213581	0.0584897	0.00347394	0.0289184	0.00264789	0.0613047	6.9e-08	0.102315	5700751	1	0.00795986	1	0	0	11	47354787	1	1	;ENSG00000110514;;ENSG00000134571;	;MADD;;MYBPC3;	1139	0	0	0	0	synonymous_variant:downstream_gene_variant	1	1	11	56468047	1	1
762	rs10838874	rs2865519	11	48347140	56468047	1	1	0.452381	0.248016	0.133929	0.255467	0.588469	0.193837	0.458333	0.768849	0.375	0.16	0.413786	0.213422	0.0102208	0.0410848	0.0115873	0.00132845	1.28e-10	0.000631767	38774051	1	2.52e-05	1	0	0	11	48347140	1	1	;ENSG00000176547;	;OR4C3;	263	0	0	0	0	synonymous_variant	1	1	11	56468047	1	1
763	rs182169	rs2865519	11	49207315	56468047	1	1	0.631944	0.248016	0.132937	0.275348	0.588469	0.0944334	0.31746	0.768849	0.209325	0.151824	0.417199	0.220281	0.0130532	0.0945716	0.0313652	0.000286346	1.77e-22	1.88e-08	34601727	1	2.26e-17	0.00117359	1	1	11	49207315	1	1	;ENSG00000086205;	;FOLH1;	930	1	1	0	0	missense_variant:synonymous_variant:non_coding_transcript_variant:non_coding_transcript_exon_variant:NMD_transcript_variant:intron_variant	1	1	11	56468047	1	1
764	rs7103992	rs2865519	11	48510777	56468047	1	1	0.364087	0.248016	0.113095	0.645129	0.588469	0.431412	0.447421	0.768849	0.34623	0.144537	0.247918	0.0215734	0.0120342	0.0483461	0.000113296	0.000496033	3.08e-12	0.73541	64927399	1	3.6e-07	1	1	1	11	48510777	1	1	;ENSG00000255215;;ENSG00000237388;;ENSG00000255113;	;OR4R1P;;OR4A47;;OR4A48P;	1	1	1	0	0	missense_variant:upstream_gene_variant	1	1	11	56468047	1	1
765	rs76884411	rs2865519	11	48285981	56468047	1	1	0.546627	0.248016	0.113095	0.744533	0.588469	0.394632	0.547619	0.768849	0.399802	0.165793	0.413786	0.203072	0.0109305	0.0410848	0.0102419	0.000902352	1.28e-10	0.00131323	21372407	1	2.63e-05	1	1	1	11	48285981	1	1	;ENSG00000176567;;ENSG00000279260;	;OR4X1;;OR4X1;	434	0	0	0	0	inframe_deletion	1	1	11	56468047	1	1
766	rs7932738	rs2865519	11	49080565	56468047	1	1	0.33631	0.248016	0.0654762	0.135189	0.588469	0.0198807	0.160714	0.768849	0.0605159	0.215009	0.750099	0.510251	0.00772604	0.12577	0.165828	0.00525987	2.36e-29	3.09e-38	18624779	1	7.84e-24	1.8e-32	1	1	11	49080565	1	1	;ENSG00000214891;	;TRIM64C;	1671	1	1	0	0	missense_variant	1	1	11	56468047	1	1
767	rs10838833	rs2865519	11	48238880	56468047	1	1	0.304563	0.248016	0.0496032	0.12326	0.588469	0.0218688	0.16369	0.768849	0.0694444	0.343322	0.698507	0.448211	0.0170253	0.098088	0.130788	3.43e-05	2.97e-23	1.63e-30	9567783	1	2.31e-17	1.68e-24	0	0	11	48238880	1	1	;ENSG00000175619;	;OR4B1;	1450	0	0	0	0	synonymous_variant	1	1	11	56468047	1	1
768	rs528033493	rs2865519	11	47380276	56468047	1	1	0.347222	0.248016	0.0952381	0.148111	0.588469	0.0367793	0.316468	0.768849	0.261905	0.0563404	0.57802	0.254107	0.0019682	0.083064	0.0089879	0.158976	6.17e-20	0.0026129	9364255	1	2.59e-14	1	1	1	11	47380276	1	1	;ENSG00000066336;	;SPI1;	1369	1	0	0	1	frameshift_variant:intron_variant	1	1	11	56468047	1	1
769	rs4598671	rs2865519	11	50003191	56468047	1	1	0.256944	0.248016	0.0952381	0.592445	0.588469	0.366799	0.556548	0.768849	0.515873	0.170991	0.0757334	0.683826	0.0278867	0.005642	0.176442	1.15e-07	0.0171999	1.43e-40	42334848	0.00925632	1	2.16e-35	1	1	11	50003191	1	1	;ENSG00000221954;	;OR4C12;	1502	1	1	0	0	missense_variant	1	1	11	56468047	1	1
770	rs2851535	rs2865519	11	49075605	56468047	1	1	0.864087	0.248016	0.21131	0.823062	0.588469	0.459245	0.603175	0.768849	0.402778	0.0293319	0.344732	0.664721	0.00041031	0.0178662	0.0873956	0.520152	2.24e-05	6.24e-21	17708903	1	1	1.3e-15	0	0	11	49075605	1	1	;ENSG00000214891;	;TRIM64C;	1665	0	0	0	0	synonymous_variant	1	1	11	56468047	1	1
771	rs10838850	rs2865519	11	48285856	56468047	1	1	0.546627	0.248016	0.113095	0.744533	0.588469	0.394632	0.547619	0.768849	0.399802	0.165793	0.413786	0.203072	0.0109305	0.0410848	0.0102419	0.000902352	1.28e-10	0.00131323	21168879	1	2.63e-05	1	0	0	11	48285856	1	1	;ENSG00000176567;;ENSG00000279260;	;OR4X1;;OR4X1;	407	0	0	0	0	synonymous_variant	1	1	11	56468047	1	1
772	rs10838852	rs2865519	11	48286256	56468047	1	1	0.146825	0.248016	0.0297619	0.569583	0.588469	0.363817	0.382937	0.768849	0.331349	0.182703	0.122164	0.417199	0.00189463	0.0138112	0.0324741	0.166987	0.000193405	1.06e-08	21575935	1	1	0.00133725	1	1	11	48286256	1	1	;ENSG00000176567;;ENSG00000279260;	;OR4X1;;OR4X1;	404	1	1	0	0	missense_variant	1	1	11	56468047	1	1
773	rs2279238	rs2865519	11	47282024	56468047	1	1	0.443452	0.248016	0.118056	0.152087	0.588469	0.0497018	0.672619	0.768849	0.529762	0.0584813	0.444665	0.0811653	0.00141566	0.0507143	0.00406921	0.232257	9.15e-13	0.0428385	65073760	1	1.79e-07	1	1	1	11	47282024	1	1	;ENSG00000025434;	;NR1H3;	1308	1	1	0	0	missense_variant:synonymous_variant:non_coding_transcript_variant:non_coding_transcript_exon_variant:NMD_transcript_variant:intron_variant:downstream_gene_variant	1	1	11	56468047	1	1
774	rs202680	rs2865519	11	49221885	56468047	1	1	0.661706	0.248016	0.136905	0.275348	0.588469	0.0944334	0.316468	0.768849	0.208333	0.165793	0.417199	0.221413	0.0177327	0.0945716	0.0318339	2.36e-05	1.77e-22	1.47e-08	37451119	1	2.26e-17	0.000923994	1	0	11	49221885	1	1	;ENSG00000086205;	;FOLH1;	2223	0	0	0	0	synonymous_variant:non_coding_transcript_variant:non_coding_transcript_exon_variant:NMD_transcript_variant:3_prime_UTR_variant:intron_variant:downstream_gene_variant	1	1	11	56468047	1	1
775	rs326214	rs2865519	11	47298360	56468047	1	1	0.292659	0.248016	0.0565476	0.689861	0.588469	0.444334	0.27381	0.768849	0.200397	0.220936	0.21025	0.0602969	0.00666093	0.0284176	0.00289899	0.00956474	8.95e-08	0.0873698	67109040	1	0.0101774	1	0	0	11	47298360	1	1	;ENSG00000110514;;ENSG00000256746;	;MADD;;RP11-17G12.3;	1415	0	0	0	0	synonymous_variant:non_coding_transcript_variant:non_coding_transcript_exon_variant:downstream_gene_variant:upstream_gene_variant:regulatory_region_variant	1	1	11	56468047	1	1
776	rs7932199	rs2865519	11	49076898	56468047	1	1	0.318452	0.248016	0.0515873	0.135189	0.588469	0.0198807	0.160714	0.768849	0.0605159	0.346841	0.750099	0.510251	0.0185387	0.12577	0.165828	1.54e-05	2.36e-29	3.09e-38	18014195	1	7.84e-24	1.8e-32	1	1	11	49076898	1	1	;ENSG00000214891;	;TRIM64C;	2206	1	1	0	0	missense_variant	1	1	11	56468047	1	1
777	rs1503185	rs2865519	11	48146622	56468047	1	1	0.306548	0.248016	0.0724206	0.162028	0.588469	0.120278	0.316468	0.768849	0.28373	0.0474563	0.373877	0.552464	0.000328352	0.0189015	0.0424848	0.565083	1.3e-05	5.99e-11	63299175	1	1	9.24e-06	1	1	11	48146622	1	1	;ENSG00000149177;	;PTPRJ;	385	1	1	0	0	missense_variant:downstream_gene_variant	1	1	11	56468047	1	1
778	rs2242261	rs2865519	11	47266808	56468047	1	1	0.478175	0.248016	0.130952	0.153082	0.588469	0.0506958	0.675595	0.768849	0.532738	0.0954829	0.437237	0.085213	0.00328141	0.0494124	0.00454637	0.0689575	1.78e-12	0.0322954	63038480	1	3.33e-07	1	1	1	11	47266808	1	1	;ENSG00000134575;;ENSG00000025434;	;ACP2;;NR1H3;	1125	1	1	0	0	missense_variant:non_coding_transcript_variant:non_coding_transcript_exon_variant:NMD_transcript_variant:intron_variant:splice_region_variant:downstream_gene_variant:upstream_gene_variant:regulatory_region_variant	1	1	11	56468047	1	1
779	rs202716	rs2865519	11	49196490	56468047	1	1	0.674603	0.248016	0.14881	0.274354	0.588469	0.0934394	0.31746	0.768849	0.209325	0.110588	0.421245	0.220281	0.00836226	0.0959348	0.0313652	0.00369251	8.88e-23	1.88e-08	32464683	1	1.14e-17	0.00117359	1	0	11	49196490	1	1	;ENSG00000086205;	;FOLH1;	1837	0	0	0	0	synonymous_variant:non_coding_transcript_variant:non_coding_transcript_exon_variant:NMD_transcript_variant:3_prime_UTR_variant	1	1	11	56468047	1	1
780	rs1994140	rs2865519	11	48387186	56468047	1	1	0.144841	0.248016	0.0287698	0.570577	0.588469	0.365805	0.37996	0.768849	0.326389	0.199123	0.127927	0.390042	0.00221493	0.0152065	0.0280283	0.135122	9.18e-05	1.06e-07	44879891	1	1	0.00772313	1	1	11	48387186	1	1	;ENSG00000176540;	;OR4C5;	128	1	1	0	0	missense_variant	1	1	11	56468047	1	1
781	rs2696914	rs2865519	11	49059362	56468047	1	1	0.894841	0.248016	0.214286	0.822068	0.588469	0.459245	0.602183	0.768849	0.402778	0.0967292	0.334818	0.654769	0.00333383	0.0169685	0.0851502	0.0667776	3.6e-05	1.96e-20	13333051	1	1	3.9e-15	1	1	11	49059362	1	1	;ENSG00000182053;	;TRIM49B;	1867	1	1	0	0	missense_variant	1	1	11	56468047	1	1
782	rs10838881	rs2865519	11	48387275	56468047	1	1	0.308532	0.248016	0.0515873	0.125249	0.588469	0.0208748	0.162698	0.768849	0.0674603	0.325839	0.716779	0.460708	0.0156245	0.105191	0.137183	7.23e-05	8.06e-25	6.33e-32	44981655	1	1.63e-19	1.35e-26	1	1	11	48387275	1	1	;ENSG00000176540;	;OR4C5;	158	1	1	0	0	missense_variant	1	1	11	56468047	1	1
783	rs7120775	rs2865519	11	48266736	56468047	1	1	0.30754	0.248016	0.0515873	0.125249	0.588469	0.0208748	0.162698	0.768849	0.0684524	0.323665	0.716779	0.452777	0.015345	0.105191	0.1325	8.39e-05	8.06e-25	6.82e-31	16996555	1	8.06e-19	1.12e-24	1	1	11	48266736	1	1	;ENSG00000172208;;ENSG00000279556;	;OR4X2;;OR4X2;	455	0	0	0	0	stop_gained:synonymous_variant	1	1	11	56468047	1	1
784	rs1051006	rs2865519	11	47306585	56468047	1	1	0.40377	0.248016	0.113095	0.162028	0.588469	0.0487078	0.622024	0.768849	0.483135	0.0876007	0.48916	0.0340267	0.00373737	0.0661582	0.000572845	0.052265	3.4e-16	0.447322	67923152	1	1.11e-10	1	1	1	11	47306585	1	1	;ENSG00000110514;	;MADD;	1306	1	1	0	0	missense_variant:non_coding_transcript_variant:non_coding_transcript_exon_variant:downstream_gene_variant:upstream_gene_variant	1	1	11	56468047	1	1
785	rs11606506	rs2865519	11	48238549	56468047	1	1	0.16369	0.248016	0.0456349	0.173956	0.588469	0.12326	0.386905	0.768849	0.348214	0.0409211	0.291843	0.567382	0.000993756	0.0125433	0.0610775	0.316898	0.000381927	4.28e-15	9466019	1	1	1.23e-09	1	1	11	48238549	1	1	;ENSG00000175619;	;OR4B1;	1327	1	1	0	0	missense_variant	1	1	11	56468047	1	1
786	rs7103557	rs2865519	11	48510654	56468047	1	1	0.364087	0.248016	0.113095	0.645129	0.588469	0.431412	0.447421	0.768849	0.34623	0.144537	0.247918	0.0215734	0.0120342	0.0483461	0.000113296	0.000496033	3.08e-12	0.73541	64825635	1	3.6e-07	1	1	1	11	48510654	1	1	;ENSG00000255215;;ENSG00000237388;;ENSG00000255113;	;OR4R1P;;OR4A47;;OR4A48P;	1	1	1	0	0	missense_variant:upstream_gene_variant	1	1	11	56468047	1	1
787	rs10838851	rs2865519	11	48286231	56468047	1	1	0.547619	0.248016	0.114087	0.744533	0.588469	0.394632	0.547619	0.768849	0.399802	0.16	0.413786	0.203072	0.0102208	0.0410848	0.0102419	0.00132845	1.28e-10	0.00131323	21474171	1	2.63e-05	1	1	1	11	48286231	1	1	;ENSG00000176567;;ENSG00000279260;	;OR4X1;;OR4X1;	422	0	0	0	0	stop_gained:synonymous_variant	1	1	11	56468047	1	1
788	rs1051006	rs28681529	11	47306585	55872657	1	1	0.40377	0.157738	0.0555556	0.162028	0.218688	0.100398	0.622024	0.235119	0.138889	0.127718	0.513168	0.0503301	0.00206877	0.181919	0.00128142	0.148721	1.07e-41	0.25574	67922426	1	2.54e-35	1	1	1	11	47306585	1	1	;ENSG00000110514;	;MADD;	1306	1	1	0	0	missense_variant:non_coding_transcript_variant:non_coding_transcript_exon_variant:downstream_gene_variant:upstream_gene_variant	1	1	11	55872657	1	1
789	rs1052373	rs28681529	11	47354787	55872657	1	1	0.52877	0.157738	0.0734127	0.307157	0.218688	0.129225	0.720238	0.235119	0.161706	0.119827	0.409547	0.0450884	0.00301741	0.105897	0.00160883	0.0811585	5.64e-25	0.202854	5700025	1	3.14e-19	1	0	0	11	47354787	1	1	;ENSG00000110514;;ENSG00000134571;	;MADD;;MYBPC3;	1139	0	0	0	0	synonymous_variant:downstream_gene_variant	1	1	11	55872657	1	1
790	rs2242261	rs28681529	11	47266808	55872657	1	1	0.478175	0.157738	0.0605159	0.153082	0.218688	0.0914513	0.675595	0.235119	0.141865	0.197683	0.484716	0.106898	0.00670637	0.151725	0.00731529	0.00932225	4.6e-35	0.00661804	63037754	1	1.11e-28	1	1	1	11	47266808	1	1	;ENSG00000134575;;ENSG00000025434;	;ACP2;;NR1H3;	1125	1	1	0	0	missense_variant:non_coding_transcript_variant:non_coding_transcript_exon_variant:NMD_transcript_variant:intron_variant:splice_region_variant:downstream_gene_variant:upstream_gene_variant:regulatory_region_variant	1	1	11	55872657	1	1
791	rs182169	rs28681529	11	49207315	55872657	1	1	0.631944	0.157738	0.0535714	0.275348	0.218688	0.122266	0.31746	0.235119	0.111111	0.462575	0.391558	0.227259	0.0688049	0.112938	0.0341331	8.22e-17	1.58e-26	4.47e-09	34601001	2.39e-11	2.46e-21	0.000289901	1	1	11	49207315	1	1	;ENSG00000086205;	;FOLH1;	930	1	1	0	0	missense_variant:synonymous_variant:non_coding_transcript_variant:non_coding_transcript_exon_variant:NMD_transcript_variant:intron_variant	1	1	11	55872657	1	1
792	rs6485702	rs28681529	11	46898771	55872657	1	1	0.107143	0.157738	0.031746	0.676938	0.218688	0.105368	0.292659	0.235119	0.078373	0.164507	0.288239	0.0575035	0.0173405	0.048727	0.00245669	2.9e-05	2.53e-12	0.115571	39326742	1	5.02e-07	1	1	1	11	46898771	1	1	;ENSG00000247675;;ENSG00000134569;	;LRP4-AS1;;LRP4;	1374	1	1	0	0	missense_variant:downstream_gene_variant:upstream_gene_variant	1	1	11	55872657	1	1
793	rs10838851	rs28681529	11	48286231	55872657	1	1	0.547619	0.157738	0.0565476	0.744533	0.218688	0.177932	0.547619	0.235119	0.152778	0.345365	0.270499	0.225849	0.0270409	0.00702719	0.0129526	1.78e-07	0.00784133	0.000302275	21473445	0.0192957	1	1	1	1	11	48286231	1	1	;ENSG00000176567;;ENSG00000279260;	;OR4X1;;OR4X1;	422	0	0	0	0	stop_gained:synonymous_variant	1	1	11	55872657	1	1
794	rs11606506	rs28681529	11	48238549	55872657	1	1	0.16369	0.157738	0.0297619	0.173956	0.218688	0.00894632	0.386905	0.235119	0.0367063	0.0298798	0.764831	0.596495	0.000854257	0.0344801	0.0690213	0.353433	3.87e-09	7.36e-17	9465293	1	0.000788772	2.75e-11	1	1	11	48238549	1	1	;ENSG00000175619;	;OR4B1;	1327	1	1	0	0	missense_variant	1	1	11	55872657	1	1
795	rs753095	rs28681529	11	48328644	55872657	1	1	0.509921	0.157738	0.110119	0.304175	0.218688	0.0487078	0.454365	0.235119	0.0833333	0.384004	0.267766	0.219944	0.0265415	0.00877272	0.0123828	2.31e-07	0.00297074	0.000410918	34397473	0.0227848	1	1	0	0	11	48328644	1	1	;ENSG00000176555;	;OR4S1;	251	0	0	0	0	synonymous_variant	1	1	11	55872657	1	1
796	rs10838850	rs28681529	11	48285856	55872657	1	1	0.546627	0.157738	0.0565476	0.744533	0.218688	0.177932	0.547619	0.235119	0.152778	0.344177	0.270499	0.225849	0.0267478	0.00702719	0.0129526	2.08e-07	0.00784133	0.000302275	21168153	0.0222685	1	1	0	0	11	48285856	1	1	;ENSG00000176567;;ENSG00000279260;	;OR4X1;;OR4X1;	407	0	0	0	0	synonymous_variant	1	1	11	55872657	1	1
797	rs7932738	rs28681529	11	49080565	55872657	1	1	0.33631	0.157738	0.0367063	0.135189	0.218688	0.116302	0.160714	0.235119	0.105159	0.308065	0.821191	0.548062	0.00900631	0.376624	0.187115	0.00258651	2.18e-84	6.39e-43	18624053	1	8.2e-78	4.16e-37	1	1	11	49080565	1	1	;ENSG00000214891;	;TRIM64C;	1671	1	1	0	0	missense_variant	1	1	11	55872657	1	1
798	rs1503185	rs28681529	11	48146622	55872657	1	1	0.306548	0.157738	0.030754	0.162028	0.218688	0.00894632	0.316468	0.235119	0.030754	0.363986	0.747518	0.586683	0.0109683	0.0302415	0.0489861	0.000883973	3.47e-08	2.11e-12	63298449	1	0.00518949	3.42e-07	1	1	11	48146622	1	1	;ENSG00000149177;	;PTPRJ;	385	1	1	0	0	missense_variant:downstream_gene_variant	1	1	11	55872657	1	1
799	rs202716	rs28681529	11	49196490	55872657	1	1	0.674603	0.157738	0.0684524	0.274354	0.218688	0.122266	0.31746	0.235119	0.111111	0.356715	0.392391	0.227259	0.0494045	0.113986	0.0341331	1.7e-12	9.29e-27	4.47e-09	32463957	3.13e-07	1.46e-21	0.000289901	1	0	11	49196490	1	1	;ENSG00000086205;	;FOLH1;	1837	0	0	0	0	synonymous_variant:non_coding_transcript_variant:non_coding_transcript_exon_variant:NMD_transcript_variant:3_prime_UTR_variant	1	1	11	55872657	1	1
800	rs10838852	rs28681529	11	48286256	55872657	1	1	0.146825	0.157738	0.00496032	0.569583	0.218688	0.0725646	0.382937	0.235119	0.0555556	0.785824	0.417436	0.382961	0.0199023	0.0645427	0.0279769	7.5e-06	7.76e-16	1.09e-07	21575209	0.642889	2.74e-10	0.0123229	1	1	11	48286256	1	1	;ENSG00000176567;;ENSG00000279260;	;OR4X1;;OR4X1;	404	1	1	0	0	missense_variant	1	1	11	55872657	1	1
801	rs528033493	rs28681529	11	47380276	55872657	1	1	0.347222	0.157738	0.0525794	0.148111	0.218688	0.104374	0.316468	0.235119	0.0575397	0.04	0.622043	0.226697	0.000159387	0.240351	0.00731406	0.688548	1.6e-54	0.00662262	9363529	1	6.71e-48	1	1	1	11	47380276	1	1	;ENSG00000066336;	;SPI1;	1369	1	0	0	1	frameshift_variant:intron_variant	1	1	11	55872657	1	1
802	rs2167079	rs28681529	11	47270255	55872657	1	1	0.635913	0.157738	0.0912698	0.300199	0.218688	0.122266	0.776786	0.235119	0.164683	0.090101	0.369951	0.105162	0.00265546	0.0893005	0.0103382	0.101826	2.59e-21	0.00124596	63444810	1	1.35e-15	1	1	1	11	47270255	1	1	;ENSG00000134575;;ENSG00000025434;	;ACP2;;NR1H3;	1121	1	1	0	0	missense_variant:non_coding_transcript_variant:non_coding_transcript_exon_variant:NMD_transcript_variant:5_prime_UTR_variant:upstream_gene_variant:regulatory_region_variant	1	1	11	55872657	1	1
803	rs202680	rs28681529	11	49221885	55872657	1	1	0.661706	0.157738	0.0565476	0.275348	0.218688	0.122266	0.316468	0.235119	0.111111	0.458233	0.391558	0.228381	0.076919	0.112938	0.0346292	1.3e-18	1.58e-26	3.46e-09	37450393	4.34e-13	2.46e-21	0.000225934	1	0	11	49221885	1	1	;ENSG00000086205;	;FOLH1;	2223	0	0	0	0	synonymous_variant:non_coding_transcript_variant:non_coding_transcript_exon_variant:NMD_transcript_variant:3_prime_UTR_variant:intron_variant:downstream_gene_variant	1	1	11	55872657	1	1
804	rs7120775	rs28681529	11	48266736	55872657	1	1	0.30754	0.157738	0.0357143	0.125249	0.218688	0.0964215	0.162698	0.235119	0.0962302	0.263786	0.70542	0.465882	0.0057876	0.254556	0.137202	0.0157202	1.23e-57	6.27e-32	16995829	1	1.61e-50	1.14e-25	1	1	11	48266736	1	1	;ENSG00000172208;;ENSG00000279556;	;OR4X2;;OR4X2;	455	0	0	0	0	stop_gained:synonymous_variant	1	1	11	55872657	1	1
805	rs2279238	rs28681529	11	47282024	55872657	1	1	0.443452	0.157738	0.0595238	0.152087	0.218688	0.0914513	0.672619	0.235119	0.141865	0.149044	0.489714	0.102946	0.00331484	0.153683	0.00669314	0.0675587	1.71e-35	0.00939222	65073034	1	4.64e-29	1	1	1	11	47282024	1	1	;ENSG00000025434;	;NR1H3;	1308	1	1	0	0	missense_variant:synonymous_variant:non_coding_transcript_variant:non_coding_transcript_exon_variant:NMD_transcript_variant:intron_variant:downstream_gene_variant	1	1	11	55872657	1	1
806	rs2851535	rs28681529	11	49075605	55872657	1	1	0.864087	0.157738	0.137897	0.823062	0.218688	0.212724	0.603175	0.235119	0.206349	0.0745076	0.845863	0.691646	0.000163529	0.0430517	0.0967426	0.684742	4.67e-11	5.34e-23	17708177	1	4.94e-06	1.36e-17	0	0	11	49075605	1	1	;ENSG00000214891;	;TRIM64C;	1665	0	0	0	0	synonymous_variant	1	1	11	55872657	1	1
807	rs7103992	rs28681529	11	48510777	55872657	1	1	0.364087	0.157738	0.0793651	0.645129	0.218688	0.10338	0.447421	0.235119	0.105159	0.218674	0.267236	0.000364871	0.0156414	0.0363385	3.31e-08	7.17e-05	1.48e-09	0.995389	64926673	1	0.000138616	1	1	1	11	48510777	1	1	;ENSG00000255215;;ENSG00000237388;;ENSG00000255113;	;OR4R1P;;OR4A47;;OR4A48P;	1	1	1	0	0	missense_variant:upstream_gene_variant	1	1	11	55872657	1	1
808	rs2727042	rs28681529	11	49055751	55872657	1	1	0.348214	0.157738	0.094246	0.688867	0.218688	0.0984095	0.441468	0.235119	0.100198	0.382442	0.346753	0.034675	0.0512717	0.0745127	0.000292132	6.53e-13	4.8e-18	0.587371	11704101	2.26e-07	9.79e-13	1	0	0	11	49055751	1	1	;ENSG00000182053;	;TRIM49B;	1860	0	0	0	0	synonymous_variant	1	1	11	55872657	1	1
809	rs10838881	rs28681529	11	48387275	55872657	1	1	0.308532	0.157738	0.0357143	0.125249	0.218688	0.0964215	0.162698	0.235119	0.0972222	0.266153	0.70542	0.473854	0.00591943	0.254556	0.141937	0.0145778	1.23e-57	5.67e-33	44980929	1	1.5e-51	1.37e-27	1	1	11	48387275	1	1	;ENSG00000176540;	;OR4C5;	158	1	1	0	0	missense_variant	1	1	11	55872657	1	1
810	rs16905753	rs28681529	11	48285906	55872657	1	1	0.338294	0.157738	0.0386905	0.125249	0.218688	0.0964215	0.162698	0.235119	0.0962302	0.274941	0.70542	0.465882	0.00723761	0.254556	0.137202	0.00691269	1.23e-57	6.27e-32	21269917	1	1.61e-50	1.14e-25	1	1	11	48285906	1	1	;ENSG00000176567;;ENSG00000279260;	;OR4X1;;OR4X1;	434	1	1	0	0	missense_variant	1	1	11	55872657	1	1
811	rs10838874	rs28681529	11	48347140	55872657	1	1	0.452381	0.157738	0.10119	0.255467	0.218688	0.0407555	0.458333	0.235119	0.0823413	0.345365	0.270499	0.235903	0.0270409	0.00702719	0.0144748	1.78e-07	0.00784133	0.000133582	38773325	0.0177982	1	1	0	0	11	48347140	1	1	;ENSG00000176547;	;OR4C3;	263	0	0	0	0	synonymous_variant	1	1	11	55872657	1	1
812	rs3740688	rs28681529	11	47380340	55872657	1	1	0.78869	0.157738	0.093254	0.542744	0.218688	0.138171	0.686508	0.235119	0.149802	0.250409	0.194802	0.0719251	0.0438307	0.00894857	0.00348236	2.99e-11	0.00269645	0.0609914	9465293	5.5e-05	1	1	1	1	11	47380340	1	1	;ENSG00000066336;	;SPI1;	1158	1	1	0	0	missense_variant:intron_variant	1	1	11	55872657	1	1
813	rs7103557	rs28681529	11	48510654	55872657	1	1	0.364087	0.157738	0.0793651	0.645129	0.218688	0.10338	0.447421	0.235119	0.105159	0.218674	0.267236	0.000364871	0.0156414	0.0363385	3.31e-08	7.17e-05	1.48e-09	0.995389	64824909	1	0.000138616	1	1	1	11	48510654	1	1	;ENSG00000255215;;ENSG00000237388;;ENSG00000255113;	;OR4R1P;;OR4A47;;OR4A48P;	1	1	1	0	0	missense_variant:upstream_gene_variant	1	1	11	55872657	1	1
814	rs4598671	rs28681529	11	50003191	55872657	1	1	0.256944	0.157738	0.015873	0.592445	0.218688	0.0357853	0.556548	0.235119	0.0357143	0.608363	0.723795	0.72707	0.0239681	0.213154	0.203939	8.87e-07	1.48e-48	1.27e-46	42334122	0.0676285	5.66e-43	2.22e-41	1	1	11	50003191	1	1	;ENSG00000221954;	;OR4C12;	1502	1	1	0	0	missense_variant	1	1	11	55872657	1	1
815	rs3816614	rs28681529	11	46890165	55872657	1	1	0.375	0.157738	0.0724206	0.786282	0.218688	0.130219	0.388889	0.235119	0.102183	0.134591	0.24992	0.0747986	0.0056542	0.0606547	0.00270256	0.0169703	5.65e-15	0.0988387	38512630	1	1.61e-09	1	1	1	11	46890165	1	1	;ENSG00000247675;;ENSG00000134569;	;LRP4-AS1;;LRP4;	1229	1	1	0	0	missense_variant:non_coding_transcript_variant:intron_variant:downstream_gene_variant	1	1	11	55872657	1	1
816	rs10838833	rs28681529	11	48238880	55872657	1	1	0.304563	0.157738	0.0357143	0.12326	0.218688	0.0934394	0.16369	0.235119	0.0962302	0.256591	0.690347	0.461196	0.00540001	0.23938	0.135436	0.0196446	2.61e-54	1.54e-31	9567057	1	2.07e-47	1.84e-25	0	0	11	48238880	1	1	;ENSG00000175619;	;OR4B1;	1450	0	0	0	0	synonymous_variant	1	1	11	55872657	1	1
817	rs2290148	rs28681529	11	47346145	55872657	1	1	0.492063	0.157738	0.0605159	0.162028	0.218688	0.100398	0.622024	0.235119	0.138889	0.220329	0.513168	0.0503301	0.00880731	0.181919	0.00128142	0.00288665	1.07e-41	0.25574	4173565	1	2.54e-35	1	1	1	11	47346145	1	1	;ENSG00000110514;	;MADD;	1147	1	1	0	0	missense_variant:non_coding_transcript_variant:intron_variant:upstream_gene_variant	1	1	11	55872657	1	1
818	rs1994140	rs28681529	11	48387186	55872657	1	1	0.144841	0.157738	0.00297619	0.570577	0.218688	0.0725646	0.37996	0.235119	0.0575397	0.869734	0.418451	0.355918	0.0239943	0.0651205	0.0238623	8.75e-07	5.78e-16	9.37e-07	44879165	0.0751092	7.32e-11	0.0618063	1	1	11	48387186	1	1	;ENSG00000176540;	;OR4C5;	128	1	1	0	0	missense_variant	1	1	11	55872657	1	1
819	rs2696914	rs28681529	11	49059362	55872657	1	1	0.894841	0.157738	0.140873	0.822068	0.218688	0.212724	0.602183	0.235119	0.205357	0.00313354	0.846724	0.681808	6.16e-06	0.0434342	0.0944004	0.937185	3.84e-11	1.76e-22	13332325	1	4.08e-06	4.1e-17	1	1	11	49059362	1	1	;ENSG00000182053;	;TRIM49B;	1867	1	1	0	0	missense_variant	1	1	11	55872657	1	1
820	rs7130086	rs28681529	11	48239182	55872657	1	1	0.119048	0.157738	0.0267857	0.173956	0.218688	0.00894632	0.386905	0.235119	0.0367063	0.0798587	0.764831	0.596495	0.00460175	0.0344801	0.0690213	0.0312612	3.87e-09	7.36e-17	9668821	1	0.000788772	2.75e-11	1	1	11	48239182	1	1	;ENSG00000175619;	;OR4B1;	1450	1	1	0	0	missense_variant	1	1	11	55872657	1	1
821	rs76884411	rs28681529	11	48285981	55872657	1	1	0.546627	0.157738	0.0565476	0.744533	0.218688	0.177932	0.547619	0.235119	0.152778	0.344177	0.270499	0.225849	0.0267478	0.00702719	0.0129526	2.08e-07	0.00784133	0.000302275	21371681	0.0222685	1	1	1	1	11	48285981	1	1	;ENSG00000176567;;ENSG00000279260;	;OR4X1;;OR4X1;	434	0	0	0	0	inframe_deletion	1	1	11	55872657	1	1
822	rs7932199	rs28681529	11	49076898	55872657	1	1	0.318452	0.157738	0.0367063	0.135189	0.218688	0.116302	0.160714	0.235119	0.105159	0.269265	0.821191	0.548062	0.00634449	0.376624	0.187115	0.0114427	2.18e-84	6.39e-43	18013469	1	8.2e-78	4.16e-37	1	1	11	49076898	1	1	;ENSG00000214891;	;TRIM64C;	2206	1	1	0	0	missense_variant	1	1	11	55872657	1	1
823	rs326214	rs28681529	11	47298360	55872657	1	1	0.292659	0.157738	0.0625	0.689861	0.218688	0.0874751	0.27381	0.235119	0.0724206	0.146418	0.420173	0.0471052	0.00970393	0.109916	0.00180898	0.00176271	7.33e-26	0.176903	67108314	1	4.59e-20	1	0	0	11	47298360	1	1	;ENSG00000110514;;ENSG00000256746;	;MADD;;RP11-17G12.3;	1415	0	0	0	0	synonymous_variant:non_coding_transcript_variant:non_coding_transcript_exon_variant:downstream_gene_variant:upstream_gene_variant:regulatory_region_variant	1	1	11	55872657	1	1
824	rs12286721	rs28681529	11	47701528	55872657	1	1	0.639881	0.157738	0.117063	0.5666	0.218688	0.166998	0.569444	0.235119	0.118056	0.283954	0.454629	0.118246	0.00849833	0.0442513	0.00568449	0.00342439	2.52e-11	0.0166778	39689201	1	4.37e-06	1	1	1	11	47701528	1	1	;ENSG00000165923;	;AGBL2;	687	1	1	0	0	missense_variant:non_coding_transcript_variant:non_coding_transcript_exon_variant:NMD_transcript_variant:3_prime_UTR_variant	1	1	11	55872657	1	1
825	rs528033493	rs297055	11	47380276	55563900	1	1	0.347222	0.337302	0.179563	0.148111	0.252485	0.105368	0.316468	0.145833	0.0456349	0.283605	0.613933	0.0111957	0.0769638	0.194014	9.91e-06	1.27e-18	2.36e-44	0.920395	9363294	6.7e-11	7.06e-38	1	1	1	11	47380276	1	1	;ENSG00000066336;	;SPI1;	1369	1	0	0	1	frameshift_variant:intron_variant	1	1	11	55563900	1	1
826	rs7932199	rs297055	11	49076898	55563900	1	1	0.318452	0.337302	0.237103	0.135189	0.252485	0.115308	0.160714	0.145833	0.105159	0.614528	0.80327	0.66768	0.34668	0.298625	0.397472	5.57e-78	2.67e-67	3.97e-89	18013234	3.3e-71	3.68e-61	9.48e-82	1	1	11	49076898	1	1	;ENSG00000214891;	;TRIM64C;	2206	1	1	0	0	missense_variant	1	1	11	55563900	1	1
827	rs10838852	rs297055	11	48286256	55563900	1	1	0.146825	0.337302	0.0228175	0.569583	0.252485	0.140159	0.382937	0.145833	0.0327381	0.539269	0.0253947	0.413768	0.0254728	0.00028825	0.0181394	4.04e-07	0.590233	1.9e-05	21574974	0.0416388	1	1	1	1	11	48286256	1	1	;ENSG00000176567;;ENSG00000279260;	;OR4X1;;OR4X1;	404	1	1	0	0	missense_variant	1	1	11	55563900	1	1
828	rs11606506	rs297055	11	48238549	55563900	1	1	0.16369	0.337302	0.0297619	0.173956	0.252485	0.00695825	0.386905	0.145833	0.0128968	0.460963	0.841575	0.771429	0.0211685	0.0503777	0.0641183	3.85e-06	1.09e-12	9.03e-16	9465058	0.567487	3.76e-07	2.78e-10	1	1	11	48238549	1	1	;ENSG00000175619;	;OR4B1;	1327	1	1	0	0	missense_variant	1	1	11	55563900	1	1
829	rs1503185	rs297055	11	48146622	55563900	1	1	0.306548	0.337302	0.0535714	0.162028	0.252485	0.00695825	0.316468	0.145833	0.0119048	0.481896	0.829912	0.742051	0.0522505	0.0449821	0.0435264	3.95e-13	1.73e-11	3.5e-11	63298214	3.55e-07	3.69e-06	5.44e-06	1	1	11	48146622	1	1	;ENSG00000149177;	;PTPRJ;	385	1	1	0	0	missense_variant:downstream_gene_variant	1	1	11	55563900	1	1
830	rs202680	rs297055	11	49221885	55563900	1	1	0.661706	0.337302	0.286706	0.275348	0.252485	0.117296	0.316468	0.145833	0.110119	0.556598	0.261117	0.641717	0.0806148	0.0606086	0.151855	1.98e-19	5.79e-15	3.7e-35	37450158	6.95e-14	5.13e-10	6.41e-30	1	0	11	49221885	1	1	;ENSG00000086205;	;FOLH1;	2223	0	0	0	0	synonymous_variant:non_coding_transcript_variant:non_coding_transcript_exon_variant:NMD_transcript_variant:3_prime_UTR_variant:intron_variant:downstream_gene_variant	1	1	11	55563900	1	1
831	rs1052373	rs297055	11	47354787	55563900	1	1	0.52877	0.337302	0.215278	0.307157	0.252485	0.117296	0.720238	0.145833	0.114087	0.232297	0.227194	0.221884	0.0244769	0.0393264	0.00326498	6.79e-07	3.18e-10	0.0696563	5699790	0.279151	4.89e-05	1	0	0	11	47354787	1	1	;ENSG00000110514;;ENSG00000134571;	;MADD;;MYBPC3;	1139	0	0	0	0	synonymous_variant:downstream_gene_variant	1	1	11	55563900	1	1
832	rs12286721	rs297055	11	47701528	55563900	1	1	0.639881	0.337302	0.253968	0.5666	0.252485	0.189861	0.569444	0.145833	0.0625	0.313952	0.427707	0.247387	0.0282343	0.0472629	0.0138194	9.56e-08	5.37e-12	0.00018975	39688966	0.0369551	1.04e-06	1	1	1	11	47701528	1	1	;ENSG00000165923;	;AGBL2;	687	1	1	0	0	missense_variant:non_coding_transcript_variant:non_coding_transcript_exon_variant:NMD_transcript_variant:3_prime_UTR_variant	1	1	11	55563900	1	1
833	rs16905753	rs297055	11	48285906	55563900	1	1	0.338294	0.337302	0.224206	0.125249	0.252485	0.0984095	0.162698	0.145833	0.0982143	0.493289	0.713336	0.61002	0.242257	0.215705	0.326965	4.79e-55	4.08e-49	1.19e-73	21269682	5.5e-48	2.47e-42	6.89e-66	1	1	11	48285906	1	1	;ENSG00000176567;;ENSG00000279260;	;OR4X1;;OR4X1;	434	1	1	0	0	missense_variant	1	1	11	55563900	1	1
834	rs76884411	rs297055	11	48285981	55563900	1	1	0.546627	0.337302	0.25496	0.744533	0.252485	0.241551	0.547619	0.145833	0.131944	0.461552	0.830479	0.789474	0.0899309	0.0799327	0.0879053	1.71e-21	3.04e-19	4.81e-21	21371446	1.11e-15	1.45e-13	3.15e-15	1	1	11	48285981	1	1	;ENSG00000176567;;ENSG00000279260;	;OR4X1;;OR4X1;	434	0	0	0	0	inframe_deletion	1	1	11	55563900	1	1
835	rs10838874	rs297055	11	48347140	55563900	1	1	0.452381	0.337302	0.0823413	0.255467	0.252485	0.0109344	0.458333	0.145833	0.0138889	0.460372	0.830479	0.792208	0.0891138	0.0799327	0.0906654	2.6e-21	3.04e-19	1.18e-21	38773090	1.48e-15	1.34e-13	7.85e-16	0	0	11	48347140	1	1	;ENSG00000176547;	;OR4C3;	263	0	0	0	0	synonymous_variant	1	1	11	55563900	1	1
836	rs202716	rs297055	11	49196490	55563900	1	1	0.674603	0.337302	0.282738	0.274354	0.252485	0.117296	0.31746	0.145833	0.110119	0.502869	0.262129	0.641196	0.0620837	0.0613848	0.150916	2.56e-15	3.89e-15	5.96e-35	32463722	6.46e-10	3.5e-10	1.02e-29	1	0	11	49196490	1	1	;ENSG00000086205;	;FOLH1;	1837	0	0	0	0	synonymous_variant:non_coding_transcript_variant:non_coding_transcript_exon_variant:NMD_transcript_variant:3_prime_UTR_variant	1	1	11	55563900	1	1
837	rs3816614	rs297055	11	46890165	55563900	1	1	0.375	0.337302	0.14881	0.786282	0.252485	0.146123	0.388889	0.145833	0.0565476	0.105882	0.328006	0.00291545	0.00951039	0.0865784	9.23e-07	0.00196016	1.03e-20	0.97566	38512395	1	6.65e-15	1	1	1	11	46890165	1	1	;ENSG00000247675;;ENSG00000134569;	;LRP4-AS1;;LRP4;	1229	1	1	0	0	missense_variant:non_coding_transcript_variant:intron_variant:downstream_gene_variant	1	1	11	55563900	1	1
838	rs7120775	rs297055	11	48266736	55563900	1	1	0.30754	0.337302	0.223214	0.125249	0.252485	0.0984095	0.162698	0.145833	0.0982143	0.586247	0.713336	0.61002	0.299892	0.215705	0.326965	1.04e-67	4.08e-49	1.19e-73	16995594	2.41e-60	2.47e-42	6.89e-66	1	1	11	48266736	1	1	;ENSG00000172208;;ENSG00000279556;	;OR4X2;;OR4X2;	455	0	0	0	0	stop_gained:synonymous_variant	1	1	11	55563900	1	1
839	rs753095	rs297055	11	48328644	55563900	1	1	0.509921	0.337302	0.0902778	0.304175	0.252485	0.0139165	0.454365	0.145833	0.014881	0.47512	0.818795	0.775421	0.119549	0.0989895	0.0854854	4.9e-28	1.88e-23	1.65e-20	34397238	7.46e-22	1.46e-17	8.14e-15	0	0	11	48328644	1	1	;ENSG00000176555;	;OR4S1;	251	0	0	0	0	synonymous_variant	1	1	11	55563900	1	1
840	rs2167079	rs297055	11	47270255	55563900	1	1	0.635913	0.337302	0.253968	0.300199	0.252485	0.109344	0.776786	0.145833	0.116071	0.32143	0.189871	0.0857143	0.030108	0.0283857	0.000360447	3.61e-08	9.1e-08	0.546662	63444575	0.0325644	0.00969792	1	1	1	11	47270255	1	1	;ENSG00000134575;;ENSG00000025434;	;ACP2;;NR1H3;	1121	1	1	0	0	missense_variant:non_coding_transcript_variant:non_coding_transcript_exon_variant:NMD_transcript_variant:5_prime_UTR_variant:upstream_gene_variant:regulatory_region_variant	1	1	11	55563900	1	1
841	rs10838850	rs297055	11	48285856	55563900	1	1	0.546627	0.337302	0.25496	0.744533	0.252485	0.241551	0.547619	0.145833	0.131944	0.461552	0.830479	0.789474	0.0899309	0.0799327	0.0879053	1.71e-21	3.04e-19	4.81e-21	21167918	1.11e-15	1.45e-13	3.15e-15	0	0	11	48285856	1	1	;ENSG00000176567;;ENSG00000279260;	;OR4X1;;OR4X1;	407	0	0	0	0	synonymous_variant	1	1	11	55563900	1	1
842	rs2242261	rs297055	11	47266808	55563900	1	1	0.478175	0.337302	0.203373	0.153082	0.252485	0.0954274	0.675595	0.145833	0.106151	0.239096	0.496166	0.161206	0.0317532	0.131741	0.00213047	1.54e-08	1.15e-30	0.142801	63037519	0.0160464	1.57e-24	1	1	1	11	47266808	1	1	;ENSG00000134575;;ENSG00000025434;	;ACP2;;NR1H3;	1125	1	1	0	0	missense_variant:non_coding_transcript_variant:non_coding_transcript_exon_variant:NMD_transcript_variant:intron_variant:splice_region_variant:downstream_gene_variant:upstream_gene_variant:regulatory_region_variant	1	1	11	55563900	1	1
843	rs4598671	rs297055	11	50003191	55563900	1	1	0.256944	0.337302	0.00793651	0.592445	0.252485	0.0755467	0.556548	0.145833	0.0168651	0.908426	0.494953	0.792208	0.145244	0.120284	0.134477	1.06e-33	3.81e-28	2.5e-31	42333887	2.54e-28	6.4e-23	2.68e-26	1	1	11	50003191	1	1	;ENSG00000221954;	;OR4C12;	1502	1	1	0	0	missense_variant	1	1	11	55563900	1	1
844	rs3740688	rs297055	11	47380340	55563900	1	1	0.78869	0.337302	0.310516	0.542744	0.252485	0.190855	0.686508	0.145833	0.122024	0.624192	0.466176	0.479204	0.0531314	0.0618416	0.0179034	2.51e-13	3.08e-15	2.16e-05	9465058	1.17e-06	9.23e-10	1	1	1	11	47380340	1	1	;ENSG00000066336;	;SPI1;	1158	1	1	0	0	missense_variant:intron_variant	1	1	11	55563900	1	1
845	rs326214	rs297055	11	47298360	55563900	1	1	0.292659	0.337302	0.0714286	0.689861	0.252485	0.134195	0.27381	0.145833	0.030754	0.276411	0.22956	0.229814	0.0160896	0.0395927	0.00339988	5.64e-05	2.77e-10	0.0641354	67108079	1	4.36e-05	1	0	0	11	47298360	1	1	;ENSG00000110514;;ENSG00000256746;	;MADD;;RP11-17G12.3;	1415	0	0	0	0	synonymous_variant:non_coding_transcript_variant:non_coding_transcript_exon_variant:downstream_gene_variant:upstream_gene_variant:regulatory_region_variant	1	1	11	55563900	1	1
846	rs7103557	rs297055	11	48510654	55563900	1	1	0.364087	0.337302	0.0615079	0.645129	0.252485	0.145129	0.447421	0.145833	0.0357143	0.499151	0.109011	0.452645	0.0726062	0.00729679	0.0283238	1.18e-17	0.00674155	9.13e-08	64824674	5.02e-12	1	0.00724445	1	1	11	48510654	1	1	;ENSG00000255215;;ENSG00000237388;;ENSG00000255113;	;OR4R1P;;OR4A47;;OR4A48P;	1	1	1	0	0	missense_variant:upstream_gene_variant	1	1	11	55563900	1	1
847	rs7130086	rs297055	11	48239182	55563900	1	1	0.119048	0.337302	0.0257937	0.173956	0.252485	0.00695825	0.386905	0.145833	0.0128968	0.357647	0.841575	0.771429	0.00879792	0.0503777	0.0641183	0.00290165	1.09e-12	9.03e-16	9668586	1	3.76e-07	2.78e-10	1	1	11	48239182	1	1	;ENSG00000175619;	;OR4B1;	1450	1	1	0	0	missense_variant	1	1	11	55563900	1	1
848	rs10838833	rs297055	11	48238880	55563900	1	1	0.304563	0.337302	0.220238	0.12326	0.252485	0.0954274	0.16369	0.145833	0.0982143	0.582204	0.697924	0.609558	0.291654	0.202746	0.324106	6.73e-66	2.85e-46	5.03e-73	9566822	2.79e-58	9.53e-40	1e-65	0	0	11	48238880	1	1	;ENSG00000175619;	;OR4B1;	1450	0	0	0	0	synonymous_variant	1	1	11	55563900	1	1
849	rs182169	rs297055	11	49207315	55563900	1	1	0.631944	0.337302	0.280754	0.275348	0.252485	0.117296	0.31746	0.145833	0.110119	0.544506	0.261117	0.641196	0.0878906	0.0606086	0.150916	4.85e-21	5.79e-15	5.96e-35	34600766	1.88e-15	5.13e-10	1.02e-29	1	1	11	49207315	1	1	;ENSG00000086205;	;FOLH1;	930	1	1	0	0	missense_variant:synonymous_variant:non_coding_transcript_variant:non_coding_transcript_exon_variant:NMD_transcript_variant:intron_variant	1	1	11	55563900	1	1
850	rs10838881	rs297055	11	48387275	55563900	1	1	0.308532	0.337302	0.224206	0.125249	0.252485	0.0984095	0.162698	0.145833	0.0992063	0.587577	0.713336	0.618145	0.30266	0.215705	0.335732	2.57e-68	4.08e-49	1.41e-75	44980694	1.59e-61	3.57e-43	1.22e-68	1	1	11	48387275	1	1	;ENSG00000176540;	;OR4C5;	158	1	1	0	0	missense_variant	1	1	11	55563900	1	1
851	rs2696914	rs297055	11	49059362	55563900	1	1	0.894841	0.337302	0.321429	0.822068	0.252485	0.246521	0.602183	0.145833	0.131944	0.552497	0.867241	0.760599	0.0182584	0.0549849	0.06525	1.79e-05	1.03e-13	5.06e-16	13332090	1	1.4e-08	7.06e-11	1	1	11	49059362	1	1	;ENSG00000182053;	;TRIM49B;	1867	1	1	0	0	missense_variant	1	1	11	55563900	1	1
852	rs1051006	rs297055	11	47306585	55563900	1	1	0.40377	0.337302	0.186508	0.162028	0.252485	0.104374	0.622024	0.145833	0.105159	0.250191	0.523985	0.262092	0.0470463	0.157174	0.00712656	5.72e-12	2.92e-36	0.00735741	67922191	1.46e-05	3.99e-30	1	1	1	11	47306585	1	1	;ENSG00000110514;	;MADD;	1306	1	1	0	0	missense_variant:non_coding_transcript_variant:non_coding_transcript_exon_variant:downstream_gene_variant:upstream_gene_variant	1	1	11	55563900	1	1
853	rs2727042	rs297055	11	49055751	55563900	1	1	0.348214	0.337302	0.0585317	0.688867	0.252485	0.132207	0.441468	0.145833	0.0277778	0.501659	0.239879	0.568539	0.0684324	0.0430318	0.0436201	9.95e-17	4.72e-11	3.34e-11	11703866	5.3e-11	4.99e-06	3.21e-06	0	0	11	49055751	1	1	;ENSG00000182053;	;TRIM49B;	1860	0	0	0	0	synonymous_variant	1	1	11	55563900	1	1
854	rs6485702	rs297055	11	46898771	55563900	1	1	0.107143	0.337302	0.0376984	0.676938	0.252485	0.131213	0.292659	0.145833	0.0446429	0.0219561	0.232301	0.0190343	0.000113655	0.0381928	0.000149504	0.735006	5.7e-10	0.697867	39326507	1	8.57e-05	1	1	1	11	46898771	1	1	;ENSG00000247675;;ENSG00000134569;	;LRP4-AS1;;LRP4;	1374	1	1	0	0	missense_variant:downstream_gene_variant:upstream_gene_variant	1	1	11	55563900	1	1
855	rs2290148	rs297055	11	47346145	55563900	1	1	0.492063	0.337302	0.201389	0.162028	0.252485	0.104374	0.622024	0.145833	0.105159	0.20671	0.523985	0.262092	0.0224498	0.157174	0.00712656	1.96e-06	2.92e-36	0.00735741	4173330	0.681522	3.99e-30	1	1	1	11	47346145	1	1	;ENSG00000110514;	;MADD;	1147	1	1	0	0	missense_variant:non_coding_transcript_variant:intron_variant:upstream_gene_variant	1	1	11	55563900	1	1
856	rs7103992	rs297055	11	48510777	55563900	1	1	0.364087	0.337302	0.0615079	0.645129	0.252485	0.145129	0.447421	0.145833	0.0357143	0.499151	0.109011	0.452645	0.0726062	0.00729679	0.0283238	1.18e-17	0.00674155	9.13e-08	64926438	5.02e-12	1	0.00724445	1	1	11	48510777	1	1	;ENSG00000255215;;ENSG00000237388;;ENSG00000255113;	;OR4R1P;;OR4A47;;OR4A48P;	1	1	1	0	0	missense_variant:upstream_gene_variant	1	1	11	55563900	1	1
857	rs10838851	rs297055	11	48286231	55563900	1	1	0.547619	0.337302	0.25496	0.744533	0.252485	0.241551	0.547619	0.145833	0.131944	0.460372	0.830479	0.789474	0.0891138	0.0799327	0.0879053	2.6e-21	3.04e-19	4.81e-21	21473210	1.64e-15	1.45e-13	3.15e-15	1	1	11	48286231	1	1	;ENSG00000176567;;ENSG00000279260;	;OR4X1;;OR4X1;	422	0	0	0	0	stop_gained:synonymous_variant	1	1	11	55563900	1	1
858	rs2279238	rs297055	11	47282024	55563900	1	1	0.443452	0.337302	0.199405	0.152087	0.252485	0.0954274	0.672619	0.145833	0.106151	0.265429	0.501617	0.168831	0.0450045	0.13362	0.00236867	1.64e-11	4.42e-31	0.1223	65072799	9.08e-05	6.45e-25	1	1	1	11	47282024	1	1	;ENSG00000025434;	;NR1H3;	1308	1	1	0	0	missense_variant:synonymous_variant:non_coding_transcript_variant:non_coding_transcript_exon_variant:NMD_transcript_variant:intron_variant:downstream_gene_variant	1	1	11	55563900	1	1
859	rs7932738	rs297055	11	49080565	55563900	1	1	0.33631	0.337302	0.238095	0.135189	0.252485	0.115308	0.160714	0.145833	0.105159	0.559324	0.80327	0.66768	0.311457	0.298625	0.397472	3.01e-70	2.67e-67	3.97e-89	18623818	1.4e-63	3.68e-61	9.48e-82	1	1	11	49080565	1	1	;ENSG00000214891;	;TRIM64C;	1671	1	1	0	0	missense_variant	1	1	11	55563900	1	1
860	rs2851535	rs297055	11	49075605	55563900	1	1	0.864087	0.337302	0.315476	0.823062	0.252485	0.247515	0.603175	0.145833	0.132937	0.523916	0.888746	0.777143	0.021975	0.0573537	0.0678379	2.52e-06	3.06e-14	1.35e-16	17707942	0.344623	4.4e-09	2.03e-11	0	0	11	49075605	1	1	;ENSG00000214891;	;TRIM64C;	1665	0	0	0	0	synonymous_variant	1	1	11	55563900	1	1
861	rs3740688	rs34100491	11	47380340	55339702	1	1	0.78869	0.109127	0.0793651	0.542744	0.21173	0.0994036	0.686508	0.152778	0.0674603	0.0778731	0.134981	0.356805	0.00277254	0.00580879	0.050274	0.094575	0.0156335	1.09e-12	9464827	1	1	3.86e-06	1	1	11	47380340	1	1	;ENSG00000066336;	;SPI1;	1158	1	1	0	0	missense_variant:intron_variant	0	0	11	55339702	1	1
862	rs10838833	rs34100491	11	48238880	55339702	1	1	0.304563	0.109127	0.0138889	0.12326	0.21173	0.00397614	0.16369	0.152778	0.00992063	0.582114	0.847645	0.603306	0.0181783	0.0271324	0.0128468	1.86e-05	1.75e-07	0.000319998	9566591	1	0.0294814	1	0	0	11	48238880	1	1	;ENSG00000175619;	;OR4B1;	1450	0	0	0	0	synonymous_variant	0	0	11	55339702	1	1
863	rs7103557	rs34100491	11	48510654	55339702	1	1	0.364087	0.109127	0.0297619	0.645129	0.21173	0.161034	0.447421	0.152778	0.106151	0.250929	0.325285	0.447691	0.00441597	0.0156336	0.0446372	0.0348748	7.32e-05	1.98e-11	64824443	1	1	2.22e-06	1	1	11	48510654	1	1	;ENSG00000255215;;ENSG00000237388;;ENSG00000255113;	;OR4R1P;;OR4A47;;OR4A48P;	1	1	1	0	0	missense_variant:upstream_gene_variant	0	0	11	55339702	1	1
864	rs10838874	rs34100491	11	48347140	55339702	1	1	0.452381	0.109127	0.0843254	0.255467	0.21173	0.083499	0.458333	0.152778	0.047619	0.58498	0.186559	0.319953	0.0507426	0.0272449	0.0156201	8.56e-13	1.65e-07	7.25e-05	38772859	1.97e-07	0.016841	1	0	0	11	48347140	1	1	;ENSG00000176547;	;OR4C3;	263	0	0	0	0	synonymous_variant	0	0	11	55339702	1	1
865	rs202716	rs34100491	11	49196490	55339702	1	1	0.674603	0.109127	0.0615079	0.274354	0.21173	0.000994036	0.31746	0.152778	0.0208333	0.164492	0.982888	0.570455	0.00687133	0.0981071	0.027294	0.00849372	2.94e-23	1.56e-07	32463491	1	3.87e-18	0.00921613	1	0	11	49196490	1	1	;ENSG00000086205;	;FOLH1;	1837	0	0	0	0	synonymous_variant:non_coding_transcript_variant:non_coding_transcript_exon_variant:NMD_transcript_variant:3_prime_UTR_variant	0	0	11	55339702	1	1
866	rs2727042	rs34100491	11	49055751	55339702	1	1	0.348214	0.109127	0.0496032	0.688867	0.21173	0.163022	0.441468	0.152778	0.106151	0.163138	0.260616	0.453577	0.0061022	0.00823985	0.0469367	0.0131337	0.00398796	6.05e-12	11703635	1	1	6.02e-07	0	0	11	49055751	1	1	;ENSG00000182053;	;TRIM49B;	1860	0	0	0	0	synonymous_variant	0	0	11	55339702	1	1
867	rs1994140	rs34100491	11	48387186	55339702	1	1	0.144841	0.109127	0.00396825	0.570577	0.21173	0.125249	0.37996	0.152778	0.0962302	0.748941	0.0488393	0.403055	0.0116374	0.000482189	0.0478048	0.000614826	0.486129	3.87e-12	44878699	1	1	3.51e-07	1	1	11	48387186	1	1	;ENSG00000176540;	;OR4C5;	128	1	1	0	0	missense_variant	0	0	11	55339702	1	1
868	rs202680	rs34100491	11	49221885	55339702	1	1	0.661706	0.109127	0.0367063	0.275348	0.21173	0.000994036	0.316468	0.152778	0.0208333	0.491672	0.982949	0.569108	0.0579214	0.09861	0.0270411	2.16e-14	2.28e-23	1.78e-07	37449927	4.92e-09	3.01e-18	0.0104239	1	0	11	49221885	1	1	;ENSG00000086205;	;FOLH1;	2223	0	0	0	0	synonymous_variant:non_coding_transcript_variant:non_coding_transcript_exon_variant:NMD_transcript_variant:3_prime_UTR_variant:intron_variant:downstream_gene_variant	0	0	11	55339702	1	1
869	rs753095	rs34100491	11	48328644	55339702	1	1	0.509921	0.109127	0.0912698	0.304175	0.21173	0.084493	0.454365	0.152778	0.047619	0.666102	0.136365	0.314013	0.0522351	0.0114258	0.0148068	3.98e-13	0.000698066	0.000111853	34397007	9.52e-08	1	1	0	0	11	48328644	1	1	;ENSG00000176555;	;OR4S1;	251	0	0	0	0	synonymous_variant	0	0	11	55339702	1	1
870	rs7120775	rs34100491	11	48266736	55339702	1	1	0.30754	0.109127	0.0138889	0.125249	0.21173	0.00298211	0.162698	0.152778	0.00992063	0.586158	0.887548	0.600887	0.0186919	0.0302955	0.0126517	1.42e-05	3.38e-08	0.00035545	16995363	1	0.00421748	1	1	1	11	48266736	1	1	;ENSG00000172208;;ENSG00000279556;	;OR4X2;;OR4X2;	455	0	0	0	0	stop_gained:synonymous_variant	0	0	11	55339702	1	1
871	rs326214	rs34100491	11	47298360	55339702	1	1	0.292659	0.109127	0.0228175	0.689861	0.21173	0.171968	0.27381	0.152778	0.0694444	0.285547	0.394487	0.248882	0.00413242	0.0187917	0.0296246	0.0412558	1.37e-05	4.64e-08	67107848	1	1	0.0229444	0	0	11	47298360	1	1	;ENSG00000110514;;ENSG00000256746;	;MADD;;RP11-17G12.3;	1415	0	0	0	0	synonymous_variant:non_coding_transcript_variant:non_coding_transcript_exon_variant:downstream_gene_variant:upstream_gene_variant:regulatory_region_variant	0	0	11	55339702	1	1
872	rs7130086	rs34100491	11	48239182	55339702	1	1	0.119048	0.109127	0.031746	0.173956	0.21173	0.0477137	0.386905	0.152778	0.0416667	0.195086	0.0793587	0.295105	0.0344985	0.00493764	0.00991041	3.7e-09	0.0258315	0.00157418	9668355	0.000894767	1	1	1	1	11	48239182	1	1	;ENSG00000175619;	;OR4B1;	1450	1	1	0	0	missense_variant	0	0	11	55339702	1	1
873	rs4598671	rs34100491	11	50003191	55339702	1	1	0.256944	0.109127	0.103175	0.592445	0.21173	0.151093	0.556548	0.152778	0.147817	0.926593	0.297309	0.926785	0.304142	0.0163328	0.123414	1.22e-68	5.05e-05	6.88e-29	42333656	6.32e-63	1	6.84e-24	1	1	11	50003191	1	1	;ENSG00000221954;	;OR4C12;	1502	1	1	0	0	missense_variant	0	0	11	55339702	1	1
874	rs10838850	rs34100491	11	48285856	55339702	1	1	0.546627	0.109127	0.0248016	0.744533	0.21173	0.128231	0.547619	0.152778	0.105159	0.584227	0.186559	0.311005	0.0504098	0.0272449	0.0144086	1.02e-12	1.65e-07	0.000138393	21167687	2.5e-07	0.017461	1	0	0	11	48285856	1	1	;ENSG00000176567;;ENSG00000279260;	;OR4X1;;OR4X1;	407	0	0	0	0	synonymous_variant	0	0	11	55339702	1	1
875	rs11606506	rs34100491	11	48238549	55339702	1	1	0.16369	0.109127	0.046627	0.173956	0.21173	0.0477137	0.386905	0.152778	0.0416667	0.315173	0.0793587	0.295105	0.0621668	0.00493764	0.00991041	2.45e-15	0.0258315	0.00157418	9464827	1.63e-09	1	1	1	1	11	48238549	1	1	;ENSG00000175619;	;OR4B1;	1327	1	1	0	0	missense_variant	0	0	11	55339702	1	1
876	rs7932738	rs34100491	11	49080565	55339702	1	1	0.33631	0.109127	0.0119048	0.135189	0.21173	0	0.160714	0.152778	0.00496032	0.675623	1	0.79798	0.0283334	0.0419881	0.0219883	9.08e-08	8.07e-11	2.5e-06	18623587	0.0154989	8.36e-06	0.17358	1	1	11	49080565	1	1	;ENSG00000214891;	;TRIM64C;	1671	1	1	0	0	missense_variant	0	0	11	55339702	1	1
877	rs1052373	rs34100491	11	47354787	55339702	1	1	0.52877	0.109127	0.0565476	0.307157	0.21173	0.0397614	0.720238	0.152778	0.0823413	0.0200239	0.388608	0.25169	5.51e-05	0.0179827	0.0294092	0.813668	2.11e-05	5.19e-08	5699559	1	1	0.0250915	0	0	11	47354787	1	1	;ENSG00000110514;;ENSG00000134571;	;MADD;;MYBPC3;	1139	0	0	0	0	synonymous_variant:downstream_gene_variant	0	0	11	55339702	1	1
878	rs76884411	rs34100491	11	48285981	55339702	1	1	0.546627	0.109127	0.0248016	0.744533	0.21173	0.128231	0.547619	0.152778	0.105159	0.584227	0.186559	0.311005	0.0504098	0.0272449	0.0144086	1.02e-12	1.65e-07	0.000138393	21371215	2.5e-07	0.017461	1	1	1	11	48285981	1	1	;ENSG00000176567;;ENSG00000279260;	;OR4X1;;OR4X1;	434	0	0	0	0	inframe_deletion	0	0	11	55339702	1	1
879	rs10838851	rs34100491	11	48286231	55339702	1	1	0.547619	0.109127	0.0248016	0.744533	0.21173	0.128231	0.547619	0.152778	0.105159	0.58498	0.186559	0.311005	0.0507426	0.0272449	0.0144086	8.56e-13	1.65e-07	0.000138393	21472979	2.13e-07	0.017461	1	1	1	11	48286231	1	1	;ENSG00000176567;;ENSG00000279260;	;OR4X1;;OR4X1;	422	0	0	0	0	stop_gained:synonymous_variant	0	0	11	55339702	1	1
880	rs16905753	rs34100491	11	48285906	55339702	1	1	0.338294	0.109127	0.0138889	0.125249	0.21173	0.00298211	0.162698	0.152778	0.00992063	0.62378	0.887548	0.600887	0.0243673	0.0302955	0.0126517	7.19e-07	3.38e-08	0.00035545	21269451	0.0714312	0.00421748	1	1	1	11	48285906	1	1	;ENSG00000176567;;ENSG00000279260;	;OR4X1;;OR4X1;	434	1	1	0	0	missense_variant	0	0	11	55339702	1	1
881	rs326217	rs34100491	11	47303275	55339702	1	1	0.247024	0.109127	0.014881	0.304175	0.21173	0.0954274	0.251984	0.152778	0.0674603	0.447974	0.210584	0.253436	0.00806453	0.0272478	0.0343825	0.00435617	1.64e-07	3.93e-09	67514904	1	0.0181416	0.00256905	0	0	11	47303275	1	1	;ENSG00000110514;	;MADD;	1155	0	0	0	0	synonymous_variant:non_coding_transcript_variant:non_coding_transcript_exon_variant:downstream_gene_variant:upstream_gene_variant	0	0	11	55339702	1	1
882	rs10838852	rs34100491	11	48286256	55339702	1	1	0.146825	0.109127	0.00396825	0.569583	0.21173	0.124254	0.382937	0.152778	0.0952381	0.752334	0.0401284	0.389652	0.0119317	0.000326846	0.0441184	0.00052432	0.566363	2.58e-11	21574743	1	1	4.11e-06	1	1	11	48286256	1	1	;ENSG00000176567;;ENSG00000279260;	;OR4X1;;OR4X1;	404	1	1	0	0	missense_variant	0	0	11	55339702	1	1
883	rs10838881	rs34100491	11	48387275	55339702	1	1	0.308532	0.109127	0.0138889	0.125249	0.21173	0.00298211	0.162698	0.152778	0.00992063	0.587489	0.887548	0.600887	0.0188644	0.0302955	0.0126517	1.3e-05	3.38e-08	0.00035545	44980463	0.976309	0.00236404	1	1	1	11	48387275	1	1	;ENSG00000176540;	;OR4C5;	158	1	1	0	0	missense_variant	0	0	11	55339702	1	1
884	rs7932199	rs34100491	11	49076898	55339702	1	1	0.318452	0.109127	0.0119048	0.135189	0.21173	0	0.160714	0.152778	0.00496032	0.657434	1	0.79798	0.0247383	0.0419881	0.0219883	5.93e-07	8.07e-11	2.5e-06	18013003	0.0881557	8.36e-06	0.17358	1	1	11	49076898	1	1	;ENSG00000214891;	;TRIM64C;	2206	1	1	0	0	missense_variant	0	0	11	55339702	1	1
885	rs7103992	rs34100491	11	48510777	55339702	1	1	0.364087	0.109127	0.0297619	0.645129	0.21173	0.161034	0.447421	0.152778	0.106151	0.250929	0.325285	0.447691	0.00441597	0.0156336	0.0446372	0.0348748	7.32e-05	1.98e-11	64926207	1	1	2.22e-06	1	1	11	48510777	1	1	;ENSG00000255215;;ENSG00000237388;;ENSG00000255113;	;OR4R1P;;OR4A47;;OR4A48P;	1	1	1	0	0	missense_variant:upstream_gene_variant	0	0	11	55339702	1	1
886	rs182169	rs34100491	11	49207315	55339702	1	1	0.631944	0.109127	0.0367063	0.275348	0.21173	0.000994036	0.31746	0.152778	0.0208333	0.467732	0.982949	0.570455	0.0460126	0.09861	0.027294	9.74e-12	2.28e-23	1.56e-07	34600535	1.56e-06	3.01e-18	0.00921613	1	1	11	49207315	1	1	;ENSG00000086205;	;FOLH1;	930	1	1	0	0	missense_variant:synonymous_variant:non_coding_transcript_variant:non_coding_transcript_exon_variant:NMD_transcript_variant:intron_variant	0	0	11	55339702	1	1
887	rs10838874	rs3975155	11	48347140	56468044	1	1	0.452381	0.252976	0.135913	0.255467	0.588469	0.193837	0.458333	0.768849	0.375	0.154987	0.413786	0.213422	0.00984716	0.0410848	0.0115873	0.00162965	1.28e-10	0.000631767	38774050	1	2.52e-05	1	0	0	11	48347140	1	1	;ENSG00000176547;	;OR4C3;	263	0	0	0	0	synonymous_variant	1	1	11	56468044	1	1
888	rs16905753	rs3975155	11	48285906	56468044	1	1	0.338294	0.252976	0.0575397	0.125249	0.588469	0.0208748	0.162698	0.768849	0.0684524	0.327652	0.716779	0.452777	0.0185866	0.105191	0.1325	1.5e-05	8.06e-25	6.82e-31	21270642	1	8.06e-19	1.12e-24	1	1	11	48285906	1	1	;ENSG00000176567;;ENSG00000279260;	;OR4X1;;OR4X1;	434	1	1	0	0	missense_variant	1	1	11	56468044	1	1
889	rs1052373	rs3975155	11	47354787	56468044	1	1	0.52877	0.252976	0.145833	0.307157	0.588469	0.142147	0.720238	0.768849	0.563492	0.101226	0.213581	0.0584897	0.0030924	0.0289184	0.00264789	0.0774726	6.9e-08	0.102315	5700750	1	0.00795986	1	0	0	11	47354787	1	1	;ENSG00000110514;;ENSG00000134571;	;MADD;;MYBPC3;	1139	0	0	0	0	synonymous_variant:downstream_gene_variant	1	1	11	56468044	1	1
890	rs7932738	rs3975155	11	49080565	56468044	1	1	0.33631	0.252976	0.0664683	0.135189	0.588469	0.0198807	0.160714	0.768849	0.0605159	0.21874	0.750099	0.510251	0.00821062	0.12577	0.165828	0.00401657	2.36e-29	3.09e-38	18624778	1	7.84e-24	1.8e-32	1	1	11	49080565	1	1	;ENSG00000214891;	;TRIM64C;	1671	1	1	0	0	missense_variant	1	1	11	56468044	1	1
891	rs2851535	rs3975155	11	49075605	56468044	1	1	0.864087	0.252976	0.21627	0.823062	0.588469	0.459245	0.603175	0.768849	0.402778	0.0228866	0.344732	0.664721	0.000243287	0.0178662	0.0873956	0.620452	2.24e-05	6.24e-21	17708902	1	1	1.3e-15	0	0	11	49075605	1	1	;ENSG00000214891;	;TRIM64C;	1665	0	0	0	0	synonymous_variant	1	1	11	56468044	1	1
892	rs7130086	rs3975155	11	48239182	56468044	1	1	0.119048	0.252976	0.0297619	0.173956	0.588469	0.12326	0.386905	0.768849	0.348214	0.0117647	0.291843	0.567382	6.33e-06	0.0125433	0.0610775	0.936314	0.000381927	4.28e-15	9669546	1	1	1.23e-09	1	1	11	48239182	1	1	;ENSG00000175619;	;OR4B1;	1450	1	1	0	0	missense_variant	1	1	11	56468044	1	1
893	rs11606506	rs3975155	11	48238549	56468044	1	1	0.16369	0.252976	0.0456349	0.173956	0.588469	0.12326	0.386905	0.768849	0.348214	0.0345527	0.291843	0.567382	0.000690041	0.0125433	0.0610775	0.404279	0.000381927	4.28e-15	9466018	1	1	1.23e-09	1	1	11	48238549	1	1	;ENSG00000175619;	;OR4B1;	1327	1	1	0	0	missense_variant	1	1	11	56468044	1	1
894	rs2290148	rs3975155	11	47346145	56468044	1	1	0.492063	0.252976	0.140873	0.162028	0.588469	0.0487078	0.622024	0.768849	0.483135	0.127574	0.48916	0.0340267	0.00568924	0.0661582	0.000572845	0.0166324	3.4e-16	0.447322	4174290	1	1.11e-10	1	1	1	11	47346145	1	1	;ENSG00000110514;	;MADD;	1147	1	1	0	0	missense_variant:non_coding_transcript_variant:intron_variant:upstream_gene_variant	1	1	11	56468044	1	1
895	rs10838833	rs3975155	11	48238880	56468044	1	1	0.304563	0.252976	0.0496032	0.12326	0.588469	0.0218688	0.16369	0.768849	0.0694444	0.356199	0.698507	0.448211	0.018817	0.098088	0.130788	1.33e-05	2.97e-23	1.63e-30	9567782	1	2.31e-17	1.68e-24	0	0	11	48238880	1	1	;ENSG00000175619;	;OR4B1;	1450	0	0	0	0	synonymous_variant	1	1	11	56468044	1	1
896	rs528033493	rs3975155	11	47380276	56468044	1	1	0.347222	0.252976	0.0972222	0.148111	0.588469	0.0367793	0.316468	0.768849	0.261905	0.056821	0.57802	0.254107	0.00205552	0.083064	0.0089879	0.150028	6.17e-20	0.0026129	9364254	1	2.59e-14	1	1	1	11	47380276	1	1	;ENSG00000066336;	;SPI1;	1369	1	0	0	1	frameshift_variant:intron_variant	1	1	11	56468044	1	1
897	rs2242261	rs3975155	11	47266808	56468044	1	1	0.478175	0.252976	0.132937	0.153082	0.588469	0.0506958	0.675595	0.768849	0.532738	0.0906732	0.437237	0.085213	0.00303838	0.0494124	0.00454637	0.0801091	1.78e-12	0.0322954	63038479	1	3.33e-07	1	1	1	11	47266808	1	1	;ENSG00000134575;;ENSG00000025434;	;ACP2;;NR1H3;	1125	1	1	0	0	missense_variant:non_coding_transcript_variant:non_coding_transcript_exon_variant:NMD_transcript_variant:intron_variant:splice_region_variant:downstream_gene_variant:upstream_gene_variant:regulatory_region_variant	1	1	11	56468044	1	1
898	rs2279238	rs3975155	11	47282024	56468044	1	1	0.443452	0.252976	0.12004	0.152087	0.588469	0.0497018	0.672619	0.768849	0.529762	0.0558037	0.444665	0.0811653	0.00132351	0.0507143	0.00406921	0.248078	9.15e-13	0.0428385	65073759	1	1.79e-07	1	1	1	11	47282024	1	1	;ENSG00000025434;	;NR1H3;	1308	1	1	0	0	missense_variant:synonymous_variant:non_coding_transcript_variant:non_coding_transcript_exon_variant:NMD_transcript_variant:intron_variant:downstream_gene_variant	1	1	11	56468044	1	1
899	rs202680	rs3975155	11	49221885	56468044	1	1	0.661706	0.252976	0.140873	0.275348	0.588469	0.0944334	0.316468	0.768849	0.208333	0.158444	0.417199	0.221413	0.0166291	0.0945716	0.0318339	4.24e-05	1.77e-22	1.47e-08	37451118	1	2.26e-17	0.000923994	1	0	11	49221885	1	1	;ENSG00000086205;	;FOLH1;	2223	0	0	0	0	synonymous_variant:non_coding_transcript_variant:non_coding_transcript_exon_variant:NMD_transcript_variant:3_prime_UTR_variant:intron_variant:downstream_gene_variant	1	1	11	56468044	1	1
900	rs10838850	rs3975155	11	48285856	56468044	1	1	0.546627	0.252976	0.116071	0.744533	0.588469	0.394632	0.547619	0.768849	0.399802	0.160628	0.413786	0.203072	0.0105347	0.0410848	0.0102419	0.00111934	1.28e-10	0.00131323	21168878	1	2.63e-05	1	0	0	11	48285856	1	1	;ENSG00000176567;;ENSG00000279260;	;OR4X1;;OR4X1;	407	0	0	0	0	synonymous_variant	1	1	11	56468044	1	1
901	rs2696914	rs3975155	11	49059362	56468044	1	1	0.894841	0.252976	0.219246	0.822068	0.588469	0.459245	0.602183	0.768849	0.402778	0.0907314	0.334818	0.654769	0.00285673	0.0169685	0.0851502	0.0897091	3.6e-05	1.96e-20	13333050	1	1	3.9e-15	1	1	11	49059362	1	1	;ENSG00000182053;	;TRIM49B;	1867	1	1	0	0	missense_variant	1	1	11	56468044	1	1
902	rs7932199	rs3975155	11	49076898	56468044	1	1	0.318452	0.252976	0.0515873	0.135189	0.588469	0.0198807	0.160714	0.768849	0.0605159	0.359648	0.750099	0.510251	0.0204668	0.12577	0.165828	5.57e-06	2.36e-29	3.09e-38	18014194	0.731298	7.84e-24	1.8e-32	1	1	11	49076898	1	1	;ENSG00000214891;	;TRIM64C;	2206	1	1	0	0	missense_variant	1	1	11	56468044	1	1
903	rs7103992	rs3975155	11	48510777	56468044	1	1	0.364087	0.252976	0.115079	0.645129	0.588469	0.431412	0.447421	0.768849	0.34623	0.14281	0.247918	0.0215734	0.012063	0.0483461	0.000113296	0.000488393	3.08e-12	0.73541	64927398	1	3.6e-07	1	1	1	11	48510777	1	1	;ENSG00000255215;;ENSG00000237388;;ENSG00000255113;	;OR4R1P;;OR4A47;;OR4A48P;	1	1	1	0	0	missense_variant:upstream_gene_variant	1	1	11	56468044	1	1
904	rs1051006	rs3975155	11	47306585	56468044	1	1	0.40377	0.252976	0.115079	0.162028	0.588469	0.0487078	0.622024	0.768849	0.483135	0.085759	0.48916	0.0340267	0.00367777	0.0661582	0.000572845	0.0541783	3.4e-16	0.447322	67923151	1	1.11e-10	1	1	1	11	47306585	1	1	;ENSG00000110514;	;MADD;	1306	1	1	0	0	missense_variant:non_coding_transcript_variant:non_coding_transcript_exon_variant:downstream_gene_variant:upstream_gene_variant	1	1	11	56468044	1	1
905	rs182169	rs3975155	11	49207315	56468044	1	1	0.631944	0.252976	0.136905	0.275348	0.588469	0.0944334	0.31746	0.768849	0.209325	0.143633	0.417199	0.220281	0.0119955	0.0945716	0.0313652	0.000506533	1.77e-22	1.88e-08	34601726	1	2.26e-17	0.00117359	1	1	11	49207315	1	1	;ENSG00000086205;	;FOLH1;	930	1	1	0	0	missense_variant:synonymous_variant:non_coding_transcript_variant:non_coding_transcript_exon_variant:NMD_transcript_variant:intron_variant	1	1	11	56468044	1	1
906	rs4598671	rs3975155	11	50003191	56468044	1	1	0.256944	0.252976	0.0962302	0.592445	0.588469	0.366799	0.556548	0.768849	0.515873	0.166135	0.0757334	0.683826	0.0270303	0.005642	0.176442	1.79e-07	0.0171999	1.43e-40	42334847	0.0142823	1	2.16e-35	1	1	11	50003191	1	1	;ENSG00000221954;	;OR4C12;	1502	1	1	0	0	missense_variant	1	1	11	56468044	1	1
907	rs1503185	rs3975155	11	48146622	56468044	1	1	0.306548	0.252976	0.0744048	0.162028	0.588469	0.120278	0.316468	0.768849	0.28373	0.0405483	0.373877	0.552464	0.000246134	0.0189015	0.0424848	0.618414	1.3e-05	5.99e-11	63299174	1	1	9.24e-06	1	1	11	48146622	1	1	;ENSG00000149177;	;PTPRJ;	385	1	1	0	0	missense_variant:downstream_gene_variant	1	1	11	56468044	1	1
908	rs10838881	rs3975155	11	48387275	56468044	1	1	0.308532	0.252976	0.0515873	0.125249	0.588469	0.0208748	0.162698	0.768849	0.0674603	0.339058	0.716779	0.460708	0.0173708	0.105191	0.137183	2.86e-05	8.06e-25	6.33e-32	44981654	1	1.63e-19	1.35e-26	1	1	11	48387275	1	1	;ENSG00000176540;	;OR4C5;	158	1	1	0	0	missense_variant	1	1	11	56468044	1	1
909	rs10838851	rs3975155	11	48286231	56468044	1	1	0.547619	0.252976	0.117063	0.744533	0.588469	0.394632	0.547619	0.768849	0.399802	0.154987	0.413786	0.203072	0.00984716	0.0410848	0.0102419	0.00162965	1.28e-10	0.00131323	21474170	1	2.63e-05	1	1	1	11	48286231	1	1	;ENSG00000176567;;ENSG00000279260;	;OR4X1;;OR4X1;	422	0	0	0	0	stop_gained:synonymous_variant	1	1	11	56468044	1	1
910	rs76884411	rs3975155	11	48285981	56468044	1	1	0.546627	0.252976	0.116071	0.744533	0.588469	0.394632	0.547619	0.768849	0.399802	0.160628	0.413786	0.203072	0.0105347	0.0410848	0.0102419	0.00111934	1.28e-10	0.00131323	21372406	1	2.63e-05	1	1	1	11	48285981	1	1	;ENSG00000176567;;ENSG00000279260;	;OR4X1;;OR4X1;	434	0	0	0	0	inframe_deletion	1	1	11	56468044	1	1
911	rs202716	rs3975155	11	49196490	56468044	1	1	0.674603	0.252976	0.152778	0.274354	0.588469	0.0934394	0.31746	0.768849	0.209325	0.104775	0.421245	0.220281	0.00770719	0.0959348	0.0313652	0.00531548	8.88e-23	1.88e-08	32464682	1	1.14e-17	0.00117359	1	0	11	49196490	1	1	;ENSG00000086205;	;FOLH1;	1837	0	0	0	0	synonymous_variant:non_coding_transcript_variant:non_coding_transcript_exon_variant:NMD_transcript_variant:3_prime_UTR_variant	1	1	11	56468044	1	1
912	rs10838852	rs3975155	11	48286256	56468044	1	1	0.146825	0.252976	0.0327381	0.569583	0.588469	0.363817	0.382937	0.768849	0.331349	0.118601	0.122164	0.417199	0.000819756	0.0138112	0.0324741	0.36334	0.000193405	1.06e-08	21575934	1	1	0.00133725	1	1	11	48286256	1	1	;ENSG00000176567;;ENSG00000279260;	;OR4X1;;OR4X1;	404	1	1	0	0	missense_variant	1	1	11	56468044	1	1
913	rs326214	rs3975155	11	47298360	56468044	1	1	0.292659	0.252976	0.0585317	0.689861	0.588469	0.444334	0.27381	0.768849	0.200397	0.209412	0.21025	0.0602969	0.00614441	0.0284176	0.00289899	0.0128216	8.95e-08	0.0873698	67109039	1	0.0101774	1	0	0	11	47298360	1	1	;ENSG00000110514;;ENSG00000256746;	;MADD;;RP11-17G12.3;	1415	0	0	0	0	synonymous_variant:non_coding_transcript_variant:non_coding_transcript_exon_variant:downstream_gene_variant:upstream_gene_variant:regulatory_region_variant	1	1	11	56468044	1	1
914	rs7103557	rs3975155	11	48510654	56468044	1	1	0.364087	0.252976	0.115079	0.645129	0.588469	0.431412	0.447421	0.768849	0.34623	0.14281	0.247918	0.0215734	0.012063	0.0483461	0.000113296	0.000488393	3.08e-12	0.73541	64825634	1	3.6e-07	1	1	1	11	48510654	1	1	;ENSG00000255215;;ENSG00000237388;;ENSG00000255113;	;OR4R1P;;OR4A47;;OR4A48P;	1	1	1	0	0	missense_variant:upstream_gene_variant	1	1	11	56468044	1	1
915	rs7120775	rs3975155	11	48266736	56468044	1	1	0.30754	0.252976	0.0515873	0.125249	0.588469	0.0208748	0.162698	0.768849	0.0684524	0.336926	0.716779	0.452777	0.0170734	0.105191	0.1325	3.35e-05	8.06e-25	6.82e-31	16996554	1	8.06e-19	1.12e-24	1	1	11	48266736	1	1	;ENSG00000172208;;ENSG00000279556;	;OR4X2;;OR4X2;	455	0	0	0	0	stop_gained:synonymous_variant	1	1	11	56468044	1	1
916	rs1994140	rs3975155	11	48387186	56468044	1	1	0.144841	0.252976	0.030754	0.570577	0.588469	0.365805	0.37996	0.768849	0.326389	0.160677	0.127927	0.390042	0.0014808	0.0152065	0.0280283	0.221806	9.18e-05	1.06e-07	44879890	1	1	0.00772313	1	1	11	48387186	1	1	;ENSG00000176540;	;OR4C5;	128	1	1	0	0	missense_variant	1	1	11	56468044	1	1
917	rs202680	rs490358	11	49221885	57157405	1	1	0.661706	0.618056	0.37004	0.275348	0.740557	0.209742	0.316468	0.771825	0.201389	0.301306	0.0816216	0.274866	0.0286825	0.000886844	0.0482412	7.57e-08	0.344891	3.1e-12	37451885	0.00799973	1	2.36e-07	1	0	11	49221885	1	1	;ENSG00000086205;	;FOLH1;	2223	0	0	0	0	synonymous_variant:non_coding_transcript_variant:non_coding_transcript_exon_variant:NMD_transcript_variant:3_prime_UTR_variant:intron_variant:downstream_gene_variant	1	0	11	57157405	1	1
918	rs753095	rs490358	11	48328644	57157405	1	1	0.509921	0.618056	0.357143	0.304175	0.740557	0.225646	0.454365	0.771825	0.357143	0.215564	0.00490822	0.0622366	0.0298787	3.69e-06	0.000953547	4.07e-08	0.951421	0.326891	34398965	0.00458547	1	1	0	0	11	48328644	1	1	;ENSG00000176555;	;OR4S1;	251	0	0	0	0	synonymous_variant	1	0	11	57157405	1	1
919	rs7932199	rs490358	11	49076898	57157405	1	1	0.318452	0.618056	0.188492	0.135189	0.740557	0.109344	0.160714	0.771825	0.0992063	0.0423186	0.263128	0.200229	0.00135406	0.00379174	0.0259686	0.242691	0.050811	3.12e-07	18014961	1	1	0.0227207	1	1	11	49076898	1	1	;ENSG00000214891;	;TRIM64C;	2206	1	1	0	0	missense_variant	1	0	11	57157405	1	1
920	rs7932738	rs490358	11	49080565	57157405	1	1	0.33631	0.618056	0.202381	0.135189	0.740557	0.109344	0.160714	0.771825	0.0992063	0.0263498	0.263128	0.200229	0.000569319	0.00379174	0.0259686	0.448724	0.050811	3.12e-07	18625545	1	1	0.0227207	1	1	11	49080565	1	1	;ENSG00000214891;	;TRIM64C;	1671	1	1	0	0	missense_variant	1	0	11	57157405	1	1
921	rs11246608	rs490358	11	51516036	57157405	1	1	0.189484	0.618056	0.134921	0.54672	0.740557	0.417495	0.542659	0.771825	0.469246	0.246073	0.0889586	0.407106	0.00874808	0.00334393	0.0581366	0.00298262	0.0666362	1.93e-14	24058571	1	1	1.79e-08	1	1	11	51516036	1	1	;ENSG00000185926;	;OR4C46;	1389	1	1	0	0	missense_variant	1	0	11	57157405	1	1
922	rs182169	rs490358	11	49207315	57157405	1	1	0.631944	0.618056	0.360119	0.275348	0.740557	0.209742	0.31746	0.771825	0.202381	0.216663	0.0816216	0.273812	0.0168957	0.000886844	0.0476531	3.68e-05	0.344891	4.19e-12	34602493	1	1	3.18e-07	1	1	11	49207315	1	1	;ENSG00000086205;	;FOLH1;	930	1	1	0	0	missense_variant:synonymous_variant:non_coding_transcript_variant:non_coding_transcript_exon_variant:NMD_transcript_variant:intron_variant	1	0	11	57157405	1	1
923	rs4598671	rs490358	11	50003191	57157405	1	1	0.256944	0.618056	0.181548	0.592445	0.740557	0.450298	0.556548	0.771825	0.486111	0.23173	0.0752012	0.445338	0.0114751	0.00288003	0.073584	0.000671359	0.0887277	7.16e-18	42335614	1	1	5.45e-13	1	1	11	50003191	1	1	;ENSG00000221954;	;OR4C12;	1502	1	1	0	0	missense_variant	1	0	11	57157405	1	1
924	rs11246607	rs490358	11	51516000	57157405	1	1	0.172619	0.618056	0.128968	0.54672	0.740557	0.417495	0.542659	0.771825	0.469246	0.337931	0.0889586	0.407106	0.0147235	0.00334393	0.0581366	0.000116945	0.0666362	1.93e-14	23958889	1	1	1.79e-08	1	1	11	51516000	1	1	;ENSG00000185926;	;OR4C46;	1689	1	1	0	0	missense_variant	1	0	11	57157405	1	1
925	rs202716	rs490358	11	49196490	57157405	1	1	0.674603	0.618056	0.392857	0.274354	0.740557	0.208748	0.31746	0.771825	0.202381	0.193792	0.0782942	0.273812	0.0111946	0.00081195	0.0476531	0.000781726	0.366111	4.19e-12	32465449	1	1	3.18e-07	1	0	11	49196490	1	1	;ENSG00000086205;	;FOLH1;	1837	0	0	0	0	synonymous_variant:non_coding_transcript_variant:non_coding_transcript_exon_variant:NMD_transcript_variant:3_prime_UTR_variant	1	0	11	57157405	1	1
926	rs7120775	rs4939046	11	48266736	56180783	1	1	0.30754	0.503968	0.205357	0.125249	0.266402	0.00695825	0.162698	0.136905	0.0109127	0.330168	0.791459	0.510074	0.0476521	0.0325704	0.00801914	4.19e-12	1.04e-08	0.00446751	16996193	9.53e-07	0.00143984	1	1	1	11	48266736	1	1	;ENSG00000172208;;ENSG00000279556;	;OR4X2;;OR4X2;	455	0	0	0	0	stop_gained:synonymous_variant	0	0	11	56180783	1	1
927	rs1051006	rs4939046	11	47306585	56180783	1	1	0.40377	0.503968	0.223214	0.162028	0.266402	0.0208748	0.622024	0.136905	0.0565476	0.0984963	0.51639	0.335968	0.00646645	0.0187238	0.0294645	0.0106777	1.42e-05	5.04e-08	67922790	1	1	0.0245192	1	1	11	47306585	1	1	;ENSG00000110514;	;MADD;	1306	1	1	0	0	missense_variant:non_coding_transcript_variant:non_coding_transcript_exon_variant:downstream_gene_variant:upstream_gene_variant	0	0	11	56180783	1	1
928	rs326214	rs4939046	11	47298360	56180783	1	1	0.292659	0.503968	0.119048	0.689861	0.266402	0.229622	0.27381	0.136905	0.0625	0.192847	0.554846	0.251604	0.0156333	0.0502595	0.0266315	7.2e-05	1.16e-12	2.2e-07	67108678	1	2.46e-07	0.076695	0	0	11	47298360	1	1	;ENSG00000110514;;ENSG00000256746;	;MADD;;RP11-17G12.3;	1415	0	0	0	0	synonymous_variant:non_coding_transcript_variant:non_coding_transcript_exon_variant:downstream_gene_variant:upstream_gene_variant:regulatory_region_variant	0	0	11	56180783	1	1
929	rs3740688	rs4939046	11	47380340	56180783	1	1	0.78869	0.503968	0.416667	0.542744	0.266402	0.158052	0.686508	0.136905	0.0565476	0.180215	0.110529	0.398341	0.00884074	0.00373762	0.0551175	0.00283385	0.0524911	9.07e-14	9465657	1	1	7.09e-07	1	1	11	47380340	1	1	;ENSG00000066336;	;SPI1;	1158	1	1	0	0	missense_variant:intron_variant	0	0	11	56180783	1	1
930	rs326217	rs4939046	11	47303275	56180783	1	1	0.247024	0.503968	0.0912698	0.304175	0.266402	0.0964215	0.251984	0.136905	0.0615079	0.266863	0.0830171	0.263753	0.0237371	0.00572519	0.032756	1e-06	0.0163994	9.13e-09	67515734	0.389526	1	0.00556199	0	0	11	47303275	1	1	;ENSG00000110514;	;MADD;	1155	0	0	0	0	synonymous_variant:non_coding_transcript_variant:non_coding_transcript_exon_variant:downstream_gene_variant:upstream_gene_variant	0	0	11	56180783	1	1
931	rs1052373	rs4939046	11	47354787	56180783	1	1	0.52877	0.503968	0.275794	0.307157	0.266402	0.0357853	0.720238	0.136905	0.0744048	0.0392043	0.562672	0.245419	0.00139164	0.05097	0.0245959	0.236259	8.03e-13	6.38e-07	5700389	1	1.79e-07	0.188417	0	0	11	47354787	1	1	;ENSG00000110514;;ENSG00000134571;	;MADD;;MYBPC3;	1139	0	0	0	0	synonymous_variant:downstream_gene_variant	0	0	11	56180783	1	1
932	rs202680	rs4939046	11	49221885	56180783	1	1	0.661706	0.503968	0.358135	0.275348	0.266402	0.0129225	0.316468	0.136905	0.0277778	0.144619	0.823832	0.358866	0.0108635	0.0936501	0.00945793	0.000935816	2.83e-22	0.00201745	37450757	1	3.54e-17	1	1	0	11	49221885	1	1	;ENSG00000086205;	;FOLH1;	2223	0	0	0	0	synonymous_variant:non_coding_transcript_variant:non_coding_transcript_exon_variant:NMD_transcript_variant:3_prime_UTR_variant:intron_variant:downstream_gene_variant	0	0	11	56180783	1	1
933	rs2727042	rs4939046	11	49055751	56180783	1	1	0.348214	0.503968	0.132937	0.688867	0.266402	0.218688	0.441468	0.136905	0.0892857	0.242479	0.424348	0.377249	0.0319143	0.0295348	0.0285604	1.41e-08	5.01e-08	8.07e-08	11704465	0.00279111	0.00427573	0.00607995	0	0	11	49055751	1	1	;ENSG00000182053;	;TRIM49B;	1860	0	0	0	0	synonymous_variant	0	0	11	56180783	1	1
934	rs182169	rs4939046	11	49207315	56180783	1	1	0.631944	0.503968	0.329365	0.275348	0.266402	0.0129225	0.31746	0.136905	0.0277778	0.0586837	0.823832	0.36087	0.00203781	0.0936501	0.00960775	0.151796	2.83e-22	0.00185817	34601365	1	3.54e-17	1	1	1	11	49207315	1	1	;ENSG00000086205;	;FOLH1;	930	1	1	0	0	missense_variant:synonymous_variant:non_coding_transcript_variant:non_coding_transcript_exon_variant:NMD_transcript_variant:intron_variant	0	0	11	56180783	1	1
935	rs10838881	rs4939046	11	48387275	56180783	1	1	0.308532	0.503968	0.206349	0.125249	0.266402	0.00695825	0.162698	0.136905	0.0109127	0.332322	0.791459	0.510074	0.048501	0.0325704	0.00801914	2.71e-12	1.04e-08	0.00446751	44981293	4.85e-07	0.000761174	1	1	1	11	48387275	1	1	;ENSG00000176540;	;OR4C5;	158	1	1	0	0	missense_variant	0	0	11	56180783	1	1
936	rs2167079	rs4939046	11	47270255	56180783	1	1	0.635913	0.503968	0.340278	0.300199	0.266402	0.0347913	0.776786	0.136905	0.10119	0.107898	0.564965	0.0484758	0.00677213	0.0497228	0.00129714	0.00898247	1.52e-12	0.252844	63445174	1	2.87e-07	1	1	1	11	47270255	1	1	;ENSG00000134575;;ENSG00000025434;	;ACP2;;NR1H3;	1121	1	1	0	0	missense_variant:non_coding_transcript_variant:non_coding_transcript_exon_variant:NMD_transcript_variant:5_prime_UTR_variant:upstream_gene_variant:regulatory_region_variant	0	0	11	56180783	1	1
937	rs4598671	rs4939046	11	50003191	56180783	1	1	0.256944	0.503968	0.155754	0.592445	0.266402	0.166004	0.556548	0.136905	0.123016	0.206054	0.0753003	0.771228	0.0144506	0.00141648	0.0751745	0.000135318	0.232586	3.18e-18	42334486	1	1	2.48e-13	1	1	11	50003191	1	1	;ENSG00000221954;	;OR4C12;	1502	1	1	0	0	missense_variant	0	0	11	56180783	1	1
938	rs7932199	rs4939046	11	49076898	56180783	1	1	0.318452	0.503968	0.213294	0.135189	0.266402	0.00596421	0.160714	0.136905	0.00694444	0.33428	0.834394	0.68438	0.0513897	0.0395222	0.0142265	6.14e-13	2.87e-10	0.00015256	18013833	2.14e-07	2.8e-05	1	1	1	11	49076898	1	1	;ENSG00000214891;	;TRIM64C;	2206	1	1	0	0	missense_variant	0	0	11	56180783	1	1
939	rs16905753	rs4939046	11	48285906	56180783	1	1	0.338294	0.503968	0.236111	0.125249	0.266402	0.00695825	0.162698	0.136905	0.0109127	0.391062	0.791459	0.510074	0.0769529	0.0325704	0.00801914	1.28e-18	1.04e-08	0.00446751	21270281	6.26e-13	0.00143984	1	1	1	11	48285906	1	1	;ENSG00000176567;;ENSG00000279260;	;OR4X1;;OR4X1;	434	1	1	0	0	missense_variant	0	0	11	56180783	1	1
940	rs10838833	rs4939046	11	48238880	56180783	1	1	0.304563	0.503968	0.205357	0.12326	0.266402	0.00795229	0.16369	0.136905	0.0109127	0.343322	0.757824	0.513043	0.0508079	0.0293203	0.00817193	8.28e-13	5.6e-08	0.00410381	9567421	3.35e-07	0.0100264	1	0	0	11	48238880	1	1	;ENSG00000175619;	;OR4B1;	1450	0	0	0	0	synonymous_variant	0	0	11	56180783	1	1
941	rs2290148	rs4939046	11	47346145	56180783	1	1	0.492063	0.503968	0.257937	0.162028	0.266402	0.0208748	0.622024	0.136905	0.0555556	0.0407742	0.51639	0.347618	0.00158522	0.0187238	0.0315433	0.206201	1.42e-05	1.71e-08	4173929	1	1	0.00993439	1	1	11	47346145	1	1	;ENSG00000110514;	;MADD;	1147	1	1	0	0	missense_variant:non_coding_transcript_variant:intron_variant:upstream_gene_variant	0	0	11	56180783	1	1
942	rs7103992	rs4939046	11	48510777	56180783	1	1	0.364087	0.503968	0.186508	0.645129	0.266402	0.213718	0.447421	0.136905	0.0892857	0.0167193	0.442723	0.370541	0.000157526	0.0391532	0.0268974	0.690276	3.47e-10	1.92e-07	64927037	1	3.39e-05	0.0144614	1	1	11	48510777	1	1	;ENSG00000255215;;ENSG00000237388;;ENSG00000255113;	;OR4R1P;;OR4A47;;OR4A48P;	1	1	1	0	0	missense_variant:upstream_gene_variant	0	0	11	56180783	1	1
943	rs1994140	rs4939046	11	48387186	56180783	1	1	0.144841	0.503968	0.047619	0.570577	0.266402	0.17992	0.37996	0.136905	0.0793651	0.347643	0.24404	0.322157	0.0207973	0.016277	0.0268643	4.68e-06	5.2e-05	1.95e-07	44879529	0.371595	1	0.013755	1	1	11	48387186	1	1	;ENSG00000176540;	;OR4C5;	128	1	1	0	0	missense_variant	0	0	11	56180783	1	1
944	rs7103557	rs4939046	11	48510654	56180783	1	1	0.364087	0.503968	0.186508	0.645129	0.266402	0.213718	0.447421	0.136905	0.0892857	0.0167193	0.442723	0.370541	0.000157526	0.0391532	0.0268974	0.690276	3.47e-10	1.92e-07	64825273	1	3.39e-05	0.0144614	1	1	11	48510654	1	1	;ENSG00000255215;;ENSG00000237388;;ENSG00000255113;	;OR4R1P;;OR4A47;;OR4A48P;	1	1	1	0	0	missense_variant:upstream_gene_variant	0	0	11	56180783	1	1
945	rs7932738	rs4939046	11	49080565	56180783	1	1	0.33631	0.503968	0.234127	0.135189	0.266402	0.00596421	0.160714	0.136905	0.00694444	0.387469	0.834394	0.68438	0.0748779	0.0395222	0.0142265	3.7e-18	2.87e-10	0.00015256	18624417	2.21e-12	2.8e-05	1	1	1	11	49080565	1	1	;ENSG00000214891;	;TRIM64C;	1671	1	1	0	0	missense_variant	0	0	11	56180783	1	1
946	rs202716	rs4939046	11	49196490	56180783	1	1	0.674603	0.503968	0.345238	0.274354	0.266402	0.0129225	0.31746	0.136905	0.0277778	0.0320722	0.823194	0.36087	0.0005041	0.0930398	0.00960775	0.475948	3.87e-22	0.00185817	32464321	1	4.79e-17	1	1	0	11	49196490	1	1	;ENSG00000086205;	;FOLH1;	1837	0	0	0	0	synonymous_variant:non_coding_transcript_variant:non_coding_transcript_exon_variant:NMD_transcript_variant:3_prime_UTR_variant	0	0	11	56180783	1	1
947	rs10838833	rs4939078	11	48238880	56380134	1	1	0.304563	0.186508	0.0406746	0.12326	0.314115	0.0149105	0.16369	0.622024	0.0595238	0.283942	0.614894	0.415398	0.00809513	0.024344	0.0555812	0.00428269	7.47e-07	7.15e-14	9567689	1	0.116815	1.85e-08	0	0	11	48238880	1	1	;ENSG00000175619;	;OR4B1;	1450	0	0	0	0	synonymous_variant	1	1	11	56380134	1	1
948	rs12286721	rs4939078	11	47701528	56380134	1	1	0.639881	0.186508	0.144841	0.5666	0.314115	0.140159	0.569444	0.622024	0.360119	0.379638	0.212492	0.027463	0.0185964	0.027034	0.000606145	1.49e-05	1.84e-07	0.434414	39689833	1	0.0209743	1	1	1	11	47701528	1	1	;ENSG00000165923;	;AGBL2;	687	1	1	0	0	missense_variant:non_coding_transcript_variant:non_coding_transcript_exon_variant:NMD_transcript_variant:3_prime_UTR_variant	1	1	11	56380134	1	1
949	rs2290148	rs4939078	11	47346145	56380134	1	1	0.492063	0.186508	0.128968	0.162028	0.314115	0.0248509	0.622024	0.622024	0.425595	0.39262	0.511726	0.164525	0.0364818	0.0231885	0.0270686	1.33e-09	1.37e-06	1.76e-07	4174197	0.00127309	0.131328	0.0673271	1	1	11	47346145	1	1	;ENSG00000110514;	;MADD;	1147	1	1	0	0	missense_variant:non_coding_transcript_variant:intron_variant:upstream_gene_variant	1	1	11	56380134	1	1
950	rs202716	rs4939078	11	49196490	56380134	1	1	0.674603	0.186508	0.119048	0.274354	0.314115	0.0417495	0.31746	0.622024	0.162698	0.0538173	0.515548	0.176077	0.00137665	0.0460216	0.0237305	0.238801	1.02e-11	1e-06	32464589	1	7.26e-07	0.0560238	1	0	11	49196490	1	1	;ENSG00000086205;	;FOLH1;	1837	0	0	0	0	synonymous_variant:non_coding_transcript_variant:non_coding_transcript_exon_variant:NMD_transcript_variant:3_prime_UTR_variant	1	1	11	56380134	1	1
951	rs182169	rs4939078	11	49207315	56380134	1	1	0.631944	0.186508	0.103175	0.275348	0.314115	0.0417495	0.31746	0.622024	0.162698	0.12462	0.517297	0.176077	0.00611344	0.046566	0.0237305	0.0130498	7.68e-12	1e-06	34601633	1	5.52e-07	0.0560238	1	1	11	49207315	1	1	;ENSG00000086205;	;FOLH1;	930	1	1	0	0	missense_variant:synonymous_variant:non_coding_transcript_variant:non_coding_transcript_exon_variant:NMD_transcript_variant:intron_variant	1	1	11	56380134	1	1
952	rs4598671	rs4939078	11	50003191	56380134	1	1	0.256944	0.186508	0.0644841	0.592445	0.314115	0.255467	0.556548	0.622024	0.40873	0.119507	0.54188	0.297318	0.00946917	0.0925086	0.0674147	0.00200504	5.06e-22	1.67e-16	42334754	1	7.24e-17	1.23e-11	1	1	11	50003191	1	1	;ENSG00000221954;	;OR4C12;	1502	1	1	0	0	missense_variant	1	1	11	56380134	1	1
953	rs2696914	rs4939078	11	49059362	56380134	1	1	0.894841	0.186508	0.159722	0.822068	0.314115	0.234592	0.602183	0.622024	0.31746	0.0838472	0.193636	0.379818	0.00360357	0.0177208	0.0579115	0.0566652	2.42e-05	2.17e-14	13332957	1	1	2.53e-09	1	1	11	49059362	1	1	;ENSG00000182053;	;TRIM49B;	1867	1	1	0	0	missense_variant	1	1	11	56380134	1	1
954	rs202680	rs4939078	11	49221885	56380134	1	1	0.661706	0.186508	0.104167	0.275348	0.314115	0.0417495	0.316468	0.622024	0.161706	0.155954	0.517297	0.178533	0.0109071	0.046566	0.0242858	0.000913912	7.68e-12	7.51e-07	37451025	1	5.52e-07	0.0421163	1	0	11	49221885	1	1	;ENSG00000086205;	;FOLH1;	2223	0	0	0	0	synonymous_variant:non_coding_transcript_variant:non_coding_transcript_exon_variant:NMD_transcript_variant:3_prime_UTR_variant:intron_variant:downstream_gene_variant	1	1	11	56380134	1	1
955	rs10838881	rs4939078	11	48387275	56380134	1	1	0.308532	0.186508	0.0436508	0.125249	0.314115	0.0149105	0.162698	0.622024	0.0575397	0.241431	0.621007	0.431439	0.00596291	0.0252882	0.0595227	0.0142201	4.56e-07	9.49e-15	44981561	1	0.0295706	9.64e-10	1	1	11	48387275	1	1	;ENSG00000176540;	;OR4C5;	158	1	1	0	0	missense_variant	1	1	11	56380134	1	1
956	rs528033493	rs4939078	11	47380276	56380134	1	1	0.347222	0.186508	0.0704365	0.148111	0.314115	0.0258449	0.316468	0.622024	0.239087	0.0466274	0.444482	0.353097	0.000937098	0.0157308	0.0350765	0.331099	6.95e-05	2.74e-09	9364161	1	1	0.00184567	1	1	11	47380276	1	1	;ENSG00000066336;	;SPI1;	1369	1	0	0	1	frameshift_variant:intron_variant	1	1	11	56380134	1	1
957	rs7120775	rs4939078	11	48266736	56380134	1	1	0.30754	0.186508	0.0436508	0.125249	0.314115	0.0149105	0.162698	0.622024	0.0585317	0.238984	0.621007	0.421636	0.00581552	0.0252882	0.0568486	0.0154708	4.56e-07	3.74e-14	16996461	1	0.046438	7.71e-09	1	1	11	48266736	1	1	;ENSG00000172208;;ENSG00000279556;	;OR4X2;;OR4X2;	455	0	0	0	0	stop_gained:synonymous_variant	1	1	11	56380134	1	1
958	rs1051006	rs4939078	11	47306585	56380134	1	1	0.40377	0.186508	0.108135	0.162028	0.314115	0.0248509	0.622024	0.622024	0.424603	0.295217	0.511726	0.160306	0.0295058	0.0231885	0.025698	4.94e-08	1.37e-06	3.59e-07	67923058	0.0285173	0.131328	0.114246	1	1	11	47306585	1	1	;ENSG00000110514;	;MADD;	1306	1	1	0	0	missense_variant:non_coding_transcript_variant:non_coding_transcript_exon_variant:downstream_gene_variant:upstream_gene_variant	1	1	11	56380134	1	1
959	rs3740688	rs4939078	11	47380340	56380134	1	1	0.78869	0.186508	0.149802	0.542744	0.314115	0.158052	0.686508	0.622024	0.47123	0.0686245	0.0729239	0.226697	0.000289278	0.00289076	0.0386204	0.589202	0.0881352	4.39e-10	9465925	1	1	0.000359594	1	1	11	47380340	1	1	;ENSG00000066336;	;SPI1;	1158	1	1	0	0	missense_variant:intron_variant	1	1	11	56380134	1	1
960	rs1503185	rs4939078	11	48146622	56380134	1	1	0.306548	0.186508	0.046627	0.162028	0.314115	0.0735586	0.316468	0.622024	0.250992	0.184466	0.20393	0.45262	0.00344872	0.0175584	0.0576364	0.0622534	2.64e-05	2.49e-14	63299081	1	1	4.28e-09	1	1	11	48146622	1	1	;ENSG00000149177;	;PTPRJ;	385	1	1	0	0	missense_variant:downstream_gene_variant	1	1	11	56380134	1	1
961	rs7932199	rs4939078	11	49076898	56380134	1	1	0.318452	0.186508	0.0406746	0.135189	0.314115	0.0149105	0.160714	0.622024	0.0535714	0.315172	0.648874	0.464115	0.0106411	0.0301424	0.0678794	0.00105626	3.66e-08	1.32e-16	18014101	1	0.00314938	1.99e-11	1	1	11	49076898	1	1	;ENSG00000214891;	;TRIM64C;	2206	1	1	0	0	missense_variant	1	1	11	56380134	1	1
962	rs2727042	rs4939078	11	49055751	56380134	1	1	0.348214	0.186508	0.106151	0.688867	0.314115	0.220676	0.441468	0.622024	0.263889	0.338968	0.0439196	0.0507545	0.0493083	0.000398994	0.00198041	1.79e-12	0.526374	0.157688	11704733	5.8e-07	1	1	0	0	11	49055751	1	1	;ENSG00000182053;	;TRIM49B;	1860	0	0	0	0	synonymous_variant	1	1	11	56380134	1	1
963	rs11606506	rs4939078	11	48238549	56380134	1	1	0.16369	0.186508	0.0386905	0.173956	0.314115	0.0775348	0.386905	0.622024	0.290675	0.061286	0.191867	0.341975	0.00320653	0.0169279	0.0448457	0.0722044	3.68e-05	1.77e-11	9465925	1	1	3.53e-06	1	1	11	48238549	1	1	;ENSG00000175619;	;OR4B1;	1327	1	1	0	0	missense_variant	1	1	11	56380134	1	1
964	rs7932738	rs4939078	11	49080565	56380134	1	1	0.33631	0.186508	0.0396825	0.135189	0.314115	0.0149105	0.160714	0.622024	0.0535714	0.367351	0.648874	0.464115	0.0156776	0.0301424	0.0678794	7.03e-05	3.66e-08	1.32e-16	18624685	1	0.00314938	1.99e-11	1	1	11	49080565	1	1	;ENSG00000214891;	;TRIM64C;	1671	1	1	0	0	missense_variant	1	1	11	56380134	1	1
965	rs753095	rs4939078	11	48328644	56380134	1	1	0.509921	0.186508	0.125992	0.304175	0.314115	0.0914513	0.454365	0.622024	0.304563	0.337927	0.042856	0.127738	0.0251626	0.000367692	0.00825657	4.75e-07	0.54306	0.00391544	34398105	0.0448651	1	1	0	0	11	48328644	1	1	;ENSG00000176555;	;OR4S1;	251	0	0	0	0	synonymous_variant	1	1	11	56380134	1	1
966	rs2851535	rs4939078	11	49075605	56380134	1	1	0.864087	0.186508	0.159722	0.823062	0.314115	0.234592	0.603175	0.622024	0.31746	0.0129963	0.197297	0.384882	0.000115876	0.0182722	0.0592201	0.732528	1.81e-05	1.11e-14	17708809	1	1	1.36e-09	0	0	11	49075605	1	1	;ENSG00000214891;	;TRIM64C;	1665	0	0	0	0	synonymous_variant	1	1	11	56380134	1	1
967	rs16905753	rs4939078	11	48285906	56380134	1	1	0.338294	0.186508	0.0436508	0.125249	0.314115	0.0149105	0.162698	0.622024	0.0585317	0.308167	0.621007	0.421636	0.0111313	0.0252882	0.0568486	0.00080905	4.56e-07	3.74e-14	21270549	1	0.046438	7.71e-09	1	1	11	48285906	1	1	;ENSG00000176567;;ENSG00000279260;	;OR4X1;;OR4X1;	434	1	1	0	0	missense_variant	1	1	11	56380134	1	1
968	rs7130086	rs4939078	11	48239182	56380134	1	1	0.119048	0.186508	0.0257937	0.173956	0.314115	0.0775348	0.386905	0.622024	0.290675	0.0370732	0.191867	0.341975	0.00081011	0.0169279	0.0448457	0.366179	3.68e-05	1.77e-11	9669453	1	1	3.53e-06	1	1	11	48239182	1	1	;ENSG00000175619;	;OR4B1;	1450	1	1	0	0	missense_variant	1	1	11	56380134	1	1
969	rs16905753	rs532637	11	48285906	56468020	1	1	0.338294	0.724206	0.27381	0.125249	0.410537	0.104374	0.162698	0.231151	0.094246	0.308846	0.717257	0.452777	0.018571	0.105765	0.1325	1.51e-05	6.03e-25	6.82e-31	21270641	1	6.11e-19	1.12e-24	1	1	11	48285906	1	1	;ENSG00000176567;;ENSG00000279260;	;OR4X1;;OR4X1;	434	1	1	0	0	missense_variant	1	1	11	56468020	1	1
970	rs10838874	rs532637	11	48347140	56468020	1	1	0.452381	0.724206	0.309524	0.255467	0.410537	0.0616302	0.458333	0.231151	0.0833333	0.1198	0.412367	0.213422	0.0066162	0.0406362	0.0115873	0.00980972	1.62e-10	0.000631767	38774049	1	3.12e-05	1	0	0	11	48347140	1	1	;ENSG00000176547;	;OR4C3;	263	0	0	0	0	synonymous_variant	1	1	11	56468020	1	1
971	rs2290148	rs532637	11	47346145	56468020	1	1	0.492063	0.724206	0.342262	0.162028	0.410537	0.11332	0.622024	0.231151	0.138889	0.100607	0.490022	0.0340267	0.00397893	0.0666646	0.000572845	0.0452106	2.63e-16	0.447322	4174289	1	8.64e-11	1	1	1	11	47346145	1	1	;ENSG00000110514;	;MADD;	1147	1	1	0	0	missense_variant:non_coding_transcript_variant:intron_variant:upstream_gene_variant	1	1	11	56468020	1	1
972	rs182169	rs532637	11	49207315	56468020	1	1	0.631944	0.724206	0.481151	0.275348	0.410537	0.180915	0.31746	0.231151	0.108135	0.134793	0.418182	0.220281	0.0118802	0.0954086	0.0313652	0.00053912	1.16e-22	1.88e-08	34601725	1	1.49e-17	0.00117359	1	1	11	49207315	1	1	;ENSG00000086205;	;FOLH1;	930	1	1	0	0	missense_variant:synonymous_variant:non_coding_transcript_variant:non_coding_transcript_exon_variant:NMD_transcript_variant:intron_variant	1	1	11	56468020	1	1
973	rs76884411	rs532637	11	48285981	56468020	1	1	0.546627	0.724206	0.414683	0.744533	0.410537	0.348907	0.547619	0.231151	0.147817	0.124783	0.412367	0.203072	0.00714937	0.0406362	0.0102419	0.00726374	1.62e-10	0.00131323	21372405	1	3.26e-05	1	1	1	11	48285981	1	1	;ENSG00000176567;;ENSG00000279260;	;OR4X1;;OR4X1;	434	0	0	0	0	inframe_deletion	1	1	11	56468020	1	1
974	rs2696914	rs532637	11	49059362	56468020	1	1	0.894841	0.724206	0.652778	0.822068	0.410537	0.361829	0.602183	0.231151	0.199405	0.0620832	0.333207	0.654769	0.00118939	0.0167368	0.0851502	0.27354	4.07e-05	1.96e-20	13333049	1	1	3.9e-15	1	1	11	49059362	1	1	;ENSG00000182053;	;TRIM49B;	1867	1	1	0	0	missense_variant	1	1	11	56468020	1	1
975	rs10838850	rs532637	11	48285856	56468020	1	1	0.546627	0.724206	0.414683	0.744533	0.410537	0.348907	0.547619	0.231151	0.147817	0.124783	0.412367	0.203072	0.00714937	0.0406362	0.0102419	0.00726374	1.62e-10	0.00131323	21168877	1	3.26e-05	1	0	0	11	48285856	1	1	;ENSG00000176567;;ENSG00000279260;	;OR4X1;;OR4X1;	407	0	0	0	0	synonymous_variant	1	1	11	56468020	1	1
976	rs326214	rs532637	11	47298360	56468020	1	1	0.292659	0.724206	0.229167	0.689861	0.410537	0.244533	0.27381	0.231151	0.0734127	0.213364	0.211582	0.0602969	0.00717295	0.0288972	0.00289899	0.0071682	6.98e-08	0.0873698	67109038	1	0.00804147	1	0	0	11	47298360	1	1	;ENSG00000110514;;ENSG00000256746;	;MADD;;RP11-17G12.3;	1415	0	0	0	0	synonymous_variant:non_coding_transcript_variant:non_coding_transcript_exon_variant:downstream_gene_variant:upstream_gene_variant:regulatory_region_variant	1	1	11	56468020	1	1
977	rs202680	rs532637	11	49221885	56468020	1	1	0.661706	0.724206	0.506944	0.275348	0.410537	0.180915	0.316468	0.231151	0.108135	0.151964	0.418182	0.221413	0.0172017	0.0954086	0.0318339	3.13e-05	1.16e-22	1.47e-08	37451117	1	1.49e-17	0.000923994	1	0	11	49221885	1	1	;ENSG00000086205;	;FOLH1;	2223	0	0	0	0	synonymous_variant:non_coding_transcript_variant:non_coding_transcript_exon_variant:NMD_transcript_variant:3_prime_UTR_variant:intron_variant:downstream_gene_variant	1	1	11	56468020	1	1
978	rs2851535	rs532637	11	49075605	56468020	1	1	0.864087	0.724206	0.625	0.823062	0.410537	0.362823	0.603175	0.231151	0.200397	0.0207425	0.343146	0.664721	2.58e-05	0.0176296	0.0873956	0.871954	2.54e-05	6.24e-21	17708901	1	1	1.3e-15	0	0	11	49075605	1	1	;ENSG00000214891;	;TRIM64C;	1665	0	0	0	0	synonymous_variant	1	1	11	56468020	1	1
979	rs2279238	rs532637	11	47282024	56468020	1	1	0.443452	0.724206	0.321429	0.152087	0.410537	0.102386	0.672619	0.231151	0.142857	0.00226933	0.445602	0.0811653	1.56e-06	0.0511377	0.00406921	0.968342	7.37e-13	0.0428385	65073758	1	1.45e-07	1	1	1	11	47282024	1	1	;ENSG00000025434;	;NR1H3;	1308	1	1	0	0	missense_variant:synonymous_variant:non_coding_transcript_variant:non_coding_transcript_exon_variant:NMD_transcript_variant:intron_variant:downstream_gene_variant	1	1	11	56468020	1	1
980	rs7120775	rs532637	11	48266736	56468020	1	1	0.30754	0.724206	0.250992	0.125249	0.410537	0.104374	0.162698	0.231151	0.094246	0.333302	0.717257	0.452777	0.0187891	0.105765	0.1325	1.35e-05	6.03e-25	6.82e-31	16996553	1	6.11e-19	1.12e-24	1	1	11	48266736	1	1	;ENSG00000172208;;ENSG00000279556;	;OR4X2;;OR4X2;	455	0	0	0	0	stop_gained:synonymous_variant	1	1	11	56468020	1	1
981	rs753095	rs532637	11	48328644	56468020	1	1	0.509921	0.724206	0.333333	0.304175	0.410537	0.100398	0.454365	0.231151	0.0853175	0.266012	0.196015	0.18766	0.0258994	0.0116976	0.00881663	3.23e-07	0.000602636	0.00287183	34398197	0.0312609	1	1	0	0	11	48328644	1	1	;ENSG00000176555;	;OR4S1;	251	0	0	0	0	synonymous_variant	1	1	11	56468020	1	1
982	rs11606506	rs532637	11	48238549	56468020	1	1	0.16369	0.724206	0.118056	0.173956	0.410537	0.0506958	0.386905	0.231151	0.0386905	0.0041345	0.290128	0.567382	8.79e-06	0.0123456	0.0610775	0.925024	0.000424838	4.28e-15	9466017	1	1	1.23e-09	1	1	11	48238549	1	1	;ENSG00000175619;	;OR4B1;	1327	1	1	0	0	missense_variant	1	1	11	56468020	1	1
983	rs4598671	rs532637	11	50003191	56468020	1	1	0.256944	0.724206	0.157738	0.592445	0.410537	0.224652	0.556548	0.231151	0.0406746	0.152314	0.077292	0.683826	0.0210657	0.0059008	0.176442	4.06e-06	0.0148329	1.43e-40	42334846	0.296509	1	2.16e-35	1	1	11	50003191	1	1	;ENSG00000221954;	;OR4C12;	1502	1	1	0	0	missense_variant	1	1	11	56468020	1	1
984	rs7103992	rs532637	11	48510777	56468020	1	1	0.364087	0.724206	0.231151	0.645129	0.410537	0.212724	0.447421	0.231151	0.10119	0.185445	0.249186	0.0215734	0.0228742	0.049043	0.000113296	1.57e-06	2.16e-12	0.73541	64927397	0.174179	2.54e-07	1	1	1	11	48510777	1	1	;ENSG00000255215;;ENSG00000237388;;ENSG00000255113;	;OR4R1P;;OR4A47;;OR4A48P;	1	1	1	0	0	missense_variant:upstream_gene_variant	1	1	11	56468020	1	1
985	rs2242261	rs532637	11	47266808	56468020	1	1	0.478175	0.724206	0.33631	0.153082	0.410537	0.102386	0.675595	0.231151	0.142857	0.0693985	0.438186	0.085213	0.00200152	0.0498313	0.00454637	0.155491	1.44e-12	0.0322954	63038478	1	2.73e-07	1	1	1	11	47266808	1	1	;ENSG00000134575;;ENSG00000025434;	;ACP2;;NR1H3;	1125	1	1	0	0	missense_variant:non_coding_transcript_variant:non_coding_transcript_exon_variant:NMD_transcript_variant:intron_variant:splice_region_variant:downstream_gene_variant:upstream_gene_variant:regulatory_region_variant	1	1	11	56468020	1	1
986	rs10838852	rs532637	11	48286256	56468020	1	1	0.146825	0.724206	0.113095	0.569583	0.410537	0.204771	0.382937	0.231151	0.0515873	0.167023	0.12429	0.417199	0.00182826	0.0142374	0.0324741	0.174613	0.000153985	1.06e-08	21575933	1	1	0.00133725	1	1	11	48286256	1	1	;ENSG00000176567;;ENSG00000279260;	;OR4X1;;OR4X1;	404	1	1	0	0	missense_variant	1	1	11	56468020	1	1
987	rs7932738	rs532637	11	49080565	56468020	1	1	0.33631	0.724206	0.262897	0.135189	0.410537	0.115308	0.160714	0.231151	0.100198	0.208506	0.750521	0.510251	0.00838941	0.12643	0.165828	0.00363735	1.69e-29	3.09e-38	18624777	1	5.64e-24	1.8e-32	1	1	11	49080565	1	1	;ENSG00000214891;	;TRIM64C;	1671	1	1	0	0	missense_variant	1	1	11	56468020	1	1
988	rs202716	rs532637	11	49196490	56468020	1	1	0.674603	0.724206	0.507937	0.274354	0.410537	0.180915	0.31746	0.231151	0.108135	0.10419	0.422221	0.220281	0.00857049	0.0967764	0.0313652	0.00329032	5.79e-23	1.88e-08	32464681	1	7.5e-18	0.00117359	1	0	11	49196490	1	1	;ENSG00000086205;	;FOLH1;	1837	0	0	0	0	synonymous_variant:non_coding_transcript_variant:non_coding_transcript_exon_variant:NMD_transcript_variant:3_prime_UTR_variant	1	1	11	56468020	1	1
989	rs7932199	rs532637	11	49076898	56468020	1	1	0.318452	0.724206	0.261905	0.135189	0.410537	0.115308	0.160714	0.231151	0.100198	0.356149	0.750521	0.510251	0.0225701	0.12643	0.165828	1.84e-06	1.69e-29	3.09e-38	18014193	0.256269	5.64e-24	1.8e-32	1	1	11	49076898	1	1	;ENSG00000214891;	;TRIM64C;	2206	1	1	0	0	missense_variant	1	1	11	56468020	1	1
990	rs528033493	rs532637	11	47380276	56468020	1	1	0.347222	0.724206	0.246032	0.148111	0.410537	0.111332	0.316468	0.231151	0.0545635	0.0301546	0.578732	0.254107	0.000651009	0.0836112	0.0089879	0.417899	4.67e-20	0.0026129	9364253	1	1.98e-14	1	1	1	11	47380276	1	1	;ENSG00000066336;	;SPI1;	1369	1	0	0	1	frameshift_variant:intron_variant	1	1	11	56468020	1	1
991	rs10838833	rs532637	11	48238880	56468020	1	1	0.304563	0.724206	0.25	0.12326	0.410537	0.101392	0.16369	0.231151	0.094246	0.350409	0.699015	0.448211	0.0204782	0.098635	0.130788	5.54e-06	2.25e-23	1.63e-30	9567781	0.798989	1.8e-17	1.68e-24	0	0	11	48238880	1	1	;ENSG00000175619;	;OR4B1;	1450	0	0	0	0	synonymous_variant	1	1	11	56468020	1	1
992	rs7103557	rs532637	11	48510654	56468020	1	1	0.364087	0.724206	0.231151	0.645129	0.410537	0.212724	0.447421	0.231151	0.10119	0.185445	0.249186	0.0215734	0.0228742	0.049043	0.000113296	1.57e-06	2.16e-12	0.73541	64825633	0.174179	2.54e-07	1	1	1	11	48510654	1	1	;ENSG00000255215;;ENSG00000237388;;ENSG00000255113;	;OR4R1P;;OR4A47;;OR4A48P;	1	1	1	0	0	missense_variant:upstream_gene_variant	1	1	11	56468020	1	1
993	rs1051006	rs532637	11	47306585	56468020	1	1	0.40377	0.724206	0.287698	0.162028	0.410537	0.11332	0.622024	0.231151	0.138889	0.0286692	0.490022	0.0340267	0.000462205	0.0666646	0.000572845	0.494878	2.63e-16	0.447322	67923150	1	8.64e-11	1	1	1	11	47306585	1	1	;ENSG00000110514;	;MADD;	1306	1	1	0	0	missense_variant:non_coding_transcript_variant:non_coding_transcript_exon_variant:downstream_gene_variant:upstream_gene_variant	1	1	11	56468020	1	1
994	rs1052373	rs532637	11	47354787	56468020	1	1	0.52877	0.724206	0.37004	0.307157	0.410537	0.16501	0.720238	0.231151	0.156746	0.0992503	0.214907	0.0584897	0.00334312	0.0293991	0.00264789	0.0663992	5.38e-08	0.102315	5700749	1	0.00628553	1	0	0	11	47354787	1	1	;ENSG00000110514;;ENSG00000134571;	;MADD;;MYBPC3;	1139	0	0	0	0	synonymous_variant:downstream_gene_variant	1	1	11	56468020	1	1
995	rs7130086	rs532637	11	48239182	56468020	1	1	0.119048	0.724206	0.0892857	0.173956	0.410537	0.0506958	0.386905	0.231151	0.0386905	0.0935252	0.290128	0.567382	0.00045014	0.0123456	0.0610775	0.500564	0.000424838	4.28e-15	9669545	1	1	1.23e-09	1	1	11	48239182	1	1	;ENSG00000175619;	;OR4B1;	1450	1	1	0	0	missense_variant	1	1	11	56468020	1	1
996	rs10838881	rs532637	11	48387275	56468020	1	1	0.308532	0.724206	0.251984	0.125249	0.410537	0.104374	0.162698	0.231151	0.0952381	0.335446	0.717257	0.460708	0.0191203	0.105765	0.137183	1.13e-05	6.03e-25	6.33e-32	44981653	0.859216	1.23e-19	1.35e-26	1	1	11	48387275	1	1	;ENSG00000176540;	;OR4C5;	158	1	1	0	0	missense_variant	1	1	11	56468020	1	1
997	rs1503185	rs532637	11	48146622	56468020	1	1	0.306548	0.724206	0.228175	0.162028	0.410537	0.0417495	0.316468	0.231151	0.0327381	0.0729902	0.372361	0.552464	0.000896875	0.0186717	0.0424848	0.341698	1.46e-05	5.99e-11	63299173	1	1	9.24e-06	1	1	11	48146622	1	1	;ENSG00000149177;	;PTPRJ;	385	1	1	0	0	missense_variant:downstream_gene_variant	1	1	11	56468020	1	1
998	rs1994140	rs532637	11	48387186	56468020	1	1	0.144841	0.724206	0.113095	0.570577	0.410537	0.203777	0.37996	0.231151	0.0535714	0.205282	0.130059	0.390042	0.00271813	0.0156532	0.0280283	0.0978722	7.24e-05	1.06e-07	44879889	1	1	0.00772313	1	1	11	48387186	1	1	;ENSG00000176540;	;OR4C5;	128	1	1	0	0	missense_variant	1	1	11	56468020	1	1
999	rs10838851	rs532637	11	48286231	56468020	1	1	0.547619	0.724206	0.414683	0.744533	0.410537	0.348907	0.547619	0.231151	0.147817	0.1198	0.412367	0.203072	0.0066162	0.0406362	0.0102419	0.00980972	1.62e-10	0.00131323	21474169	1	3.26e-05	1	1	1	11	48286231	1	1	;ENSG00000176567;;ENSG00000279260;	;OR4X1;;OR4X1;	422	0	0	0	0	stop_gained:synonymous_variant	1	1	11	56468020	1	1
1000	rs2279238	rs557667	11	47282024	55339798	1	1	0.443452	0.116071	0.0257937	0.152087	0.284294	0.0159046	0.672619	0.390873	0.275794	0.498881	0.632159	0.100692	0.0260404	0.0284727	0.00316668	3e-07	8.7e-08	0.073999	65072569	0.18576	0.00929774	1	1	1	11	47282024	1	1	;ENSG00000025434;	;NR1H3;	1308	1	1	0	0	missense_variant:synonymous_variant:non_coding_transcript_variant:non_coding_transcript_exon_variant:NMD_transcript_variant:intron_variant:downstream_gene_variant	0	0	11	55339798	1	1
1001	rs7932738	rs557667	11	49080565	55339798	1	1	0.33631	0.116071	0.0128968	0.135189	0.284294	0.0149105	0.160714	0.390873	0.0128968	0.669617	0.612042	0.794698	0.0298356	0.0232603	0.0776027	4.16e-08	1.32e-06	9.2e-19	18623588	0.00744873	0.101438	1.57e-13	1	1	11	49080565	1	1	;ENSG00000214891;	;TRIM64C;	1671	1	1	0	0	missense_variant	0	0	11	55339798	1	1
1002	rs2727042	rs557667	11	49055751	55339798	1	1	0.348214	0.116071	0.0367063	0.688867	0.284294	0.238569	0.441468	0.390873	0.189484	0.0918256	0.483054	0.0775306	0.00059153	0.0418635	0.00488003	0.440008	8.61e-11	0.0265617	11703636	1	8.89e-06	1	0	0	11	49055751	1	1	;ENSG00000182053;	;TRIM49B;	1860	0	0	0	0	synonymous_variant	0	0	11	55339798	1	1
1003	rs10838850	rs557667	11	48285856	55339798	1	1	0.546627	0.116071	0.0634921	0.744533	0.284294	0.247515	0.547619	0.390873	0.197421	0.000841609	0.493592	0.077687	7.71e-08	0.0332063	0.00468813	0.992964	7.48e-09	0.0297163	21167688	1	0.00106494	1	0	0	11	48285856	1	1	;ENSG00000176567;;ENSG00000279260;	;OR4X1;;OR4X1;	407	0	0	0	0	synonymous_variant	0	0	11	55339798	1	1
1004	rs2242261	rs557667	11	47266808	55339798	1	1	0.478175	0.116071	0.0277778	0.153082	0.284294	0.0159046	0.675595	0.390873	0.277778	0.499521	0.634547	0.108089	0.0300246	0.0289096	0.00359992	3.77e-08	6.93e-08	0.0567904	63037289	0.0336165	0.00749449	1	1	1	11	47266808	1	1	;ENSG00000134575;;ENSG00000025434;	;ACP2;;NR1H3;	1125	1	1	0	0	missense_variant:non_coding_transcript_variant:non_coding_transcript_exon_variant:NMD_transcript_variant:intron_variant:splice_region_variant:downstream_gene_variant:upstream_gene_variant:regulatory_region_variant	0	0	11	55339798	1	1
1005	rs7103992	rs557667	11	48510777	55339798	1	1	0.364087	0.116071	0.0297619	0.645129	0.284294	0.233598	0.447421	0.390873	0.1875	0.295745	0.497502	0.0584075	0.00657584	0.0540814	0.00270361	0.0100363	1.63e-13	0.0987733	64926208	1	2.07e-08	1	1	1	11	48510777	1	1	;ENSG00000255215;;ENSG00000237388;;ENSG00000255113;	;OR4R1P;;OR4A47;;OR4A48P;	1	1	1	0	0	missense_variant:upstream_gene_variant	0	0	11	55339798	1	1
1006	rs3740688	rs557667	11	47380340	55339798	1	1	0.78869	0.116071	0.0992063	0.542744	0.284294	0.106362	0.686508	0.390873	0.296627	0.312387	0.310677	0.230868	0.00343326	0.0455077	0.0156184	0.0628426	1.32e-11	7.25e-05	9464828	1	2.5e-06	1	1	1	11	47380340	1	1	;ENSG00000066336;	;SPI1;	1158	1	1	0	0	missense_variant:intron_variant	0	0	11	55339798	1	1
1007	rs2290148	rs557667	11	47346145	55339798	1	1	0.492063	0.116071	0.0257937	0.162028	0.284294	0.0159046	0.622024	0.390873	0.263889	0.548387	0.654726	0.140493	0.0382555	0.032924	0.00769655	5.31e-10	8.66e-09	0.00534715	4173100	0.000594582	0.00112882	1	1	1	11	47346145	1	1	;ENSG00000110514;	;MADD;	1147	1	1	0	0	missense_variant:non_coding_transcript_variant:intron_variant:upstream_gene_variant	0	0	11	55339798	1	1
1008	rs1994140	rs557667	11	48387186	55339798	1	1	0.144841	0.116071	0.0505952	0.570577	0.284294	0.227634	0.37996	0.390873	0.180556	0.340353	0.535888	0.138432	0.0898096	0.0858525	0.0183006	1.82e-21	1.49e-20	1.75e-05	44878700	6.94e-16	2.55e-15	0.992973	1	1	11	48387186	1	1	;ENSG00000176540;	;OR4C5;	128	1	1	0	0	missense_variant	0	0	11	55339798	1	1
1009	rs10838852	rs557667	11	48286256	55339798	1	1	0.146825	0.116071	0.0505952	0.569583	0.284294	0.22664	0.382937	0.390873	0.185516	0.338819	0.528836	0.153635	0.0875954	0.0839477	0.0228269	5.64e-21	3.94e-20	1.61e-06	21574744	3.43e-15	2.39e-14	0.169435	1	1	11	48286256	1	1	;ENSG00000176567;;ENSG00000279260;	;OR4X1;;OR4X1;	404	1	1	0	0	missense_variant	0	0	11	55339798	1	1
1010	rs10838851	rs557667	11	48286231	55339798	1	1	0.547619	0.116071	0.0644841	0.744533	0.284294	0.247515	0.547619	0.390873	0.197421	0.0175439	0.493592	0.077687	3.34e-05	0.0332063	0.00468813	0.854443	7.48e-09	0.0297163	21472980	1	0.00106494	1	1	1	11	48286231	1	1	;ENSG00000176567;;ENSG00000279260;	;OR4X1;;OR4X1;	422	0	0	0	0	stop_gained:synonymous_variant	0	0	11	55339798	1	1
1011	rs182169	rs557667	11	49207315	55339798	1	1	0.631944	0.116071	0.0644841	0.275348	0.284294	0.0188867	0.31746	0.390873	0.0198413	0.120879	0.758729	0.840102	0.0032944	0.0868878	0.210646	0.0684104	8.82e-21	4.26e-48	34600536	1	9.88e-16	1.13e-42	1	1	11	49207315	1	1	;ENSG00000086205;	;FOLH1;	930	1	1	0	0	missense_variant:synonymous_variant:non_coding_transcript_variant:non_coding_transcript_exon_variant:NMD_transcript_variant:intron_variant	0	0	11	55339798	1	1
1012	rs1051006	rs557667	11	47306585	55339798	1	1	0.40377	0.116071	0.0238095	0.162028	0.284294	0.0159046	0.622024	0.390873	0.262897	0.491967	0.654726	0.133778	0.0215229	0.032924	0.00697842	3.2e-06	8.66e-09	0.00799657	67921961	1	0.00112882	1	1	1	11	47306585	1	1	;ENSG00000110514;	;MADD;	1306	1	1	0	0	missense_variant:non_coding_transcript_variant:non_coding_transcript_exon_variant:downstream_gene_variant:upstream_gene_variant	0	0	11	55339798	1	1
1013	rs7120775	rs557667	11	48266736	55339798	1	1	0.30754	0.116071	0.0109127	0.125249	0.284294	0.0168986	0.162698	0.390873	0.0119048	0.694293	0.525419	0.812802	0.0281125	0.0157012	0.0823756	1.02e-07	7.06e-05	8.06e-20	16995364	0.011432	1	3.67e-14	1	1	11	48266736	1	1	;ENSG00000172208;;ENSG00000279556;	;OR4X2;;OR4X2;	455	0	0	0	0	stop_gained:synonymous_variant	0	0	11	55339798	1	1
1014	rs16905753	rs557667	11	48285906	55339798	1	1	0.338294	0.116071	0.0128968	0.125249	0.284294	0.0168986	0.162698	0.390873	0.0119048	0.671554	0.525419	0.812802	0.030276	0.0157012	0.0823756	3.31e-08	7.06e-05	8.06e-20	21269452	0.00404174	1	3.67e-14	1	1	11	48285906	1	1	;ENSG00000176567;;ENSG00000279260;	;OR4X1;;OR4X1;	434	1	1	0	0	missense_variant	0	0	11	55339798	1	1
1015	rs4598671	rs557667	11	50003191	55339798	1	1	0.256944	0.116071	0.0446429	0.592445	0.284294	0.265408	0.556548	0.390873	0.377976	0.171819	0.836995	0.925595	0.0112107	0.191433	0.438041	0.000774921	8.69e-44	4.99e-98	42333657	1	2.69e-38	1.91e-92	1	1	11	50003191	1	1	;ENSG00000221954;	;OR4C12;	1502	1	1	0	0	missense_variant	0	0	11	55339798	1	1
1016	rs7103557	rs557667	11	48510654	55339798	1	1	0.364087	0.116071	0.0297619	0.645129	0.284294	0.233598	0.447421	0.390873	0.1875	0.295745	0.497502	0.0584075	0.00657584	0.0540814	0.00270361	0.0100363	1.63e-13	0.0987733	64824444	1	2.07e-08	1	1	1	11	48510654	1	1	;ENSG00000255215;;ENSG00000237388;;ENSG00000255113;	;OR4R1P;;OR4A47;;OR4A48P;	1	1	1	0	0	missense_variant:upstream_gene_variant	0	0	11	55339798	1	1
1017	rs10838881	rs557667	11	48387275	55339798	1	1	0.308532	0.116071	0.0109127	0.125249	0.284294	0.0168986	0.162698	0.390873	0.0109127	0.695276	0.525419	0.828402	0.0283237	0.0157012	0.085568	9.13e-08	7.06e-05	1.58e-20	44980464	0.00873176	1	2.29e-15	1	1	11	48387275	1	1	;ENSG00000176540;	;OR4C5;	158	1	1	0	0	missense_variant	0	0	11	55339798	1	1
1018	rs10838874	rs557667	11	48347140	55339798	1	1	0.452381	0.116071	0.0515873	0.255467	0.284294	0.0367793	0.458333	0.390873	0.199405	0.0175439	0.493592	0.0956658	3.34e-05	0.0332063	0.00694051	0.854443	7.48e-09	0.00816904	38772860	1	0.00103535	1	0	0	11	48347140	1	1	;ENSG00000176547;	;OR4C3;	263	0	0	0	0	synonymous_variant	0	0	11	55339798	1	1
1019	rs7932199	rs557667	11	49076898	55339798	1	1	0.318452	0.116071	0.00793651	0.135189	0.284294	0.0149105	0.160714	0.390873	0.0128968	0.785286	0.612042	0.794698	0.0378366	0.0232603	0.0776027	6.59e-10	1.32e-06	9.2e-19	18013004	0.0001568	0.101438	1.57e-13	1	1	11	49076898	1	1	;ENSG00000214891;	;TRIM64C;	2206	1	1	0	0	missense_variant	0	0	11	55339798	1	1
1020	rs202680	rs557667	11	49221885	55339798	1	1	0.661706	0.116071	0.0654762	0.275348	0.284294	0.0188867	0.316468	0.390873	0.0188492	0.147503	0.758729	0.84762	0.00558833	0.0868878	0.213453	0.017625	8.82e-21	1.03e-48	37449928	1	9.88e-16	2.8e-43	1	0	11	49221885	1	1	;ENSG00000086205;	;FOLH1;	2223	0	0	0	0	synonymous_variant:non_coding_transcript_variant:non_coding_transcript_exon_variant:NMD_transcript_variant:3_prime_UTR_variant:intron_variant:downstream_gene_variant	0	0	11	55339798	1	1
1021	rs76884411	rs557667	11	48285981	55339798	1	1	0.546627	0.116071	0.0634921	0.744533	0.284294	0.247515	0.547619	0.390873	0.197421	0.000841609	0.493592	0.077687	7.71e-08	0.0332063	0.00468813	0.992964	7.48e-09	0.0297163	21371216	1	0.00106494	1	1	1	11	48285981	1	1	;ENSG00000176567;;ENSG00000279260;	;OR4X1;;OR4X1;	434	0	0	0	0	inframe_deletion	0	0	11	55339798	1	1
1022	rs10838833	rs557667	11	48238880	55339798	1	1	0.304563	0.116071	0.00992063	0.12326	0.284294	0.0168986	0.16369	0.390873	0.0119048	0.719369	0.517764	0.813936	0.0297599	0.014971	0.083208	4.32e-08	0.000104101	5.27e-20	9566592	0.00892682	1	3.13e-14	0	0	11	48238880	1	1	;ENSG00000175619;	;OR4B1;	1450	0	0	0	0	synonymous_variant	0	0	11	55339798	1	1
1023	rs1052373	rs557667	11	47354787	55339798	1	1	0.52877	0.116071	0.0327381	0.307157	0.284294	0.084493	0.720238	0.390873	0.303571	0.46659	0.0324077	0.201642	0.0320784	0.000184951	0.0101345	1.3e-08	0.666216	0.00139262	5699560	0.00896088	1	1	0	0	11	47354787	1	1	;ENSG00000110514;;ENSG00000134571;	;MADD;;MYBPC3;	1139	0	0	0	0	synonymous_variant:downstream_gene_variant	0	0	11	55339798	1	1
1024	rs1503185	rs557667	11	48146622	55339798	1	1	0.306548	0.116071	0.0585317	0.162028	0.284294	0.0337972	0.316468	0.390873	0.172619	0.285133	0.266292	0.253776	0.0241502	0.0054464	0.0464668	8.06e-07	0.0192454	7.71e-12	63297984	0.265712	1	1.23e-06	1	1	11	48146622	1	1	;ENSG00000149177;	;PTPRJ;	385	1	1	0	0	missense_variant:downstream_gene_variant	0	0	11	55339798	1	1
[truncated: 494 more rows]
[truncated: 8 more columns]
